# Supplementary material for: A scoping review and guide for in vitro healthy human knee joint laxity
Source: Front Bioeng Biotechnol. 2026 Mar 18;14:1741003. doi: 10.3389/fbioe.2026.1741003 (PMC13038627; doi:10.3389/fbioe.2026.1741003)
Supplement: Supplementary file 1 [file Table2.xlsx]

## Sheet: All Data
Lead author (year)	No. Samples	Males	Females	Age - Min	Age - Max	Age - Mean	Age - STD	Age - Median	BMI	Anatomy	Anatomy Length	Population	OA Check?	Testing Apparatus	Class	Constrained?	Capturing system	Class	Applied force 1 [N]	Applied Torque 1 [Nm]	Direction 1	Applied force 2 [N]	Applied Torque 2 [Nm]	Direction 2	Applied force 3 [N]	Applied Torque 3 [Nm]	Direction 3	Measurement Direction	Included Primary Laxity	Alternate CS	Flexion angle [Deg]	Average [mm]	STD [mm]	Other comments
Ahn (2011)	10	6	4	34	74	58	N/A	N/A	N/A	L/I	50 cm- 25 mm femur from joint line and 25 cm tibia from the joint line.	Healthy	N	Instron testing machine (Instron 850I, MTS)	TM	Y	electronic caliper	OPT	134		ANT	200		DIST				ANT	Y	ISB	0	6.9	0.9
Ahn (2011)	10	6	4	34	74	58	N/A	N/A	N/A	L/I	50 cm- 25 mm femur from joint line and 25 cm tibia from the joint line.	Healthy	N	Instron testing machine (Instron 850I, MTS)	TM	Y	electronic caliper	OPT	134		ANT	200		DIST				ANT	Y	ISB	15	8.6	2.1
Ahn (2011)	10	6	4	34	74	58	N/A	N/A	N/A	L/I	50 cm- 25 mm femur from joint line and 25 cm tibia from the joint line.	Healthy	N	Instron testing machine (Instron 850I, MTS)	TM	Y	electronic caliper	OPT	134		ANT	200		DIST				ANT	Y	ISB	30	9	2.9
Ahn (2011)	10	6	4	34	74	58	N/A	N/A	N/A	L/I	50 cm- 25 mm femur from joint line and 25 cm tibia from the joint line.	Healthy	N	Instron testing machine (Instron 850I, MTS)	TM	Y	electronic caliper	OPT	134		ANT	200		DIST				ANT	Y	ISB	60	7.1	1.9
Ahn (2011)	10	6	4	34	74	58	N/A	N/A	N/A	L/I	50 cm- 25 mm femur from joint line and 25 cm tibia from the joint line.	Healthy	N	Instron testing machine (Instron 850I, MTS)	TM	Y	electronic caliper	OPT	134		ANT	200		DIST				ANT	Y	ISB	90	6.6	2
Ahn (2011)	10	6	4	34	74	58	N/A	N/A	N/A	L/I	50 cm- 25 mm femur from joint line and 25 cm tibia from the joint line.	Healthy	N	Instron testing machine (Instron 850I, MTS)	TM	Y	optical encoder	OPT	134		ANT	200		DIST				VALG	N	ISB	0	0.2	1.1
Ahn (2011)	10	6	4	34	74	58	N/A	N/A	N/A	L/I	50 cm- 25 mm femur from joint line and 25 cm tibia from the joint line.	Healthy	N	Instron testing machine (Instron 850I, MTS)	TM	Y	optical encoder	OPT	134		ANT	200		DIST				VALG	N	ISB	15	0.5	1
Ahn (2011)	10	6	4	34	74	58	N/A	N/A	N/A	L/I	50 cm- 25 mm femur from joint line and 25 cm tibia from the joint line.	Healthy	N	Instron testing machine (Instron 850I, MTS)	TM	Y	optical encoder	OPT	134		ANT	200		DIST				VALG	N	ISB	30	0.8	1.6
Ahn (2011)	10	6	4	34	74	58	N/A	N/A	N/A	L/I	50 cm- 25 mm femur from joint line and 25 cm tibia from the joint line.	Healthy	N	Instron testing machine (Instron 850I, MTS)	TM	Y	optical encoder	OPT	134		ANT	200		DIST				VALG	N	ISB	60	0.6	0.9
Ahn (2011)	10	6	4	34	74	58	N/A	N/A	N/A	L/I	50 cm- 25 mm femur from joint line and 25 cm tibia from the joint line.	Healthy	N	Instron testing machine (Instron 850I, MTS)	TM	Y	optical encoder	OPT	134		ANT	200		DIST				VALG	N	ISB	90	1.2	2
Ahn (2011)	10	6	4	34	74	58	N/A	N/A	N/A	L/I	50 cm- 25 mm femur from joint line and 25 cm tibia from the joint line.	Healthy	N	Instron testing machine (Instron 850I, MTS)	TM	Y	optical encoder	OPT	134		ANT	200		DIST				INT	N	ISB	0	2.3	2.5
Ahn (2011)	10	6	4	34	74	58	N/A	N/A	N/A	L/I	50 cm- 25 mm femur from joint line and 25 cm tibia from the joint line.	Healthy	N	Instron testing machine (Instron 850I, MTS)	TM	Y	optical encoder	OPT	134		ANT	200		DIST				INT	N	ISB	15	4.9	3.9
Ahn (2011)	10	6	4	34	74	58	N/A	N/A	N/A	L/I	50 cm- 25 mm femur from joint line and 25 cm tibia from the joint line.	Healthy	N	Instron testing machine (Instron 850I, MTS)	TM	Y	optical encoder	OPT	134		ANT	200		DIST				INT	N	ISB	30	5.3	5.3
Ahn (2011)	10	6	4	34	74	58	N/A	N/A	N/A	L/I	50 cm- 25 mm femur from joint line and 25 cm tibia from the joint line.	Healthy	N	Instron testing machine (Instron 850I, MTS)	TM	Y	optical encoder	OPT	134		ANT	200		DIST				INT	N	ISB	60	3.7	3
Ahn (2011)	10	6	4	34	74	58	N/A	N/A	N/A	L/I	50 cm- 25 mm femur from joint line and 25 cm tibia from the joint line.	Healthy	N	Instron testing machine (Instron 850I, MTS)	TM	Y	optical encoder	OPT	134		ANT	200		DIST				INT	N	ISB	90	3.3	2.9
Ahn (2011)	10	6	4	34	74	58	N/A	N/A	N/A	L/I	50 cm- 25 mm femur from joint line and 25 cm tibia from the joint line.	Healthy	N	Instron testing machine (Instron 850I, MTS)	TM	Y	optical encoder	OPT		10	VALG		5	INT				INT	N	ISB	15	7.9	4.4
Ahn (2011)	10	6	4	34	74	58	N/A	N/A	N/A	L/I	50 cm- 25 mm femur from joint line and 25 cm tibia from the joint line.	Healthy	N	Instron testing machine (Instron 850I, MTS)	TM	Y	optical encoder	OPT		10	VALG		5	INT				INT	N	ISB	30	8.8	4.6
Albuquerque (2007)	20	7	3	27	67	46.9	N/A	N/A	N/A	L/I	20-30 cm proximal and distally to the joint	Healthy	N	universal Kratos® Model k5002 + MM 100 kgf load cell	TM	N/A	universal Kratos® Model k5002	LA	100		ANT							ANT	Y	ISB	0	2.61	1.31
Albuquerque (2007)	20	7	3	27	67	46.9	N/A	N/A	N/A	L/I	20-30 cm proximal and distally to the joint	Healthy	N	universal Kratos® Model k5002 + MM 100 kgf load cell	TM	N/A	universal Kratos® Model k5002	LA	100		ANT							ANT	Y	ISB	30	2.32	0.84
Albuquerque (2007)	20	7	3	27	67	46.9	N/A	N/A	N/A	L/I	20-30 cm proximal and distally to the joint	Healthy	N	universal Kratos® Model k5002 + MM 100 kgf load cell	TM	N/A	universal Kratos® Model k5002	LA	100		ANT							ANT	Y	ISB	60	2.7	1.45
Albuquerque (2007)	20	7	3	27	67	46.9	N/A	N/A	N/A	L/I	20-30 cm proximal and distally to the joint	Healthy	N	universal Kratos® Model k5002 + MM 100 kgf load cell	TM	N/A	universal Kratos® Model k5002	LA	100		ANT							ANT	Y	ISB	90	2.26	0.67
Albuquerque II (2019)	8	3	5	N/A	N/A	58.5	N/A	N/A	N/A	L/P/S	8 cm prox of the femur and 8-10 cm distal of the tibia	Healthy	N	Servo-hydraulic (Instron Norwood)	MISC	N	optical tracking system	OPT	100		POST							POST	Y	N/A	10	5.4	0.9
Albuquerque II (2019)	8	3	5	N/A	N/A	58.5	N/A	N/A	N/A	L/P/S	8 cm prox of the femur and 8-10 cm distal of the tibia	Healthy	N	Servo-hydraulic (Instron Norwood)	MISC	N	optical tracking system	OPT	100		POST							POST	Y	N/A	60	5.1	0.85
Albuquerque II (2019)	8	3	5	N/A	N/A	58.5	N/A	N/A	N/A	L/P/S	8 cm prox of the femur and 8-10 cm distal of the tibia	Healthy	N	Servo-hydraulic (Instron Norwood)	MISC	N	optical tracking system	OPT	100		POST							POST	Y	N/A	90	3.7	1.3
Albuquerque II (2019)	8	3	5	N/A	N/A	58.5	N/A	N/A	N/A	L/P/S	8 cm prox of the femur and 8-10 cm distal of the tibia	Healthy	N	Servo-hydraulic (Instron Norwood)	MISC	N	optical tracking system	OPT	100		POST							POST	Y	N/A	30	6.2	1
Anderson (2010)	12	N/A	N/A	29	66	50.9	N/A	N/A	N/A	L/P/S	femur 20 cm proximal and tibia 13 cm distal	Healthy	N	novel device	MISC	N	electromagnetic motion tracker (The Polhemus Liberty system)	ETD		5	INT		10	VALG				ANT	N	N/A	0	7.2	0.9
Anderson (2010)	12	N/A	N/A	29	66	50.9	N/A	N/A	N/A	L/P/S	femur 20 cm proximal and tibia 13 cm distal	Healthy	N	novel device	MISC	N	electromagnetic motion tracker (The Polhemus Liberty system)	ETD		5	INT		10	VALG				ANT	N	N/A	20	11.8	0.9
Anderson (2010)	12	N/A	N/A	29	66	50.9	N/A	N/A	N/A	L/P/S	femur 20 cm proximal and tibia 13 cm distal	Healthy	N	novel device	MISC	N	electromagnetic motion tracker (The Polhemus Liberty system)	ETD		5	INT		10	VALG				ANT	N	N/A	30	12.2	0.8
Anderson (2010)	12	N/A	N/A	29	66	50.9	N/A	N/A	N/A	L/P/S	femur 20 cm proximal and tibia 13 cm distal	Healthy	N	novel device	MISC	N	electromagnetic motion tracker (The Polhemus Liberty system)	ETD		5	INT		10	VALG				ANT	N	N/A	60	9.5	0.9
Anderson (2010)	12	N/A	N/A	29	66	50.9	N/A	N/A	N/A	L/P/S	femur 20 cm proximal and tibia 13 cm distal	Healthy	N	novel device	MISC	N	electromagnetic motion tracker (The Polhemus Liberty system)	ETD	88		ANT							ANT	Y	N/A	0	4.6	0.6
Anderson (2010)	12	N/A	N/A	29	66	50.9	N/A	N/A	N/A	L/P/S	femur 20 cm proximal and tibia 13 cm distal	Healthy	N	novel device	MISC	N	electromagnetic motion tracker (The Polhemus Liberty system)	ETD	88		ANT							ANT	Y	N/A	20	6.9	1.4
Anderson (2010)	12	N/A	N/A	29	66	50.9	N/A	N/A	N/A	L/P/S	femur 20 cm proximal and tibia 13 cm distal	Healthy	N	novel device	MISC	N	electromagnetic motion tracker (The Polhemus Liberty system)	ETD	88		ANT							ANT	Y	N/A	30	7.7	1.7
Anderson (2010)	12	N/A	N/A	29	66	50.9	N/A	N/A	N/A	L/P/S	femur 20 cm proximal and tibia 13 cm distal	Healthy	N	novel device	MISC	N	electromagnetic motion tracker (The Polhemus Liberty system)	ETD	88		ANT							ANT	Y	N/A	60	5.8	1
Anderson (2010)	12	N/A	N/A	29	66	50.9	N/A	N/A	N/A	L/P/S	femur 20 cm proximal and tibia 13 cm distal	Healthy	N	novel device	MISC	N	electromagnetic motion tracker (The Polhemus Liberty system)	ETD	88		ANT							ANT	Y	N/A	90	4.7	0.8
Anderson (2010)	12	N/A	N/A	29	66	50.9	N/A	N/A	N/A	L/P/S	femur 20 cm proximal and tibia 13 cm distal	Healthy	N	novel device	MISC	N	electromagnetic motion tracker (The Polhemus Liberty system)	ETD		5	INT							INT	Y	N/A	0	12.5	0.9
Anderson (2010)	12	N/A	N/A	29	66	50.9	N/A	N/A	N/A	L/P/S	femur 20 cm proximal and tibia 13 cm distal	Healthy	N	novel device	MISC	N	electromagnetic motion tracker (The Polhemus Liberty system)	ETD		5	INT							INT	Y	N/A	20	20.2	1.6
Anderson (2010)	12	N/A	N/A	29	66	50.9	N/A	N/A	N/A	L/P/S	femur 20 cm proximal and tibia 13 cm distal	Healthy	N	novel device	MISC	N	electromagnetic motion tracker (The Polhemus Liberty system)	ETD		5	INT							INT	Y	N/A	30	22.2	2
Anderson (2010)	12	N/A	N/A	29	66	50.9	N/A	N/A	N/A	L/P/S	femur 20 cm proximal and tibia 13 cm distal	Healthy	N	novel device	MISC	N	electromagnetic motion tracker (The Polhemus Liberty system)	ETD		5	INT							INT	Y	N/A	60	19.3	2.4
Anderson (2010)	12	N/A	N/A	29	66	50.9	N/A	N/A	N/A	L/P/S	femur 20 cm proximal and tibia 13 cm distal	Healthy	N	novel device	MISC	N	electromagnetic motion tracker (The Polhemus Liberty system)	ETD		5	INT							INT	Y	N/A	90	16.4	1.8
Anderson (2010)	12	N/A	N/A	29	66	50.9	N/A	N/A	N/A	L/P/S	femur 20 cm proximal and tibia 13 cm distal	Healthy	N	novel device	MISC	N	electromagnetic motion tracker (The Polhemus Liberty system)	ETD		10	VALG							VALG	Y	N/A	0	2.9	0.4
Anderson (2010)	12	N/A	N/A	29	66	50.9	N/A	N/A	N/A	L/P/S	femur 20 cm proximal and tibia 13 cm distal	Healthy	N	novel device	MISC	N	electromagnetic motion tracker (The Polhemus Liberty system)	ETD		10	VALG							VALG	Y	N/A	20	6.3	0.8
Anderson (2010)	12	N/A	N/A	29	66	50.9	N/A	N/A	N/A	L/P/S	femur 20 cm proximal and tibia 13 cm distal	Healthy	N	novel device	MISC	N	electromagnetic motion tracker (The Polhemus Liberty system)	ETD		10	VALG							VALG	Y	N/A	30	8.7	1.2
Anderson (2010)	12	N/A	N/A	29	66	50.9	N/A	N/A	N/A	L/P/S	femur 20 cm proximal and tibia 13 cm distal	Healthy	N	novel device	MISC	N	electromagnetic motion tracker (The Polhemus Liberty system)	ETD		10	VALG							VALG	Y	N/A	60	12.3	1.7
Anderson (2010)	12	N/A	N/A	29	66	50.9	N/A	N/A	N/A	L/P/S	femur 20 cm proximal and tibia 13 cm distal	Healthy	N	novel device	MISC	N	electromagnetic motion tracker (The Polhemus Liberty system)	ETD		10	VALG							VALG	Y	N/A	90	12.9	1.5
Anderson (2010)	12	N/A	N/A	29	66	50.9	N/A	N/A	N/A	L/P/S	femur 20 cm proximal and tibia 13 cm distal	Healthy	N	novel device	MISC	N	electromagnetic motion tracker (The Polhemus Liberty system)	ETD		5	INT		10	VALG				ANT	N	N/A	90	8.6	0.7
Anderson (2010)	12	N/A	N/A	29	66	50.9	N/A	N/A	N/A	L/P/S	femur 20 cm proximal and tibia 13 cm distal	Healthy	N	novel device	MISC	N	electromagnetic motion tracker (The Polhemus Liberty system)	ETD	88		ANT		5	INT				ANT	N	N/A	0	9.1	1.1
Anderson (2010)	12	N/A	N/A	29	66	50.9	N/A	N/A	N/A	L/P/S	femur 20 cm proximal and tibia 13 cm distal	Healthy	N	novel device	MISC	N	electromagnetic motion tracker (The Polhemus Liberty system)	ETD	88		ANT		5	INT				ANT	N	N/A	20	12.2	1
Anderson (2010)	12	N/A	N/A	29	66	50.9	N/A	N/A	N/A	L/P/S	femur 20 cm proximal and tibia 13 cm distal	Healthy	N	novel device	MISC	N	electromagnetic motion tracker (The Polhemus Liberty system)	ETD	88		ANT		5	INT				ANT	N	N/A	30	12.5	0.9
Anderson (2010)	12	N/A	N/A	29	66	50.9	N/A	N/A	N/A	L/P/S	femur 20 cm proximal and tibia 13 cm distal	Healthy	N	novel device	MISC	N	electromagnetic motion tracker (The Polhemus Liberty system)	ETD	88		ANT		5	INT				ANT	N	N/A	60	8	1
Anderson (2010)	12	N/A	N/A	29	66	50.9	N/A	N/A	N/A	L/P/S	femur 20 cm proximal and tibia 13 cm distal	Healthy	N	novel device	MISC	N	electromagnetic motion tracker (The Polhemus Liberty system)	ETD	88		ANT		5	INT				ANT	N	N/A	90	6.5	0.8
Andreassen (2021)	2	N/A	N/A	29	64	46.5	N/A	N/A	24.95	L/P/S	Full lower extrimity	Healthy	N	novel knee laxity apparatus.	MISC	N	High-speed stereo radiography (HSSR)	SR	100		ANT		3	INT				ANT	N	ISB	30	3.95	N/A
Andreassen (2021)	2	N/A	N/A	29	64	46.5	N/A	N/A	24.95	L/P/S	Full lower extrimity	Healthy	N	novel knee laxity apparatus.	MISC	N	High-speed stereo radiography (HSSR)	SR	100		ANT		3	INT				INT	N	ISB	30	13.95	N/A
Andreassen (2021)	2	N/A	N/A	29	64	46.5	N/A	N/A	24.95	L/P/S	Full lower extrimity	Healthy	N	novel knee laxity apparatus.	MISC	N	High-speed stereo radiography (HSSR)	SR	100		ANT		3	INT				ANT	N	ISB	30	1.26	N/A
Andreassen (2021)	2	N/A	N/A	29	64	46.5	N/A	N/A	24.95	L/P/S	Full lower extrimity	Healthy	N	novel knee laxity apparatus.	MISC	N	High-speed stereo radiography (HSSR)	SR	100		ANT		3	INT				INT	N	ISB	30	12.13	N/A
Arnout (2022)	14	N/A	N/A	56	86	73	N/A	N/A	N/A	L/P/S	Knee Only	Healthy	Y	Custom-made testing rig	MISC	N	Optical marker motion capture	OPT	100		POST							POST	Y	Custom	0	0.85	0.8
Arnout (2022)	14	N/A	N/A	56	86	73	N/A	N/A	N/A	L/P/S	Knee Only	Healthy	Y	Custom-made testing rig	MISC	N	Optical marker motion capture	OPT	100		POST							POST	Y	Custom	30	3.5	1.6
Arnout (2022)	14	N/A	N/A	56	86	73	N/A	N/A	N/A	L/P/S	Knee Only	Healthy	Y	Custom-made testing rig	MISC	N	Optical marker motion capture	OPT	100		POST							POST	Y	Custom	60	2.1	0.8
Arnout (2022)	14	N/A	N/A	56	86	73	N/A	N/A	N/A	L/P/S	Knee Only	Healthy	Y	Custom-made testing rig	MISC	N	Optical marker motion capture	OPT	100		POST							POST	Y	Custom	90	1.85	0.45
Arnout (2022)	14	N/A	N/A	56	86	73	N/A	N/A	N/A	L/P/S	Knee Only	Healthy	Y	Custom-made testing rig	MISC	N	Optical marker motion capture	OPT	100		POST							POST	Y	Custom	120	4.35	0.8
Arnout (2022)	14	N/A	N/A	56	86	73	N/A	N/A	N/A	L/P/S	Knee Only	Healthy	Y	Custom-made testing rig	MISC	N	Optical marker motion capture	OPT	100		POST							POST	Y	Custom	0	1.25	1.3
Arnout (2022)	14	N/A	N/A	56	86	73	N/A	N/A	N/A	L/P/S	Knee Only	Healthy	Y	Custom-made testing rig	MISC	N	Optical marker motion capture	OPT	100		POST							POST	Y	Custom	30	4.2	1.85
Arnout (2022)	14	N/A	N/A	56	86	73	N/A	N/A	N/A	L/P/S	Knee Only	Healthy	Y	Custom-made testing rig	MISC	N	Optical marker motion capture	OPT	100		POST							POST	Y	Custom	60	4.3	2.25
Arnout (2022)	14	N/A	N/A	56	86	73	N/A	N/A	N/A	L/P/S	Knee Only	Healthy	Y	Custom-made testing rig	MISC	N	Optical marker motion capture	OPT	100		POST							POST	Y	Custom	90	4.45	1.06667
Arnout (2022)	14	N/A	N/A	56	86	73	N/A	N/A	N/A	L/P/S	Knee Only	Healthy	Y	Custom-made testing rig	MISC	N	Optical marker motion capture	OPT	100		POST							POST	Y	Custom	120	7.7	3.05
Arnout (2022)	14	N/A	N/A	56	86	73	N/A	N/A	N/A	L/P/S	Knee Only	Healthy	Y	Custom-made testing rig	MISC	N	Optical marker motion capture	OPT	100		ANT							ANT	Y	Custom	0	1.25	0.65
Arnout (2022)	14	N/A	N/A	56	86	73	N/A	N/A	N/A	L/P/S	Knee Only	Healthy	Y	Custom-made testing rig	MISC	N	Optical marker motion capture	OPT	100		ANT							ANT	Y	Custom	30	0.2	0.4
Arnout (2022)	14	N/A	N/A	56	86	73	N/A	N/A	N/A	L/P/S	Knee Only	Healthy	Y	Custom-made testing rig	MISC	N	Optical marker motion capture	OPT	100		ANT							ANT	Y	Custom	60	0.5	0.5
Arnout (2022)	14	N/A	N/A	56	86	73	N/A	N/A	N/A	L/P/S	Knee Only	Healthy	Y	Custom-made testing rig	MISC	N	Optical marker motion capture	OPT	100		ANT							ANT	Y	Custom	90	0.6	0.3
Arnout (2022)	14	N/A	N/A	56	86	73	N/A	N/A	N/A	L/P/S	Knee Only	Healthy	Y	Custom-made testing rig	MISC	N	Optical marker motion capture	OPT	100		ANT							ANT	Y	Custom	120	0.4	0.35
Arnout (2022)	14	N/A	N/A	56	86	73	N/A	N/A	N/A	L/P/S	Knee Only	Healthy	Y	Custom-made testing rig	MISC	N	Optical marker motion capture	OPT	100		ANT							ANT	Y	Custom	0	1.5	0.85
Arnout (2022)	14	N/A	N/A	56	86	73	N/A	N/A	N/A	L/P/S	Knee Only	Healthy	Y	Custom-made testing rig	MISC	N	Optical marker motion capture	OPT	100		ANT							ANT	Y	Custom	30	0.4	0.25
Arnout (2022)	14	N/A	N/A	56	86	73	N/A	N/A	N/A	L/P/S	Knee Only	Healthy	Y	Custom-made testing rig	MISC	N	Optical marker motion capture	OPT	100		ANT							ANT	Y	Custom	60	0.75	0.3
Arnout (2022)	14	N/A	N/A	56	86	73	N/A	N/A	N/A	L/P/S	Knee Only	Healthy	Y	Custom-made testing rig	MISC	N	Optical marker motion capture	OPT	100		ANT							ANT	Y	Custom	90	0.45	0.65
Arnout (2022)	14	N/A	N/A	56	86	73	N/A	N/A	N/A	L/P/S	Knee Only	Healthy	Y	Custom-made testing rig	MISC	N	Optical marker motion capture	OPT	100		ANT							ANT	Y	Custom	120	1	2
Arnout (2022)	14	N/A	N/A	56	86	73	N/A	N/A	N/A	L/P/S	Knee Only	Healthy	Y	Custom-made testing rig	MISC	N	Optical marker motion capture	OPT		7.5	VAR							VAR	Y	Custom	0	1.9	0.5
Arnout (2022)	14	N/A	N/A	56	86	73	N/A	N/A	N/A	L/P/S	Knee Only	Healthy	Y	Custom-made testing rig	MISC	N	Optical marker motion capture	OPT		7.5	VAR							VAR	Y	Custom	10	3.85	1.25
Arnout (2022)	14	N/A	N/A	56	86	73	N/A	N/A	N/A	L/P/S	Knee Only	Healthy	Y	Custom-made testing rig	MISC	N	Optical marker motion capture	OPT		7.5	VAR							VAR	Y	Custom	20	4.4	1.35
Arnout (2022)	14	N/A	N/A	56	86	73	N/A	N/A	N/A	L/P/S	Knee Only	Healthy	Y	Custom-made testing rig	MISC	N	Optical marker motion capture	OPT		7.5	VAR							VAR	Y	Custom	30	4.55	1.6
Arnout (2022)	14	N/A	N/A	56	86	73	N/A	N/A	N/A	L/P/S	Knee Only	Healthy	Y	Custom-made testing rig	MISC	N	Optical marker motion capture	OPT		7.5	VAR							VAR	Y	Custom	40	4.7	1.75
Arnout (2022)	14	N/A	N/A	56	86	73	N/A	N/A	N/A	L/P/S	Knee Only	Healthy	Y	Custom-made testing rig	MISC	N	Optical marker motion capture	OPT		7.5	VAR							VAR	Y	Custom	50	4.85	1.8
Arnout (2022)	14	N/A	N/A	56	86	73	N/A	N/A	N/A	L/P/S	Knee Only	Healthy	Y	Custom-made testing rig	MISC	N	Optical marker motion capture	OPT		7.5	VAR							VAR	Y	Custom	60	5.05	1.9
Arnout (2022)	14	N/A	N/A	56	86	73	N/A	N/A	N/A	L/P/S	Knee Only	Healthy	Y	Custom-made testing rig	MISC	N	Optical marker motion capture	OPT		7.5	VAR							VAR	Y	Custom	70	5.2	1.9
Arnout (2022)	14	N/A	N/A	56	86	73	N/A	N/A	N/A	L/P/S	Knee Only	Healthy	Y	Custom-made testing rig	MISC	N	Optical marker motion capture	OPT		7.5	VAR							VAR	Y	Custom	80	5.2	2.05
Arnout (2022)	14	N/A	N/A	56	86	73	N/A	N/A	N/A	L/P/S	Knee Only	Healthy	Y	Custom-made testing rig	MISC	N	Optical marker motion capture	OPT		7.5	VAR							VAR	Y	Custom	90	0.25	2.15
Arnout (2022)	14	N/A	N/A	56	86	73	N/A	N/A	N/A	L/P/S	Knee Only	Healthy	Y	Custom-made testing rig	MISC	N	Optical marker motion capture	OPT		7.5	VAR							VAR	Y	Custom	100	5.3	2.15
Arnout (2022)	14	N/A	N/A	56	86	73	N/A	N/A	N/A	L/P/S	Knee Only	Healthy	Y	Custom-made testing rig	MISC	N	Optical marker motion capture	OPT		7.5	VAR							VAR	Y	Custom	110	5.4	2.2
Arnout (2022)	14	N/A	N/A	56	86	73	N/A	N/A	N/A	L/P/S	Knee Only	Healthy	Y	Custom-made testing rig	MISC	N	Optical marker motion capture	OPT		7.5	VAR							VAR	Y	Custom	120	4.95	2.15
Arnout (2022)	14	N/A	N/A	56	86	73	N/A	N/A	N/A	L/P/S	Knee Only	Healthy	Y	Custom-made testing rig	MISC	N	Optical marker motion capture	OPT		7.5	VALG							VALG	Y	Custom	0	2.25	0.45
Arnout (2022)	14	N/A	N/A	56	86	73	N/A	N/A	N/A	L/P/S	Knee Only	Healthy	Y	Custom-made testing rig	MISC	N	Optical marker motion capture	OPT		7.5	VALG							VALG	Y	Custom	10	3.15	0.5
Arnout (2022)	14	N/A	N/A	56	86	73	N/A	N/A	N/A	L/P/S	Knee Only	Healthy	Y	Custom-made testing rig	MISC	N	Optical marker motion capture	OPT		7.5	VALG							VALG	Y	Custom	20	3.75	0.5
Arnout (2022)	14	N/A	N/A	56	86	73	N/A	N/A	N/A	L/P/S	Knee Only	Healthy	Y	Custom-made testing rig	MISC	N	Optical marker motion capture	OPT		7.5	VALG							VALG	Y	Custom	30	4.05	0.45
Arnout (2022)	14	N/A	N/A	56	86	73	N/A	N/A	N/A	L/P/S	Knee Only	Healthy	Y	Custom-made testing rig	MISC	N	Optical marker motion capture	OPT		7.5	VALG							VALG	Y	Custom	40	4.25	0.25
Arnout (2022)	14	N/A	N/A	56	86	73	N/A	N/A	N/A	L/P/S	Knee Only	Healthy	Y	Custom-made testing rig	MISC	N	Optical marker motion capture	OPT		7.5	VALG							VALG	Y	Custom	50	4.45	0.3
Arnout (2022)	14	N/A	N/A	56	86	73	N/A	N/A	N/A	L/P/S	Knee Only	Healthy	Y	Custom-made testing rig	MISC	N	Optical marker motion capture	OPT		7.5	VALG							VALG	Y	Custom	60	4.55	0.35
Arnout (2022)	14	N/A	N/A	56	86	73	N/A	N/A	N/A	L/P/S	Knee Only	Healthy	Y	Custom-made testing rig	MISC	N	Optical marker motion capture	OPT		7.5	VALG							VALG	Y	Custom	70	4.55	0.55
Arnout (2022)	14	N/A	N/A	56	86	73	N/A	N/A	N/A	L/P/S	Knee Only	Healthy	Y	Custom-made testing rig	MISC	N	Optical marker motion capture	OPT		7.5	VALG							VALG	Y	Custom	80	4.7	0.55
Arnout (2022)	14	N/A	N/A	56	86	73	N/A	N/A	N/A	L/P/S	Knee Only	Healthy	Y	Custom-made testing rig	MISC	N	Optical marker motion capture	OPT		7.5	VALG							VALG	Y	Custom	90	5	0.55
Arnout (2022)	14	N/A	N/A	56	86	73	N/A	N/A	N/A	L/P/S	Knee Only	Healthy	Y	Custom-made testing rig	MISC	N	Optical marker motion capture	OPT		7.5	VALG							VALG	Y	Custom	100	5.3	0.4
Arnout (2022)	14	N/A	N/A	56	86	73	N/A	N/A	N/A	L/P/S	Knee Only	Healthy	Y	Custom-made testing rig	MISC	N	Optical marker motion capture	OPT		7.5	VALG							VALG	Y	Custom	110	5.65	0.35
Arnout (2022)	14	N/A	N/A	56	86	73	N/A	N/A	N/A	L/P/S	Knee Only	Healthy	Y	Custom-made testing rig	MISC	N	Optical marker motion capture	OPT		7.5	VALG							VALG	Y	Custom	120	4.65	1
Arnout (2022)	14	N/A	N/A	56	86	73	N/A	N/A	N/A	L/P/S	Knee Only	Healthy	Y	Custom-made testing rig	MISC	N	Optical marker motion capture	OPT		1.5	EXT							EXT	Y	Custom	0	2.95	0.4
Arnout (2022)	14	N/A	N/A	56	86	73	N/A	N/A	N/A	L/P/S	Knee Only	Healthy	Y	Custom-made testing rig	MISC	N	Optical marker motion capture	OPT		1.5	EXT							EXT	Y	Custom	10	7.35	0.9
Arnout (2022)	14	N/A	N/A	56	86	73	N/A	N/A	N/A	L/P/S	Knee Only	Healthy	Y	Custom-made testing rig	MISC	N	Optical marker motion capture	OPT		1.5	EXT							EXT	Y	Custom	20	10.65	1.4
Arnout (2022)	14	N/A	N/A	56	86	73	N/A	N/A	N/A	L/P/S	Knee Only	Healthy	Y	Custom-made testing rig	MISC	N	Optical marker motion capture	OPT		1.5	EXT							EXT	Y	Custom	30	13.25	1.2
Arnout (2022)	14	N/A	N/A	56	86	73	N/A	N/A	N/A	L/P/S	Knee Only	Healthy	Y	Custom-made testing rig	MISC	N	Optical marker motion capture	OPT		1.5	EXT							EXT	Y	Custom	40	14.6	0.8
Arnout (2022)	14	N/A	N/A	56	86	73	N/A	N/A	N/A	L/P/S	Knee Only	Healthy	Y	Custom-made testing rig	MISC	N	Optical marker motion capture	OPT		1.5	EXT							EXT	Y	Custom	50	15.15	0.5
Arnout (2022)	14	N/A	N/A	56	86	73	N/A	N/A	N/A	L/P/S	Knee Only	Healthy	Y	Custom-made testing rig	MISC	N	Optical marker motion capture	OPT		1.5	EXT							EXT	Y	Custom	60	15.15	0.55
Arnout (2022)	14	N/A	N/A	56	86	73	N/A	N/A	N/A	L/P/S	Knee Only	Healthy	Y	Custom-made testing rig	MISC	N	Optical marker motion capture	OPT		1.5	EXT							EXT	Y	Custom	70	14.9	0.6
Arnout (2022)	14	N/A	N/A	56	86	73	N/A	N/A	N/A	L/P/S	Knee Only	Healthy	Y	Custom-made testing rig	MISC	N	Optical marker motion capture	OPT		1.5	EXT							EXT	Y	Custom	80	15.05	0.9
Arnout (2022)	14	N/A	N/A	56	86	73	N/A	N/A	N/A	L/P/S	Knee Only	Healthy	Y	Custom-made testing rig	MISC	N	Optical marker motion capture	OPT		1.5	EXT							EXT	Y	Custom	90	16	1
Arnout (2022)	14	N/A	N/A	56	86	73	N/A	N/A	N/A	L/P/S	Knee Only	Healthy	Y	Custom-made testing rig	MISC	N	Optical marker motion capture	OPT		1.5	EXT							EXT	Y	Custom	100	17	1.05
Arnout (2022)	14	N/A	N/A	56	86	73	N/A	N/A	N/A	L/P/S	Knee Only	Healthy	Y	Custom-made testing rig	MISC	N	Optical marker motion capture	OPT		1.5	EXT							EXT	Y	Custom	110	17.75	1.1
Arnout (2022)	14	N/A	N/A	56	86	73	N/A	N/A	N/A	L/P/S	Knee Only	Healthy	Y	Custom-made testing rig	MISC	N	Optical marker motion capture	OPT		1.5	EXT							EXT	Y	Custom	120	18.1	1.35
Arnout (2022)	14	N/A	N/A	56	86	73	N/A	N/A	N/A	L/P/S	Knee Only	Healthy	Y	Custom-made testing rig	MISC	N	Optical marker motion capture	OPT		1.5	INT							INT	Y	Custom	0	4.9	1.25
Arnout (2022)	14	N/A	N/A	56	86	73	N/A	N/A	N/A	L/P/S	Knee Only	Healthy	Y	Custom-made testing rig	MISC	N	Optical marker motion capture	OPT		1.5	INT							INT	Y	Custom	10	8.65	1.4
Arnout (2022)	14	N/A	N/A	56	86	73	N/A	N/A	N/A	L/P/S	Knee Only	Healthy	Y	Custom-made testing rig	MISC	N	Optical marker motion capture	OPT		1.5	INT							INT	Y	Custom	20	10.25	1.35
Arnout (2022)	14	N/A	N/A	56	86	73	N/A	N/A	N/A	L/P/S	Knee Only	Healthy	Y	Custom-made testing rig	MISC	N	Optical marker motion capture	OPT		1.5	INT							INT	Y	Custom	30	10.45	1.3
Arnout (2022)	14	N/A	N/A	56	86	73	N/A	N/A	N/A	L/P/S	Knee Only	Healthy	Y	Custom-made testing rig	MISC	N	Optical marker motion capture	OPT		1.5	INT							INT	Y	Custom	40	10.25	1.05
Arnout (2022)	14	N/A	N/A	56	86	73	N/A	N/A	N/A	L/P/S	Knee Only	Healthy	Y	Custom-made testing rig	MISC	N	Optical marker motion capture	OPT		1.5	INT							INT	Y	Custom	50	10.05	0.95
Arnout (2022)	14	N/A	N/A	56	86	73	N/A	N/A	N/A	L/P/S	Knee Only	Healthy	Y	Custom-made testing rig	MISC	N	Optical marker motion capture	OPT		1.5	INT							INT	Y	Custom	60	10.1	1
Arnout (2022)	14	N/A	N/A	56	86	73	N/A	N/A	N/A	L/P/S	Knee Only	Healthy	Y	Custom-made testing rig	MISC	N	Optical marker motion capture	OPT		1.5	INT							INT	Y	Custom	70	10.55	1.25
Arnout (2022)	14	N/A	N/A	56	86	73	N/A	N/A	N/A	L/P/S	Knee Only	Healthy	Y	Custom-made testing rig	MISC	N	Optical marker motion capture	OPT		1.5	INT							INT	Y	Custom	80	10.85	1.75
Arnout (2022)	14	N/A	N/A	56	86	73	N/A	N/A	N/A	L/P/S	Knee Only	Healthy	Y	Custom-made testing rig	MISC	N	Optical marker motion capture	OPT		1.5	INT							INT	Y	Custom	90	10.9	1.95
Arnout (2022)	14	N/A	N/A	56	86	73	N/A	N/A	N/A	L/P/S	Knee Only	Healthy	Y	Custom-made testing rig	MISC	N	Optical marker motion capture	OPT		1.5	INT							INT	Y	Custom	100	10.85	2
Arnout (2022)	14	N/A	N/A	56	86	73	N/A	N/A	N/A	L/P/S	Knee Only	Healthy	Y	Custom-made testing rig	MISC	N	Optical marker motion capture	OPT		1.5	INT							INT	Y	Custom	110	10.65	1.85
Arnout (2022)	14	N/A	N/A	56	86	73	N/A	N/A	N/A	L/P/S	Knee Only	Healthy	Y	Custom-made testing rig	MISC	N	Optical marker motion capture	OPT		1.5	INT							INT	Y	Custom	120	8.85	0.65
Athwal (2016)	8	4	4	59	96	N/A	N/A	80	N/A	L/P/S	Knee Only	Healthy	N	6-axis robot (TX90 Stäubli Ltd) and force sensor (Omega 85; ATI Industrial Automation).	RA	N	6-axis robot (TX90 Stäubli Ltd) and force sensor (Omega 85; ATI Industrial Automation).	LA	90		ANT							ANT	Y	N/A	5	7.58	1.36
Athwal (2016)	8	4	4	59	96	N/A	N/A	80	N/A	L/P/S	Knee Only	Healthy	N	6-axis robot (TX90 Stäubli Ltd) and force sensor (Omega 85; ATI Industrial Automation).	RA	N	6-axis robot (TX90 Stäubli Ltd) and force sensor (Omega 85; ATI Industrial Automation).	LA	90		ANT							ANT	Y	N/A	20	9.24	0.91
Athwal (2016)	8	4	4	59	96	N/A	N/A	80	N/A	L/P/S	Knee Only	Healthy	N	6-axis robot (TX90 Stäubli Ltd) and force sensor (Omega 85; ATI Industrial Automation).	RA	N	6-axis robot (TX90 Stäubli Ltd) and force sensor (Omega 85; ATI Industrial Automation).	LA	90		ANT							ANT	Y	N/A	50	7.73	1.21
Athwal (2016)	8	4	4	59	96	N/A	N/A	80	N/A	L/P/S	Knee Only	Healthy	N	6-axis robot (TX90 Stäubli Ltd) and force sensor (Omega 85; ATI Industrial Automation).	RA	N	6-axis robot (TX90 Stäubli Ltd) and force sensor (Omega 85; ATI Industrial Automation).	LA	90		ANT							ANT	Y	N/A	80	6.67	N/A
Athwal (2016)	8	4	4	59	96	N/A	N/A	80	N/A	L/P/S	Knee Only	Healthy	N	6-axis robot (TX90 Stäubli Ltd) and force sensor (Omega 85; ATI Industrial Automation).	RA	N	6-axis robot (TX90 Stäubli Ltd) and force sensor (Omega 85; ATI Industrial Automation).	LA	90		POST							POST	Y	N/A	5	7.58	1.06
Athwal (2016)	8	4	4	59	96	N/A	N/A	80	N/A	L/P/S	Knee Only	Healthy	N	6-axis robot (TX90 Stäubli Ltd) and force sensor (Omega 85; ATI Industrial Automation).	RA	N	6-axis robot (TX90 Stäubli Ltd) and force sensor (Omega 85; ATI Industrial Automation).	LA	90		POST							POST	Y	N/A	20	8.94	0.76
Athwal (2016)	8	4	4	59	96	N/A	N/A	80	N/A	L/P/S	Knee Only	Healthy	N	6-axis robot (TX90 Stäubli Ltd) and force sensor (Omega 85; ATI Industrial Automation).	RA	N	6-axis robot (TX90 Stäubli Ltd) and force sensor (Omega 85; ATI Industrial Automation).	LA	90		POST							POST	Y	N/A	50	7.88	0.76
Athwal (2016)	8	4	4	59	96	N/A	N/A	80	N/A	L/P/S	Knee Only	Healthy	N	6-axis robot (TX90 Stäubli Ltd) and force sensor (Omega 85; ATI Industrial Automation).	RA	N	6-axis robot (TX90 Stäubli Ltd) and force sensor (Omega 85; ATI Industrial Automation).	LA	90		POST							POST	Y	N/A	80	6.36	0.46
Athwal (2016)	8	4	4	59	96	N/A	N/A	80	N/A	L/P/S	Knee Only	Healthy	N	6-axis robot (TX90 Stäubli Ltd) and force sensor (Omega 85; ATI Industrial Automation).	RA	N	6-axis robot (TX90 Stäubli Ltd) and force sensor (Omega 85; ATI Industrial Automation).	LA		5	INT							INT	Y	N/A	5	13.27	3.82
Athwal (2016)	8	4	4	59	96	N/A	N/A	80	N/A	L/P/S	Knee Only	Healthy	N	6-axis robot (TX90 Stäubli Ltd) and force sensor (Omega 85; ATI Industrial Automation).	RA	N	6-axis robot (TX90 Stäubli Ltd) and force sensor (Omega 85; ATI Industrial Automation).	LA		5	INT							INT	Y	N/A	20	19.09	6.18
Athwal (2016)	8	4	4	59	96	N/A	N/A	80	N/A	L/P/S	Knee Only	Healthy	N	6-axis robot (TX90 Stäubli Ltd) and force sensor (Omega 85; ATI Industrial Automation).	RA	N	6-axis robot (TX90 Stäubli Ltd) and force sensor (Omega 85; ATI Industrial Automation).	LA		5	INT							INT	Y	N/A	50	21.82	5.27
Athwal (2016)	8	4	4	59	96	N/A	N/A	80	N/A	L/P/S	Knee Only	Healthy	N	6-axis robot (TX90 Stäubli Ltd) and force sensor (Omega 85; ATI Industrial Automation).	RA	N	6-axis robot (TX90 Stäubli Ltd) and force sensor (Omega 85; ATI Industrial Automation).	LA		5	INT							INT	Y	N/A	80	14.55	3.27
Athwal (2016)	8	4	4	59	96	N/A	N/A	80	N/A	L/P/S	Knee Only	Healthy	N	6-axis robot (TX90 Stäubli Ltd) and force sensor (Omega 85; ATI Industrial Automation).	RA	N	6-axis robot (TX90 Stäubli Ltd) and force sensor (Omega 85; ATI Industrial Automation).	LA		5	EXT							EXT	Y	N/A	5	18	6.55
Athwal (2016)	8	4	4	59	96	N/A	N/A	80	N/A	L/P/S	Knee Only	Healthy	N	6-axis robot (TX90 Stäubli Ltd) and force sensor (Omega 85; ATI Industrial Automation).	RA	N	6-axis robot (TX90 Stäubli Ltd) and force sensor (Omega 85; ATI Industrial Automation).	LA		5	EXT							EXT	Y	N/A	20	18.91	6.36
Athwal (2016)	8	4	4	59	96	N/A	N/A	80	N/A	L/P/S	Knee Only	Healthy	N	6-axis robot (TX90 Stäubli Ltd) and force sensor (Omega 85; ATI Industrial Automation).	RA	N	6-axis robot (TX90 Stäubli Ltd) and force sensor (Omega 85; ATI Industrial Automation).	LA		5	EXT							EXT	Y	N/A	50	15.64	2.36
Athwal (2016)	8	4	4	59	96	N/A	N/A	80	N/A	L/P/S	Knee Only	Healthy	N	6-axis robot (TX90 Stäubli Ltd) and force sensor (Omega 85; ATI Industrial Automation).	RA	N	6-axis robot (TX90 Stäubli Ltd) and force sensor (Omega 85; ATI Industrial Automation).	LA		5	EXT							EXT	Y	N/A	80	20.36	7.28
Athwal (2016)	8	4	4	59	96	N/A	N/A	80	N/A	L/P/S	Knee Only	Healthy	N	6-axis robot (TX90 Stäubli Ltd) and force sensor (Omega 85; ATI Industrial Automation).	RA	N	6-axis robot (TX90 Stäubli Ltd) and force sensor (Omega 85; ATI Industrial Automation).	LA		8	VAR							VAR	Y	N/A	5	4.954	1.468
Athwal (2016)	8	4	4	59	96	N/A	N/A	80	N/A	L/P/S	Knee Only	Healthy	N	6-axis robot (TX90 Stäubli Ltd) and force sensor (Omega 85; ATI Industrial Automation).	RA	N	6-axis robot (TX90 Stäubli Ltd) and force sensor (Omega 85; ATI Industrial Automation).	LA		8	VAR							VAR	Y	N/A	20	7.064	3.67
Athwal (2016)	8	4	4	59	96	N/A	N/A	80	N/A	L/P/S	Knee Only	Healthy	N	6-axis robot (TX90 Stäubli Ltd) and force sensor (Omega 85; ATI Industrial Automation).	RA	N	6-axis robot (TX90 Stäubli Ltd) and force sensor (Omega 85; ATI Industrial Automation).	LA		8	VAR							VAR	Y	N/A	50	8.44	3.487
Athwal (2016)	8	4	4	59	96	N/A	N/A	80	N/A	L/P/S	Knee Only	Healthy	N	6-axis robot (TX90 Stäubli Ltd) and force sensor (Omega 85; ATI Industrial Automation).	RA	N	6-axis robot (TX90 Stäubli Ltd) and force sensor (Omega 85; ATI Industrial Automation).	LA		8	VAR							VAR	Y	N/A	80	8.073	2.477
Athwal (2016)	8	4	4	59	96	N/A	N/A	80	N/A	L/P/S	Knee Only	Healthy	N	6-axis robot (TX90 Stäubli Ltd) and force sensor (Omega 85; ATI Industrial Automation).	RA	N	6-axis robot (TX90 Stäubli Ltd) and force sensor (Omega 85; ATI Industrial Automation).	LA		8	VALG							VALG	Y	N/A	5	5.688	2.936
Athwal (2016)	8	4	4	59	96	N/A	N/A	80	N/A	L/P/S	Knee Only	Healthy	N	6-axis robot (TX90 Stäubli Ltd) and force sensor (Omega 85; ATI Industrial Automation).	RA	N	6-axis robot (TX90 Stäubli Ltd) and force sensor (Omega 85; ATI Industrial Automation).	LA		8	VALG							VALG	Y	N/A	20	6.239	1.559
Athwal (2016)	8	4	4	59	96	N/A	N/A	80	N/A	L/P/S	Knee Only	Healthy	N	6-axis robot (TX90 Stäubli Ltd) and force sensor (Omega 85; ATI Industrial Automation).	RA	N	6-axis robot (TX90 Stäubli Ltd) and force sensor (Omega 85; ATI Industrial Automation).	LA		8	VALG							VALG	Y	N/A	50	6.881	1.559
Athwal (2016)	8	4	4	59	96	N/A	N/A	80	N/A	L/P/S	Knee Only	Healthy	N	6-axis robot (TX90 Stäubli Ltd) and force sensor (Omega 85; ATI Industrial Automation).	RA	N	6-axis robot (TX90 Stäubli Ltd) and force sensor (Omega 85; ATI Industrial Automation).	LA		8	VALG							VALG	Y	N/A	80	8.073	2.019
Athwal (2017)	9	7	2	47	88	64	N/A	N/A	N/A	L/P/S	Knee Only	Healthy	N	6-axis robot (TX90 Stäubli Ltd) and force sensor (Omega 85; ATI Industrial Automation).	RA	N	6-axis robot (TX90 Stäubli Ltd) and force sensor (Omega 85; ATI Industrial Automation).	LA	90		ANT							ANT	Y	N/A	0	5.438	1.61
Athwal (2017)	9	7	2	47	88	64	N/A	N/A	N/A	L/P/S	Knee Only	Healthy	N	6-axis robot (TX90 Stäubli Ltd) and force sensor (Omega 85; ATI Industrial Automation).	RA	N	6-axis robot (TX90 Stäubli Ltd) and force sensor (Omega 85; ATI Industrial Automation).	LA	90		ANT							ANT	Y	N/A	30	8.659	4.228
Athwal (2017)	9	7	2	47	88	64	N/A	N/A	N/A	L/P/S	Knee Only	Healthy	N	6-axis robot (TX90 Stäubli Ltd) and force sensor (Omega 85; ATI Industrial Automation).	RA	N	6-axis robot (TX90 Stäubli Ltd) and force sensor (Omega 85; ATI Industrial Automation).	LA	90		ANT							ANT	Y	N/A	60	8.994	4.161
Athwal (2017)	9	7	2	47	88	64	N/A	N/A	N/A	L/P/S	Knee Only	Healthy	N	6-axis robot (TX90 Stäubli Ltd) and force sensor (Omega 85; ATI Industrial Automation).	RA	N	6-axis robot (TX90 Stäubli Ltd) and force sensor (Omega 85; ATI Industrial Automation).	LA	90		ANT							ANT	Y	N/A	90	7.451	3.154
Athwal (2017)	9	7	2	47	88	64	N/A	N/A	N/A	L/P/S	Knee Only	Healthy	N	6-axis robot (TX90 Stäubli Ltd) and force sensor (Omega 85; ATI Industrial Automation).	RA	N	6-axis robot (TX90 Stäubli Ltd) and force sensor (Omega 85; ATI Industrial Automation).	LA	90		POST							POST	Y	N/A	0	7.717	2.819
Athwal (2017)	9	7	2	47	88	64	N/A	N/A	N/A	L/P/S	Knee Only	Healthy	N	6-axis robot (TX90 Stäubli Ltd) and force sensor (Omega 85; ATI Industrial Automation).	RA	N	6-axis robot (TX90 Stäubli Ltd) and force sensor (Omega 85; ATI Industrial Automation).	LA	90		POST							POST	Y	N/A	30	9.462	3.624
Athwal (2017)	9	7	2	47	88	64	N/A	N/A	N/A	L/P/S	Knee Only	Healthy	N	6-axis robot (TX90 Stäubli Ltd) and force sensor (Omega 85; ATI Industrial Automation).	RA	N	6-axis robot (TX90 Stäubli Ltd) and force sensor (Omega 85; ATI Industrial Automation).	LA	90		POST							POST	Y	N/A	60	6.308	2.684
Athwal (2017)	9	7	2	47	88	64	N/A	N/A	N/A	L/P/S	Knee Only	Healthy	N	6-axis robot (TX90 Stäubli Ltd) and force sensor (Omega 85; ATI Industrial Automation).	RA	N	6-axis robot (TX90 Stäubli Ltd) and force sensor (Omega 85; ATI Industrial Automation).	LA	90		POST							POST	Y	N/A	90	6.375	3.221
Athwal (2017)	9	7	2	47	88	64	N/A	N/A	N/A	L/P/S	Knee Only	Healthy	N	6-axis robot (TX90 Stäubli Ltd) and force sensor (Omega 85; ATI Industrial Automation).	RA	N	6-axis robot (TX90 Stäubli Ltd) and force sensor (Omega 85; ATI Industrial Automation).	LA		5	INT							INT	Y	N/A	0	8.4	2
Athwal (2017)	9	7	2	47	88	64	N/A	N/A	N/A	L/P/S	Knee Only	Healthy	N	6-axis robot (TX90 Stäubli Ltd) and force sensor (Omega 85; ATI Industrial Automation).	RA	N	6-axis robot (TX90 Stäubli Ltd) and force sensor (Omega 85; ATI Industrial Automation).	LA		5	INT							INT	Y	N/A	30	19	2.4
Athwal (2017)	9	7	2	47	88	64	N/A	N/A	N/A	L/P/S	Knee Only	Healthy	N	6-axis robot (TX90 Stäubli Ltd) and force sensor (Omega 85; ATI Industrial Automation).	RA	N	6-axis robot (TX90 Stäubli Ltd) and force sensor (Omega 85; ATI Industrial Automation).	LA		5	INT							INT	Y	N/A	60	17	4
Athwal (2017)	9	7	2	47	88	64	N/A	N/A	N/A	L/P/S	Knee Only	Healthy	N	6-axis robot (TX90 Stäubli Ltd) and force sensor (Omega 85; ATI Industrial Automation).	RA	N	6-axis robot (TX90 Stäubli Ltd) and force sensor (Omega 85; ATI Industrial Automation).	LA		5	INT							INT	Y	N/A	90	16.4	3.4
Athwal (2017)	9	7	2	47	88	64	N/A	N/A	N/A	L/P/S	Knee Only	Healthy	N	6-axis robot (TX90 Stäubli Ltd) and force sensor (Omega 85; ATI Industrial Automation).	RA	N	6-axis robot (TX90 Stäubli Ltd) and force sensor (Omega 85; ATI Industrial Automation).	LA		5	EXT							EXT	Y	N/A	0	12.4	3
Athwal (2017)	9	7	2	47	88	64	N/A	N/A	N/A	L/P/S	Knee Only	Healthy	N	6-axis robot (TX90 Stäubli Ltd) and force sensor (Omega 85; ATI Industrial Automation).	RA	N	6-axis robot (TX90 Stäubli Ltd) and force sensor (Omega 85; ATI Industrial Automation).	LA		5	EXT							EXT	Y	N/A	30	17	4.4
Athwal (2017)	9	7	2	47	88	64	N/A	N/A	N/A	L/P/S	Knee Only	Healthy	N	6-axis robot (TX90 Stäubli Ltd) and force sensor (Omega 85; ATI Industrial Automation).	RA	N	6-axis robot (TX90 Stäubli Ltd) and force sensor (Omega 85; ATI Industrial Automation).	LA		5	EXT							EXT	Y	N/A	60	19.2	3.6
Athwal (2017)	9	7	2	47	88	64	N/A	N/A	N/A	L/P/S	Knee Only	Healthy	N	6-axis robot (TX90 Stäubli Ltd) and force sensor (Omega 85; ATI Industrial Automation).	RA	N	6-axis robot (TX90 Stäubli Ltd) and force sensor (Omega 85; ATI Industrial Automation).	LA		5	EXT							EXT	Y	N/A	90	19.2	4
Athwal (2017)	9	7	2	47	88	64	N/A	N/A	N/A	L/P/S	Knee Only	Healthy	N	6-axis robot (TX90 Stäubli Ltd) and force sensor (Omega 85; ATI Industrial Automation).	RA	N	6-axis robot (TX90 Stäubli Ltd) and force sensor (Omega 85; ATI Industrial Automation).	LA		8	VAR							VAR	Y	N/A	0	2.368	0.658
Athwal (2017)	9	7	2	47	88	64	N/A	N/A	N/A	L/P/S	Knee Only	Healthy	N	6-axis robot (TX90 Stäubli Ltd) and force sensor (Omega 85; ATI Industrial Automation).	RA	N	6-axis robot (TX90 Stäubli Ltd) and force sensor (Omega 85; ATI Industrial Automation).	LA		8	VAR							VAR	Y	N/A	30	5.263	2.105
Athwal (2017)	9	7	2	47	88	64	N/A	N/A	N/A	L/P/S	Knee Only	Healthy	N	6-axis robot (TX90 Stäubli Ltd) and force sensor (Omega 85; ATI Industrial Automation).	RA	N	6-axis robot (TX90 Stäubli Ltd) and force sensor (Omega 85; ATI Industrial Automation).	LA		8	VAR							VAR	Y	N/A	60	6.053	2.5
Athwal (2017)	9	7	2	47	88	64	N/A	N/A	N/A	L/P/S	Knee Only	Healthy	N	6-axis robot (TX90 Stäubli Ltd) and force sensor (Omega 85; ATI Industrial Automation).	RA	N	6-axis robot (TX90 Stäubli Ltd) and force sensor (Omega 85; ATI Industrial Automation).	LA		8	VAR							VAR	Y	N/A	90	6.579	2.237
Athwal (2017)	9	7	2	47	88	64	N/A	N/A	N/A	L/P/S	Knee Only	Healthy	N	6-axis robot (TX90 Stäubli Ltd) and force sensor (Omega 85; ATI Industrial Automation).	RA	N	6-axis robot (TX90 Stäubli Ltd) and force sensor (Omega 85; ATI Industrial Automation).	LA		8	VALG							VALG	Y	N/A	0	2.566	1.118
Athwal (2017)	9	7	2	47	88	64	N/A	N/A	N/A	L/P/S	Knee Only	Healthy	N	6-axis robot (TX90 Stäubli Ltd) and force sensor (Omega 85; ATI Industrial Automation).	RA	N	6-axis robot (TX90 Stäubli Ltd) and force sensor (Omega 85; ATI Industrial Automation).	LA		8	VALG							VALG	Y	N/A	30	4.079	1.316
Athwal (2017)	9	7	2	47	88	64	N/A	N/A	N/A	L/P/S	Knee Only	Healthy	N	6-axis robot (TX90 Stäubli Ltd) and force sensor (Omega 85; ATI Industrial Automation).	RA	N	6-axis robot (TX90 Stäubli Ltd) and force sensor (Omega 85; ATI Industrial Automation).	LA		8	VALG							VALG	Y	N/A	60	4.671	1.118
Athwal (2017)	9	7	2	47	88	64	N/A	N/A	N/A	L/P/S	Knee Only	Healthy	N	6-axis robot (TX90 Stäubli Ltd) and force sensor (Omega 85; ATI Industrial Automation).	RA	N	6-axis robot (TX90 Stäubli Ltd) and force sensor (Omega 85; ATI Industrial Automation).	LA		8	VALG							VALG	Y	N/A	90	5.461	1.315
Athwal (2021)	10	5	5	N/A	N/A	71	6	N/A	N/A	L/P/S	Knee Only	Healthy	N	6-axis robot (TX90 Stäubli Ltd) and force sensor (Omega 85; ATI Industrial Automation).	RA	N	6-axis robot (TX90 Stäubli Ltd) and force sensor (Omega 85; ATI Industrial Automation).	LA	90		ANT							ANT	Y	N/A	0	6.53	1.84
Athwal (2021)	10	5	5	N/A	N/A	71	6	N/A	N/A	L/P/S	Knee Only	Healthy	N	6-axis robot (TX90 Stäubli Ltd) and force sensor (Omega 85; ATI Industrial Automation).	RA	N	6-axis robot (TX90 Stäubli Ltd) and force sensor (Omega 85; ATI Industrial Automation).	LA	90		ANT							ANT	Y	N/A	30	9.49	3.36
Athwal (2021)	10	5	5	N/A	N/A	71	6	N/A	N/A	L/P/S	Knee Only	Healthy	N	6-axis robot (TX90 Stäubli Ltd) and force sensor (Omega 85; ATI Industrial Automation).	RA	N	6-axis robot (TX90 Stäubli Ltd) and force sensor (Omega 85; ATI Industrial Automation).	LA	90		ANT							ANT	Y	N/A	60	10.3	3.06
Athwal (2021)	10	5	5	N/A	N/A	71	6	N/A	N/A	L/P/S	Knee Only	Healthy	N	6-axis robot (TX90 Stäubli Ltd) and force sensor (Omega 85; ATI Industrial Automation).	RA	N	6-axis robot (TX90 Stäubli Ltd) and force sensor (Omega 85; ATI Industrial Automation).	LA	90		ANT							ANT	Y	N/A	90	10.61	3.67
Athwal (2021)	10	5	5	N/A	N/A	71	6	N/A	N/A	L/P/S	Knee Only	Healthy	N	6-axis robot (TX90 Stäubli Ltd) and force sensor (Omega 85; ATI Industrial Automation).	RA	N	6-axis robot (TX90 Stäubli Ltd) and force sensor (Omega 85; ATI Industrial Automation).	LA	90		POST							POST	Y	N/A	0	11.85	3.36
Athwal (2021)	10	5	5	N/A	N/A	71	6	N/A	N/A	L/P/S	Knee Only	Healthy	N	6-axis robot (TX90 Stäubli Ltd) and force sensor (Omega 85; ATI Industrial Automation).	RA	N	6-axis robot (TX90 Stäubli Ltd) and force sensor (Omega 85; ATI Industrial Automation).	LA	90		POST							POST	Y	N/A	30	10	3.88
Athwal (2021)	10	5	5	N/A	N/A	71	6	N/A	N/A	L/P/S	Knee Only	Healthy	N	6-axis robot (TX90 Stäubli Ltd) and force sensor (Omega 85; ATI Industrial Automation).	RA	N	6-axis robot (TX90 Stäubli Ltd) and force sensor (Omega 85; ATI Industrial Automation).	LA	90		POST							POST	Y	N/A	60	7.63	3.29
Athwal (2021)	10	5	5	N/A	N/A	71	6	N/A	N/A	L/P/S	Knee Only	Healthy	N	6-axis robot (TX90 Stäubli Ltd) and force sensor (Omega 85; ATI Industrial Automation).	RA	N	6-axis robot (TX90 Stäubli Ltd) and force sensor (Omega 85; ATI Industrial Automation).	LA	90		POST							POST	Y	N/A	90	6.8	3.61
Athwal (2021)	10	5	5	N/A	N/A	71	6	N/A	N/A	L/P/S	Knee Only	Healthy	N	6-axis robot (TX90 Stäubli Ltd) and force sensor (Omega 85; ATI Industrial Automation).	RA	N	6-axis robot (TX90 Stäubli Ltd) and force sensor (Omega 85; ATI Industrial Automation).	LA		5	INT							INT	Y	N/A	0	11.9	3.18
Athwal (2021)	10	5	5	N/A	N/A	71	6	N/A	N/A	L/P/S	Knee Only	Healthy	N	6-axis robot (TX90 Stäubli Ltd) and force sensor (Omega 85; ATI Industrial Automation).	RA	N	6-axis robot (TX90 Stäubli Ltd) and force sensor (Omega 85; ATI Industrial Automation).	LA		5	INT							INT	Y	N/A	30	17.14	2.54
Athwal (2021)	10	5	5	N/A	N/A	71	6	N/A	N/A	L/P/S	Knee Only	Healthy	N	6-axis robot (TX90 Stäubli Ltd) and force sensor (Omega 85; ATI Industrial Automation).	RA	N	6-axis robot (TX90 Stäubli Ltd) and force sensor (Omega 85; ATI Industrial Automation).	LA		5	INT							INT	Y	N/A	60	17.46	3.02
Athwal (2021)	10	5	5	N/A	N/A	71	6	N/A	N/A	L/P/S	Knee Only	Healthy	N	6-axis robot (TX90 Stäubli Ltd) and force sensor (Omega 85; ATI Industrial Automation).	RA	N	6-axis robot (TX90 Stäubli Ltd) and force sensor (Omega 85; ATI Industrial Automation).	LA		5	INT							INT	Y	N/A	90	18.89	4.92
Athwal (2021)	10	5	5	N/A	N/A	71	6	N/A	N/A	L/P/S	Knee Only	Healthy	N	6-axis robot (TX90 Stäubli Ltd) and force sensor (Omega 85; ATI Industrial Automation).	RA	N	6-axis robot (TX90 Stäubli Ltd) and force sensor (Omega 85; ATI Industrial Automation).	LA		5	EXT							EXT	Y	N/A	0	14.77	4.46
Athwal (2021)	10	5	5	N/A	N/A	71	6	N/A	N/A	L/P/S	Knee Only	Healthy	N	6-axis robot (TX90 Stäubli Ltd) and force sensor (Omega 85; ATI Industrial Automation).	RA	N	6-axis robot (TX90 Stäubli Ltd) and force sensor (Omega 85; ATI Industrial Automation).	LA		5	EXT							EXT	Y	N/A	30	20.77	4.15
Athwal (2021)	10	5	5	N/A	N/A	71	6	N/A	N/A	L/P/S	Knee Only	Healthy	N	6-axis robot (TX90 Stäubli Ltd) and force sensor (Omega 85; ATI Industrial Automation).	RA	N	6-axis robot (TX90 Stäubli Ltd) and force sensor (Omega 85; ATI Industrial Automation).	LA		5	EXT							EXT	Y	N/A	60	20.46	3.85
Athwal (2021)	10	5	5	N/A	N/A	71	6	N/A	N/A	L/P/S	Knee Only	Healthy	N	6-axis robot (TX90 Stäubli Ltd) and force sensor (Omega 85; ATI Industrial Automation).	RA	N	6-axis robot (TX90 Stäubli Ltd) and force sensor (Omega 85; ATI Industrial Automation).	LA		5	EXT							EXT	Y	N/A	90	20.46	3.08
Athwal (2021)	10	5	5	N/A	N/A	71	6	N/A	N/A	L/P/S	Knee Only	Healthy	N	6-axis robot (TX90 Stäubli Ltd) and force sensor (Omega 85; ATI Industrial Automation).	RA	N	6-axis robot (TX90 Stäubli Ltd) and force sensor (Omega 85; ATI Industrial Automation).	LA		8	VAR							VAR	Y	N/A	0	3.289	0.987
Athwal (2021)	10	5	5	N/A	N/A	71	6	N/A	N/A	L/P/S	Knee Only	Healthy	N	6-axis robot (TX90 Stäubli Ltd) and force sensor (Omega 85; ATI Industrial Automation).	RA	N	6-axis robot (TX90 Stäubli Ltd) and force sensor (Omega 85; ATI Industrial Automation).	LA		8	VAR							VAR	Y	N/A	30	5	1.513
Athwal (2021)	10	5	5	N/A	N/A	71	6	N/A	N/A	L/P/S	Knee Only	Healthy	N	6-axis robot (TX90 Stäubli Ltd) and force sensor (Omega 85; ATI Industrial Automation).	RA	N	6-axis robot (TX90 Stäubli Ltd) and force sensor (Omega 85; ATI Industrial Automation).	LA		8	VAR							VAR	Y	N/A	60	5.461	1.842
Athwal (2021)	10	5	5	N/A	N/A	71	6	N/A	N/A	L/P/S	Knee Only	Healthy	N	6-axis robot (TX90 Stäubli Ltd) and force sensor (Omega 85; ATI Industrial Automation).	RA	N	6-axis robot (TX90 Stäubli Ltd) and force sensor (Omega 85; ATI Industrial Automation).	LA		8	VAR							VAR	Y	N/A	90	5.658	1.908
Athwal (2021)	10	5	5	N/A	N/A	71	6	N/A	N/A	L/P/S	Knee Only	Healthy	N	6-axis robot (TX90 Stäubli Ltd) and force sensor (Omega 85; ATI Industrial Automation).	RA	N	6-axis robot (TX90 Stäubli Ltd) and force sensor (Omega 85; ATI Industrial Automation).	LA		8	VALG							VALG	Y	N/A	0	3.092	0.592
Athwal (2021)	10	5	5	N/A	N/A	71	6	N/A	N/A	L/P/S	Knee Only	Healthy	N	6-axis robot (TX90 Stäubli Ltd) and force sensor (Omega 85; ATI Industrial Automation).	RA	N	6-axis robot (TX90 Stäubli Ltd) and force sensor (Omega 85; ATI Industrial Automation).	LA		8	VALG							VALG	Y	N/A	30	4.211	1.578
Athwal (2021)	10	5	5	N/A	N/A	71	6	N/A	N/A	L/P/S	Knee Only	Healthy	N	6-axis robot (TX90 Stäubli Ltd) and force sensor (Omega 85; ATI Industrial Automation).	RA	N	6-axis robot (TX90 Stäubli Ltd) and force sensor (Omega 85; ATI Industrial Automation).	LA		8	VALG							VALG	Y	N/A	60	5.526	2.829
Athwal (2021)	10	5	5	N/A	N/A	71	6	N/A	N/A	L/P/S	Knee Only	Healthy	N	6-axis robot (TX90 Stäubli Ltd) and force sensor (Omega 85; ATI Industrial Automation).	RA	N	6-axis robot (TX90 Stäubli Ltd) and force sensor (Omega 85; ATI Industrial Automation).	LA		8	VALG							VALG	Y	N/A	90	7.697	3.75
Bae (2008)	14	N/A	N/A	51	72	58	N/A	N/A	N/A	L/I/S	Full Leg	Healthy	N	Custom-made testing rig (Isotonic rotation machine)	MISC	Y	Goniometer	MISC		6	EXT							EXT	Y	N/A	30	32.6	10.2
Bae (2008)	14	N/A	N/A	51	72	58	N/A	N/A	N/A	L/I/S	Full Leg	Healthy	N	Custom-made testing rig (Isotonic rotation machine)	MISC	Y	Goniometer	MISC		6	EXT							EXT	Y	N/A	30	34.6	11.7
Beel (2024)	16	10	6	27	72	60	N/A	N/A	26	L/P	Knee Only	Healthy	N	VIVO - 6-axis robot	RA	N	Optical motion tracker (Optotrak; Northern Digital)	OPT		8	VALG	10		COMP				VALG	Y	ISB	0	2.75	1.09
Beel (2024)	16	10	6	27	72	60	N/A	N/A	26	L/P	Knee Only	Healthy	N	VIVO - 6-axis robot	RA	N	Optical motion tracker (Optotrak; Northern Digital)	OPT		8	VALG	10		COMP				VALG	Y	ISB	30	4.775	1.81
Beel (2024)	16	10	6	27	72	60	N/A	N/A	26	L/P	Knee Only	Healthy	N	VIVO - 6-axis robot	RA	N	Optical motion tracker (Optotrak; Northern Digital)	OPT		8	VALG	10		COMP				VALG	Y	ISB	60	4.715	2.175
Beel (2024)	16	10	6	27	72	60	N/A	N/A	26	L/P	Knee Only	Healthy	N	VIVO - 6-axis robot	RA	N	Optical motion tracker (Optotrak; Northern Digital)	OPT		8	VALG	10		COMP				VALG	Y	ISB	90	5.6	2.07
Beel (2024)	16	10	6	27	72	60	N/A	N/A	26	L/P	Knee Only	Healthy	N	VIVO - 6-axis robot	RA	N	Optical motion tracker (Optotrak; Northern Digital)	OPT		4	EXT	10		COMP				EXT	Y	ISB	0	9.9	2.165
Beel (2024)	16	10	6	27	72	60	N/A	N/A	26	L/P	Knee Only	Healthy	N	VIVO - 6-axis robot	RA	N	Optical motion tracker (Optotrak; Northern Digital)	OPT		4	EXT	10		COMP				EXT	Y	ISB	30	17.48	2.785
Beel (2024)	16	10	6	27	72	60	N/A	N/A	26	L/P	Knee Only	Healthy	N	VIVO - 6-axis robot	RA	N	Optical motion tracker (Optotrak; Northern Digital)	OPT		4	EXT	10		COMP				EXT	Y	ISB	60	18.055	4.025
Beel (2024)	16	10	6	27	72	60	N/A	N/A	26	L/P	Knee Only	Healthy	N	VIVO - 6-axis robot	RA	N	Optical motion tracker (Optotrak; Northern Digital)	OPT		4	EXT	10		COMP				EXT	Y	ISB	90	19.25	4.33
Beel (2024)	16	10	6	27	72	60	N/A	N/A	26	L/P	Knee Only	Healthy	N	VIVO - 6-axis robot	RA	N	Optical motion tracker (Optotrak; Northern Digital)	OPT		4	INT	10		COMP				INT	Y	ISB	0	9.24	2.595
Beel (2024)	16	10	6	27	72	60	N/A	N/A	26	L/P	Knee Only	Healthy	N	VIVO - 6-axis robot	RA	N	Optical motion tracker (Optotrak; Northern Digital)	OPT		4	INT	10		COMP				INT	Y	ISB	30	17.71	3.74
Beel (2024)	16	10	6	27	72	60	N/A	N/A	26	L/P	Knee Only	Healthy	N	VIVO - 6-axis robot	RA	N	Optical motion tracker (Optotrak; Northern Digital)	OPT		4	INT	10		COMP				INT	Y	ISB	60	16.11	3.66
Beel (2024)	16	10	6	27	72	60	N/A	N/A	26	L/P	Knee Only	Healthy	N	VIVO - 6-axis robot	RA	N	Optical motion tracker (Optotrak; Northern Digital)	OPT		4	INT	10		COMP				INT	Y	ISB	90	15.42	3.51
Beel (2024)	16	10	6	27	72	60	N/A	N/A	26	L/P	Knee Only	Healthy	N	VIVO - 6-axis robot	RA	N	Optical motion tracker (Optotrak; Northern Digital)	OPT	10		COMP	89		ANT		4	EXT	ANT	N	ISB	0	6.61	2.1
Beel (2024)	16	10	6	27	72	60	N/A	N/A	26	L/P	Knee Only	Healthy	N	VIVO - 6-axis robot	RA	N	Optical motion tracker (Optotrak; Northern Digital)	OPT	10		COMP	89		ANT		4	EXT	ANT	N	ISB	30	7.245	2.355
Beel (2024)	16	10	6	27	72	60	N/A	N/A	26	L/P	Knee Only	Healthy	N	VIVO - 6-axis robot	RA	N	Optical motion tracker (Optotrak; Northern Digital)	OPT	10		COMP	89		ANT		4	EXT	ANT	N	ISB	60	5.655	2.16
Beel (2024)	16	10	6	27	72	60	N/A	N/A	26	L/P	Knee Only	Healthy	N	VIVO - 6-axis robot	RA	N	Optical motion tracker (Optotrak; Northern Digital)	OPT	10		COMP	89		ANT		4	EXT	ANT	N	ISB	90	4.445	2.04
Beel (2024)	16	10	6	27	72	60	N/A	N/A	26	L/P	Knee Only	Healthy	N	VIVO - 6-axis robot	RA	N	Optical motion tracker (Optotrak; Northern Digital)	OPT	10		COMP	89		ANT		4	EXT	ANT	N	ISB	0	9.735	1.955
Beel (2024)	16	10	6	27	72	60	N/A	N/A	26	L/P	Knee Only	Healthy	N	VIVO - 6-axis robot	RA	N	Optical motion tracker (Optotrak; Northern Digital)	OPT	10		COMP	89		ANT		4	EXT	ANT	N	ISB	30	17.02	2.98
Beel (2024)	16	10	6	27	72	60	N/A	N/A	26	L/P	Knee Only	Healthy	N	VIVO - 6-axis robot	RA	N	Optical motion tracker (Optotrak; Northern Digital)	OPT	10		COMP	89		ANT		4	EXT	ANT	N	ISB	60	16.49	4.65
Beel (2024)	16	10	6	27	72	60	N/A	N/A	26	L/P	Knee Only	Healthy	N	VIVO - 6-axis robot	RA	N	Optical motion tracker (Optotrak; Northern Digital)	OPT	10		COMP	89		ANT		4	EXT	ANT	N	ISB	90	16.405	4.645
Behrendt (2022)	8	N/A	N/A	73	90	81.8	N/A	N/A	N/A	L/I/S	200 mm from the joint line	Healthy	N	KUKA - 6-axis robot	RA	N	6-axis robot	LA	134		ANT		5	EXT				ANT	N	ISB	0	7.03242	2.09476
Behrendt (2022)	8	N/A	N/A	73	90	81.8	N/A	N/A	N/A	L/I/S	200 mm from the joint line	Healthy	N	KUKA - 6-axis robot	RA	N	6-axis robot	LA	134		ANT		5	EXT				ANT	N	ISB	30	8.00499	2.09481
Behrendt (2022)	8	N/A	N/A	73	90	81.8	N/A	N/A	N/A	L/I/S	200 mm from the joint line	Healthy	N	KUKA - 6-axis robot	RA	N	6-axis robot	LA	134		ANT		5	EXT				ANT	N	ISB	60	6.65835	2.24439
Behrendt (2022)	8	N/A	N/A	73	90	81.8	N/A	N/A	N/A	L/I/S	200 mm from the joint line	Healthy	N	KUKA - 6-axis robot	RA	N	6-axis robot	LA	134		ANT		5	EXT				ANT	N	ISB	90	6.73317	2.01995
Behrendt (2022)	8	N/A	N/A	73	90	81.8	N/A	N/A	N/A	L/I/S	200 mm from the joint line	Healthy	N	KUKA - 6-axis robot	RA	N	6-axis robot	LA		10	VALG							VALG	Y	ISB	0	3.16369	1.27795
Behrendt (2022)	8	N/A	N/A	73	90	81.8	N/A	N/A	N/A	L/I/S	200 mm from the joint line	Healthy	N	KUKA - 6-axis robot	RA	N	6-axis robot	LA		10	VALG							VALG	Y	ISB	30	5.6638	1.91693
Behrendt (2022)	8	N/A	N/A	73	90	81.8	N/A	N/A	N/A	L/I/S	200 mm from the joint line	Healthy	N	KUKA - 6-axis robot	RA	N	6-axis robot	LA		10	VALG							VALG	Y	ISB	60	6.18308	2.90738
Behrendt (2022)	8	N/A	N/A	73	90	81.8	N/A	N/A	N/A	L/I/S	200 mm from the joint line	Healthy	N	KUKA - 6-axis robot	RA	N	6-axis robot	LA		10	VALG							VALG	Y	ISB	90	5.6161	3.67412
Behrendt (2022)	8	N/A	N/A	73	90	81.8	N/A	N/A	N/A	L/I/S	200 mm from the joint line	Healthy	N	KUKA - 6-axis robot	RA	N	6-axis robot	LA		5	EXT							EXT	Y	ISB	0	11.3826	3.3762
Behrendt (2022)	8	N/A	N/A	73	90	81.8	N/A	N/A	N/A	L/I/S	200 mm from the joint line	Healthy	N	KUKA - 6-axis robot	RA	N	6-axis robot	LA		5	EXT							EXT	Y	ISB	30	17.2669	4.1479
Behrendt (2022)	8	N/A	N/A	73	90	81.8	N/A	N/A	N/A	L/I/S	200 mm from the joint line	Healthy	N	KUKA - 6-axis robot	RA	N	6-axis robot	LA		5	EXT							EXT	Y	ISB	60	19.0997	5.3054
Behrendt (2022)	8	N/A	N/A	73	90	81.8	N/A	N/A	N/A	L/I/S	200 mm from the joint line	Healthy	N	KUKA - 6-axis robot	RA	N	6-axis robot	LA		5	EXT							EXT	Y	ISB	90	20.2572	6.3666
Bergfeld (2005)	8	1	1	37	63	48.5	N/A	N/A	N/A	L/I	distal fibula+tibia and proximal femur were potted with bone cement	Healthy	N	MTS testing machine	TM	Y	linear variable displacement transducer (LVDT)	LA	100		POST							POST	Y	N/A	10	4.27	0.54253
Bergfeld (2005)	8	1	1	37	63	48.5	N/A	N/A	N/A	L/I	distal fibula+tibia and proximal femur were potted with bone cement	Healthy	N	MTS testing machine	TM	Y	linear variable displacement transducer (LVDT)	LA	100		POST							POST	Y	N/A	30	6.1	0.57116
Bergfeld (2005)	8	1	1	37	63	48.5	N/A	N/A	N/A	L/I	distal fibula+tibia and proximal femur were potted with bone cement	Healthy	N	MTS testing machine	TM	Y	linear variable displacement transducer (LVDT)	LA	100		POST							POST	Y	N/A	60	5.53	0.76566
Bergfeld (2005)	8	1	1	37	63	48.5	N/A	N/A	N/A	L/I	distal fibula+tibia and proximal femur were potted with bone cement	Healthy	N	MTS testing machine	TM	Y	linear variable displacement transducer (LVDT)	LA	100		POST							POST	Y	N/A	90	4.58	0.79333
Boguszewski (2015)	25	0	25	16	42	28.4	N/A	N/A	N/A	L/I/S	12 inches from the joint line	Healthy	N	KUKA (KR210)	RA	Y	KUKA (KR210)	LA	134		ANT							ANT	Y	Custom	0	2.73657	0.94629
Boguszewski (2015)	25	0	25	16	42	28.4	N/A	N/A	N/A	L/I/S	12 inches from the joint line	Healthy	N	KUKA (KR210)	RA	Y	KUKA (KR210)	LA	134		ANT							ANT	Y	Custom	10	5.19182	1.99488
Boguszewski (2015)	25	0	25	16	42	28.4	N/A	N/A	N/A	L/I/S	12 inches from the joint line	Healthy	N	KUKA (KR210)	RA	Y	KUKA (KR210)	LA	134		ANT							ANT	Y	Custom	20	5.9335	2.58312
Boguszewski (2015)	25	0	25	16	42	28.4	N/A	N/A	N/A	L/I/S	12 inches from the joint line	Healthy	N	KUKA (KR210)	RA	Y	KUKA (KR210)	LA	134		ANT							ANT	Y	Custom	30	6.13811	2.73657
Boguszewski (2015)	25	0	25	16	42	28.4	N/A	N/A	N/A	L/I/S	12 inches from the joint line	Healthy	N	KUKA (KR210)	RA	Y	KUKA (KR210)	LA	134		ANT							ANT	Y	Custom	40	6.08696	2.76214
Boguszewski (2015)	25	0	25	16	42	28.4	N/A	N/A	N/A	L/I/S	12 inches from the joint line	Healthy	N	KUKA (KR210)	RA	Y	KUKA (KR210)	LA	134		ANT							ANT	Y	Custom	50	5.75448	2.60869
Boguszewski (2015)	25	0	25	16	42	28.4	N/A	N/A	N/A	L/I/S	12 inches from the joint line	Healthy	N	KUKA (KR210)	RA	Y	KUKA (KR210)	LA	134		POST							POST	Y	Custom	0	3.17136	0.84399
Boguszewski (2015)	25	0	25	16	42	28.4	N/A	N/A	N/A	L/I/S	12 inches from the joint line	Healthy	N	KUKA (KR210)	RA	Y	KUKA (KR210)	LA	134		POST							POST	Y	Custom	10	3.88747	1.53452
Boguszewski (2015)	25	0	25	16	42	28.4	N/A	N/A	N/A	L/I/S	12 inches from the joint line	Healthy	N	KUKA (KR210)	RA	Y	KUKA (KR210)	LA	134		POST							POST	Y	Custom	20	4.09207	1.76471
Boguszewski (2015)	25	0	25	16	42	28.4	N/A	N/A	N/A	L/I/S	12 inches from the joint line	Healthy	N	KUKA (KR210)	RA	Y	KUKA (KR210)	LA	134		POST							POST	Y	Custom	30	4.01535	1.79028
Boguszewski (2015)	25	0	25	16	42	28.4	N/A	N/A	N/A	L/I/S	12 inches from the joint line	Healthy	N	KUKA (KR210)	RA	Y	KUKA (KR210)	LA	134		POST							POST	Y	Custom	40	3.88747	1.50895
Boguszewski (2015)	25	0	25	16	42	28.4	N/A	N/A	N/A	L/I/S	12 inches from the joint line	Healthy	N	KUKA (KR210)	RA	Y	KUKA (KR210)	LA	134		POST							POST	Y	Custom	50	3.63171	1.30435
Boguszewski (2015)	25	0	25	16	42	28.4	N/A	N/A	N/A	L/I/S	12 inches from the joint line	Healthy	N	KUKA (KR210)	RA	Y	KUKA (KR210)	LA		5	INT							INT	Y	Custom	0	8.08184	2.55756
Boguszewski (2015)	25	0	25	16	42	28.4	N/A	N/A	N/A	L/I/S	12 inches from the joint line	Healthy	N	KUKA (KR210)	RA	Y	KUKA (KR210)	LA		5	INT							INT	Y	Custom	10	15.7545	5.7289
Boguszewski (2015)	25	0	25	16	42	28.4	N/A	N/A	N/A	L/I/S	12 inches from the joint line	Healthy	N	KUKA (KR210)	RA	Y	KUKA (KR210)	LA		5	INT							INT	Y	Custom	20	21.0742	8.6956
Boguszewski (2015)	25	0	25	16	42	28.4	N/A	N/A	N/A	L/I/S	12 inches from the joint line	Healthy	N	KUKA (KR210)	RA	Y	KUKA (KR210)	LA		5	INT							INT	Y	Custom	30	24.2455	10.5371
Boguszewski (2015)	25	0	25	16	42	28.4	N/A	N/A	N/A	L/I/S	12 inches from the joint line	Healthy	N	KUKA (KR210)	RA	Y	KUKA (KR210)	LA		5	INT							INT	Y	Custom	40	25.2685	11.867
Boguszewski (2015)	25	0	25	16	42	28.4	N/A	N/A	N/A	L/I/S	12 inches from the joint line	Healthy	N	KUKA (KR210)	RA	Y	KUKA (KR210)	LA		5	INT							INT	Y	Custom	50	24.4501	12.0716
Boguszewski (2015)	25	0	25	16	42	28.4	N/A	N/A	N/A	L/I/S	12 inches from the joint line	Healthy	N	KUKA (KR210)	RA	Y	KUKA (KR210)	LA		5	EXT							EXT	Y	Custom	0	6.85422	1.73913
Boguszewski (2015)	25	0	25	16	42	28.4	N/A	N/A	N/A	L/I/S	12 inches from the joint line	Healthy	N	KUKA (KR210)	RA	Y	KUKA (KR210)	LA		5	EXT							EXT	Y	Custom	10	10.1279	3.6828
Boguszewski (2015)	25	0	25	16	42	28.4	N/A	N/A	N/A	L/I/S	12 inches from the joint line	Healthy	N	KUKA (KR210)	RA	Y	KUKA (KR210)	LA		5	EXT							EXT	Y	Custom	20	11.9693	5.422
Boguszewski (2015)	25	0	25	16	42	28.4	N/A	N/A	N/A	L/I/S	12 inches from the joint line	Healthy	N	KUKA (KR210)	RA	Y	KUKA (KR210)	LA		5	EXT							EXT	Y	Custom	30	13.7084	7.2635
Boguszewski (2015)	25	0	25	16	42	28.4	N/A	N/A	N/A	L/I/S	12 inches from the joint line	Healthy	N	KUKA (KR210)	RA	Y	KUKA (KR210)	LA		5	EXT							EXT	Y	Custom	40	15.5499	9.0025
Boguszewski (2015)	25	0	25	16	42	28.4	N/A	N/A	N/A	L/I/S	12 inches from the joint line	Healthy	N	KUKA (KR210)	RA	Y	KUKA (KR210)	LA		5	EXT							EXT	Y	Custom	50	17.1867	10.1279
Boguszewski (2015)	25	0	25	16	42	28.4	N/A	N/A	N/A	L/I/S	12 inches from the joint line	Healthy	N	KUKA (KR210)	RA	Y	KUKA (KR210)	LA		10	VALG							VALG	Y	Custom	0	1.97077	0.61381
Boguszewski (2015)	25	0	25	16	42	28.4	N/A	N/A	N/A	L/I/S	12 inches from the joint line	Healthy	N	KUKA (KR210)	RA	Y	KUKA (KR210)	LA		10	VALG							VALG	Y	Custom	10	3.1515	1.12532
Boguszewski (2015)	25	0	25	16	42	28.4	N/A	N/A	N/A	L/I/S	12 inches from the joint line	Healthy	N	KUKA (KR210)	RA	Y	KUKA (KR210)	LA		10	VALG							VALG	Y	Custom	20	3.82069	1.53453
Boguszewski (2015)	25	0	25	16	42	28.4	N/A	N/A	N/A	L/I/S	12 inches from the joint line	Healthy	N	KUKA (KR210)	RA	Y	KUKA (KR210)	LA		10	VALG							VALG	Y	Custom	30	4.36204	2.12278
Boguszewski (2015)	25	0	25	16	42	28.4	N/A	N/A	N/A	L/I/S	12 inches from the joint line	Healthy	N	KUKA (KR210)	RA	Y	KUKA (KR210)	LA		10	VALG							VALG	Y	Custom	40	4.77553	2.40409
Boguszewski (2015)	25	0	25	16	42	28.4	N/A	N/A	N/A	L/I/S	12 inches from the joint line	Healthy	N	KUKA (KR210)	RA	Y	KUKA (KR210)	LA		10	VALG							VALG	Y	Custom	50	5.13782	2.50639
Boguszewski (2015)	25	0	25	16	42	28.4	N/A	N/A	N/A	L/I/S	12 inches from the joint line	Healthy	N	KUKA (KR210)	RA	Y	KUKA (KR210)	LA		10	VAR							VAR	Y	Custom	0	1.55865	0.74168
Boguszewski (2015)	25	0	25	16	42	28.4	N/A	N/A	N/A	L/I/S	12 inches from the joint line	Healthy	N	KUKA (KR210)	RA	Y	KUKA (KR210)	LA		10	VAR							VAR	Y	Custom	10	3.26794	1.3555
Boguszewski (2015)	25	0	25	16	42	28.4	N/A	N/A	N/A	L/I/S	12 inches from the joint line	Healthy	N	KUKA (KR210)	RA	Y	KUKA (KR210)	LA		10	VAR							VAR	Y	Custom	20	4.03097	1.58565
Boguszewski (2015)	25	0	25	16	42	28.4	N/A	N/A	N/A	L/I/S	12 inches from the joint line	Healthy	N	KUKA (KR210)	RA	Y	KUKA (KR210)	LA		10	VAR							VAR	Y	Custom	30	4.35919	1.79028
Boguszewski (2015)	25	0	25	16	42	28.4	N/A	N/A	N/A	L/I/S	12 inches from the joint line	Healthy	N	KUKA (KR210)	RA	Y	KUKA (KR210)	LA		10	VAR							VAR	Y	Custom	40	4.48281	1.94373
Boguszewski (2015)	25	0	25	16	42	28.4	N/A	N/A	N/A	L/I/S	12 inches from the joint line	Healthy	N	KUKA (KR210)	RA	Y	KUKA (KR210)	LA		10	VAR							VAR	Y	Custom	50	4.47855	2.17391
Boguszewski (2015)	22	22	0	19	45	34.6	N/A	N/A	N/A	L/I/S	12 inches from the joint line	Healthy	N	KUKA (KR210)	RA	Y	KUKA (KR210)	LA	134		ANT							ANT	Y	Custom	0	3.06905	1.2532
Boguszewski (2015)	22	22	0	19	45	34.6	N/A	N/A	N/A	L/I/S	12 inches from the joint line	Healthy	N	KUKA (KR210)	RA	Y	KUKA (KR210)	LA	134		ANT							ANT	Y	Custom	10	5.16624	1.94373
Boguszewski (2015)	22	22	0	19	45	34.6	N/A	N/A	N/A	L/I/S	12 inches from the joint line	Healthy	N	KUKA (KR210)	RA	Y	KUKA (KR210)	LA	134		ANT							ANT	Y	Custom	20	5.8312	2.14834
Boguszewski (2015)	22	22	0	19	45	34.6	N/A	N/A	N/A	L/I/S	12 inches from the joint line	Healthy	N	KUKA (KR210)	RA	Y	KUKA (KR210)	LA	134		ANT							ANT	Y	Custom	30	5.65217	2.12277
Boguszewski (2015)	22	22	0	19	45	34.6	N/A	N/A	N/A	L/I/S	12 inches from the joint line	Healthy	N	KUKA (KR210)	RA	Y	KUKA (KR210)	LA	134		ANT							ANT	Y	Custom	40	5.03836	1.61126
Boguszewski (2015)	22	22	0	19	45	34.6	N/A	N/A	N/A	L/I/S	12 inches from the joint line	Healthy	N	KUKA (KR210)	RA	Y	KUKA (KR210)	LA	134		ANT							ANT	Y	Custom	50	4.45013	1.27877
Boguszewski (2015)	22	22	0	19	45	34.6	N/A	N/A	N/A	L/I/S	12 inches from the joint line	Healthy	N	KUKA (KR210)	RA	Y	KUKA (KR210)	LA	134		POST							POST	Y	Custom	0	3.06905	0.89514
Boguszewski (2015)	22	22	0	19	45	34.6	N/A	N/A	N/A	L/I/S	12 inches from the joint line	Healthy	N	KUKA (KR210)	RA	Y	KUKA (KR210)	LA	134		POST							POST	Y	Custom	10	3.98977	1.76471
Boguszewski (2015)	22	22	0	19	45	34.6	N/A	N/A	N/A	L/I/S	12 inches from the joint line	Healthy	N	KUKA (KR210)	RA	Y	KUKA (KR210)	LA	134		POST							POST	Y	Custom	20	4.29668	2.30179
Boguszewski (2015)	22	22	0	19	45	34.6	N/A	N/A	N/A	L/I/S	12 inches from the joint line	Healthy	N	KUKA (KR210)	RA	Y	KUKA (KR210)	LA	134		POST							POST	Y	Custom	30	4.39898	2.40409
Boguszewski (2015)	22	22	0	19	45	34.6	N/A	N/A	N/A	L/I/S	12 inches from the joint line	Healthy	N	KUKA (KR210)	RA	Y	KUKA (KR210)	LA	134		POST							POST	Y	Custom	40	4.42455	2.32737
Boguszewski (2015)	22	22	0	19	45	34.6	N/A	N/A	N/A	L/I/S	12 inches from the joint line	Healthy	N	KUKA (KR210)	RA	Y	KUKA (KR210)	LA	134		POST							POST	Y	Custom	50	4.24552	2.30179
Boguszewski (2015)	22	22	0	19	45	34.6	N/A	N/A	N/A	L/I/S	12 inches from the joint line	Healthy	N	KUKA (KR210)	RA	Y	KUKA (KR210)	LA		5	INT							INT	Y	Custom	0	6.03581	2.35294
Boguszewski (2015)	22	22	0	19	45	34.6	N/A	N/A	N/A	L/I/S	12 inches from the joint line	Healthy	N	KUKA (KR210)	RA	Y	KUKA (KR210)	LA		5	INT							INT	Y	Custom	10	11.4578	4.399
Boguszewski (2015)	22	22	0	19	45	34.6	N/A	N/A	N/A	L/I/S	12 inches from the joint line	Healthy	N	KUKA (KR210)	RA	Y	KUKA (KR210)	LA		5	INT							INT	Y	Custom	20	14.7315	5.9335
Boguszewski (2015)	22	22	0	19	45	34.6	N/A	N/A	N/A	L/I/S	12 inches from the joint line	Healthy	N	KUKA (KR210)	RA	Y	KUKA (KR210)	LA		5	INT							INT	Y	Custom	30	16.4706	7.0588
Boguszewski (2015)	22	22	0	19	45	34.6	N/A	N/A	N/A	L/I/S	12 inches from the joint line	Healthy	N	KUKA (KR210)	RA	Y	KUKA (KR210)	LA		5	INT							INT	Y	Custom	40	17.0844	7.468
Boguszewski (2015)	22	22	0	19	45	34.6	N/A	N/A	N/A	L/I/S	12 inches from the joint line	Healthy	N	KUKA (KR210)	RA	Y	KUKA (KR210)	LA		5	INT							INT	Y	Custom	50	16.1637	7.468
Boguszewski (2015)	22	22	0	19	45	34.6	N/A	N/A	N/A	L/I/S	12 inches from the joint line	Healthy	N	KUKA (KR210)	RA	Y	KUKA (KR210)	LA		5	EXT							EXT	Y	Custom	0	6.44501	2.14834
Boguszewski (2015)	22	22	0	19	45	34.6	N/A	N/A	N/A	L/I/S	12 inches from the joint line	Healthy	N	KUKA (KR210)	RA	Y	KUKA (KR210)	LA		5	EXT							EXT	Y	Custom	10	9.82097	3.17133
Boguszewski (2015)	22	22	0	19	45	34.6	N/A	N/A	N/A	L/I/S	12 inches from the joint line	Healthy	N	KUKA (KR210)	RA	Y	KUKA (KR210)	LA		5	EXT							EXT	Y	Custom	20	11.867	4.1944
Boguszewski (2015)	22	22	0	19	45	34.6	N/A	N/A	N/A	L/I/S	12 inches from the joint line	Healthy	N	KUKA (KR210)	RA	Y	KUKA (KR210)	LA		5	EXT							EXT	Y	Custom	30	13.5038	5.422
Boguszewski (2015)	22	22	0	19	45	34.6	N/A	N/A	N/A	L/I/S	12 inches from the joint line	Healthy	N	KUKA (KR210)	RA	Y	KUKA (KR210)	LA		5	EXT							EXT	Y	Custom	40	14.6292	6.445
Boguszewski (2015)	22	22	0	19	45	34.6	N/A	N/A	N/A	L/I/S	12 inches from the joint line	Healthy	N	KUKA (KR210)	RA	Y	KUKA (KR210)	LA		5	EXT							EXT	Y	Custom	50	15.4476	7.5703
Boguszewski (2015)	22	22	0	19	45	34.6	N/A	N/A	N/A	L/I/S	12 inches from the joint line	Healthy	N	KUKA (KR210)	RA	Y	KUKA (KR210)	LA		10	VALG							VALG	Y	Custom	0	1.6397	0.79284
Boguszewski (2015)	22	22	0	19	45	34.6	N/A	N/A	N/A	L/I/S	12 inches from the joint line	Healthy	N	KUKA (KR210)	RA	Y	KUKA (KR210)	LA		10	VALG							VALG	Y	Custom	10	2.79485	1.07419
Boguszewski (2015)	22	22	0	19	45	34.6	N/A	N/A	N/A	L/I/S	12 inches from the joint line	Healthy	N	KUKA (KR210)	RA	Y	KUKA (KR210)	LA		10	VALG							VALG	Y	Custom	20	3.31062	1.38107
Boguszewski (2015)	22	22	0	19	45	34.6	N/A	N/A	N/A	L/I/S	12 inches from the joint line	Healthy	N	KUKA (KR210)	RA	Y	KUKA (KR210)	LA		10	VALG							VALG	Y	Custom	30	3.72406	1.63683
Boguszewski (2015)	22	22	0	19	45	34.6	N/A	N/A	N/A	L/I/S	12 inches from the joint line	Healthy	N	KUKA (KR210)	RA	Y	KUKA (KR210)	LA		10	VALG							VALG	Y	Custom	40	3.9585	1.81588
Boguszewski (2015)	22	22	0	19	45	34.6	N/A	N/A	N/A	L/I/S	12 inches from the joint line	Healthy	N	KUKA (KR210)	RA	Y	KUKA (KR210)	LA		10	VALG							VALG	Y	Custom	50	4.01393	1.76471
Boguszewski (2015)	25	22	0	19	45	34.6	N/A	N/A	N/A	L/I/S	12 inches from the joint line	Healthy	N	KUKA (KR210)	RA	Y	KUKA (KR210)	LA		10	VAR							VAR	Y	Custom	0	1.19918	0.61381
Boguszewski (2015)	25	22	0	19	45	34.6	N/A	N/A	N/A	L/I/S	12 inches from the joint line	Healthy	N	KUKA (KR210)	RA	Y	KUKA (KR210)	LA		10	VAR							VAR	Y	Custom	10	2.34581	0.92072
Boguszewski (2015)	25	22	0	19	45	34.6	N/A	N/A	N/A	L/I/S	12 inches from the joint line	Healthy	N	KUKA (KR210)	RA	Y	KUKA (KR210)	LA		10	VAR							VAR	Y	Custom	20	2.95537	0.99744
Boguszewski (2015)	25	22	0	19	45	34.6	N/A	N/A	N/A	L/I/S	12 inches from the joint line	Healthy	N	KUKA (KR210)	RA	Y	KUKA (KR210)	LA		10	VAR							VAR	Y	Custom	30	3.13016	0.99744
Boguszewski (2015)	25	22	0	19	45	34.6	N/A	N/A	N/A	L/I/S	12 inches from the joint line	Healthy	N	KUKA (KR210)	RA	Y	KUKA (KR210)	LA		10	VAR							VAR	Y	Custom	40	3.07475	0.94629
Boguszewski (2015)	25	22	0	19	45	34.6	N/A	N/A	N/A	L/I/S	12 inches from the joint line	Healthy	N	KUKA (KR210)	RA	Y	KUKA (KR210)	LA		10	VAR							VAR	Y	Custom	50	2.91701	0.97189
Branch (2017)	1	1	0	N/A	N/A	N/A	N/A	N/A	19.5	L/I/S	full body	Healthy	Y	RKT	MISC	N/A	RKT (ERMI Inc., Atlanta, GA)	LA	134		ANT							MED	N	N/A	30	6.6	N/A
Branch (2017)	1	1	0	N/A	N/A	N/A	N/A	N/A	19.5	L/I/S	full body	Healthy	Y	RKT	MISC	N/A	RKT (ERMI Inc., Atlanta, GA)	LA		6	VALG							VALG	Y	N/A	30	7.5	N/A
Branch (2017)	1	1	0	N/A	N/A	N/A	N/A	N/A	28.0	L/I/S	full body	Healthy	Y	RKT	MISC	N/A	RKT (ERMI Inc., Atlanta, GA)	LA	134		ANT							MED	N	N/A	30	6.8	N/A
Branch (2017)	1	1	0	N/A	N/A	N/A	N/A	N/A	28.0	L/I/S	full body	Healthy	Y	RKT	MISC	N/A	RKT (ERMI Inc., Atlanta, GA)	LA		6	VALG							LAT	N	N/A	30	1.1	N/A
Branch (2017)	1	1	0	N/A	N/A	N/A	N/A	N/A	28.0	L/I/S	full body	Healthy	Y	RKT	MISC	N/A	RKT (ERMI Inc., Atlanta, GA)	LA		6	VALG							POST	N	N/A	30	3.2	N/A
Deichsel (2024)	8	5	3	N/A	N/A	70.1	9.5	N/A	N/A	L/P/S	Soft tissues within 20 cm of the joint line were preserved	Healthy	N	6-DOF robot	RA	Y	Universal force/torque sensor	LA	89		ANT	200		COMP				ANT	Y	ISB	0	3.8	1.2
Deichsel (2024)	8	5	3	N/A	N/A	70.1	9.5	N/A	N/A	L/P/S	Soft tissues within 20 cm of the joint line were preserved	Healthy	N	6-DOF robot	RA	Y	Universal force/torque sensor	LA	89		ANT	200		COMP				ANT	Y	ISB	30	6.1	1.4
Deichsel (2024)	8	5	3	N/A	N/A	70.1	9.5	N/A	N/A	L/P/S	Soft tissues within 20 cm of the joint line were preserved	Healthy	N	6-DOF robot	RA	Y	Universal force/torque sensor	LA	89		ANT	200		COMP				ANT	Y	ISB	60	6	1.4
Deichsel (2024)	8	5	3	N/A	N/A	70.1	9.5	N/A	N/A	L/P/S	Soft tissues within 20 cm of the joint line were preserved	Healthy	N	6-DOF robot	RA	Y	Universal force/torque sensor	LA	89		ANT	200		COMP				ANT	Y	ISB	90	5.6	1.9
Deichsel (2024)	8	5	3	N/A	N/A	70.1	9.5	N/A	N/A	L/P/S	Soft tissues within 20 cm of the joint line were preserved	Healthy	N	6-DOF robot	RA	Y	Universal force/torque sensor	LA	89		ANT	200		COMP		5	EXT	ANT	N	ISB	0	4.5	1.5
Deichsel (2024)	8	5	3	N/A	N/A	70.1	9.5	N/A	N/A	L/P/S	Soft tissues within 20 cm of the joint line were preserved	Healthy	N	6-DOF robot	RA	Y	Universal force/torque sensor	LA	89		ANT	200		COMP		5	EXT	ANT	N	ISB	30	6.7	1.9
Deichsel (2024)	8	5	3	N/A	N/A	70.1	9.5	N/A	N/A	L/P/S	Soft tissues within 20 cm of the joint line were preserved	Healthy	N	6-DOF robot	RA	Y	Universal force/torque sensor	LA	89		ANT	200		COMP		5	EXT	ANT	N	ISB	60	5.1	2.3
Deichsel (2024)	8	5	3	N/A	N/A	70.1	9.5	N/A	N/A	L/P/S	Soft tissues within 20 cm of the joint line were preserved	Healthy	N	6-DOF robot	RA	Y	Universal force/torque sensor	LA	89		ANT	200		COMP		5	EXT	ANT	N	ISB	90	3.7	3.0
Deichsel (2024)	8	5	3	N/A	N/A	70.1	9.5	N/A	N/A	L/P/S	Soft tissues within 20 cm of the joint line were preserved	Healthy	N	6-DOF robot	RA	Y	Universal force/torque sensor	LA		8	VALG	200		COMP				VALG	Y	ISB	0	2.2	1.2
Deichsel (2024)	8	5	3	N/A	N/A	70.1	9.5	N/A	N/A	L/P/S	Soft tissues within 20 cm of the joint line were preserved	Healthy	N	6-DOF robot	RA	Y	Universal force/torque sensor	LA		8	VALG	200		COMP				VALG	Y	ISB	30	2.8	1.0
Deichsel (2024)	8	5	3	N/A	N/A	70.1	9.5	N/A	N/A	L/P/S	Soft tissues within 20 cm of the joint line were preserved	Healthy	N	6-DOF robot	RA	Y	Universal force/torque sensor	LA		8	VALG	200		COMP				VALG	Y	ISB	60	2.7	0.9
Deichsel (2024)	8	5	3	N/A	N/A	70.1	9.5	N/A	N/A	L/P/S	Soft tissues within 20 cm of the joint line were preserved	Healthy	N	6-DOF robot	RA	Y	Universal force/torque sensor	LA		8	VALG	200		COMP				VALG	Y	ISB	90	3.2	1.3
Deichsel (2024)	8	5	3	N/A	N/A	70.1	9.5	N/A	N/A	L/P/S	Soft tissues within 20 cm of the joint line were preserved	Healthy	N	6-DOF robot	RA	Y	Universal force/torque sensor	LA		5	EXT	200		COMP				EXT	Y	ISB	0	12.1	6.5
Deichsel (2024)	8	5	3	N/A	N/A	70.1	9.5	N/A	N/A	L/P/S	Soft tissues within 20 cm of the joint line were preserved	Healthy	N	6-DOF robot	RA	Y	Universal force/torque sensor	LA		5	EXT	200		COMP				EXT	Y	ISB	30	18.7	4.2
Deichsel (2024)	8	5	3	N/A	N/A	70.1	9.5	N/A	N/A	L/P/S	Soft tissues within 20 cm of the joint line were preserved	Healthy	N	6-DOF robot	RA	Y	Universal force/torque sensor	LA		5	EXT	200		COMP				EXT	Y	ISB	60	20.1	2.4
Deichsel (2024)	8	5	3	N/A	N/A	70.1	9.5	N/A	N/A	L/P/S	Soft tissues within 20 cm of the joint line were preserved	Healthy	N	6-DOF robot	RA	Y	Universal force/torque sensor	LA		5	EXT	200		COMP				EXT	Y	ISB	90	21.9	5.6
Delaloye (2023)	12	7	5	45	75	66	N/A	N/A	N/A	L/I/S	Soft tissues within 20 cm of the joint line were preserved	Healthy	N	6 DOF KUKA (KUKA KR 60)	RA	N/A	KUKA (KUKA KR 60)	LA	134		ANT							ANT	Y	ISB	0	9.6	4.96
Delaloye (2023)	12	7	5	45	75	66	N/A	N/A	N/A	L/I/S	Soft tissues within 20 cm of the joint line were preserved	Healthy	N	6 DOF KUKA (KUKA KR 60)	RA	N/A	KUKA (KUKA KR 60)	LA	134		ANT							ANT	Y	ISB	15	12.43	5.1
Delaloye (2023)	12	7	5	45	75	66	N/A	N/A	N/A	L/I/S	Soft tissues within 20 cm of the joint line were preserved	Healthy	N	6 DOF KUKA (KUKA KR 60)	RA	N/A	KUKA (KUKA KR 60)	LA	134		ANT							ANT	Y	ISB	30	13.4	5.78
Delaloye (2023)	12	7	5	45	75	66	N/A	N/A	N/A	L/I/S	Soft tissues within 20 cm of the joint line were preserved	Healthy	N	6 DOF KUKA (KUKA KR 60)	RA	N/A	KUKA (KUKA KR 60)	LA	134		ANT							ANT	Y	ISB	45	11.1	5.47
Delaloye (2023)	12	7	5	45	75	66	N/A	N/A	N/A	L/I/S	Soft tissues within 20 cm of the joint line were preserved	Healthy	N	6 DOF KUKA (KUKA KR 60)	RA	N/A	KUKA (KUKA KR 60)	LA	134		ANT							ANT	Y	ISB	60	8.12	4.1
Delaloye (2023)	12	7	5	45	75	66	N/A	N/A	N/A	L/I/S	Soft tissues within 20 cm of the joint line were preserved	Healthy	N	6 DOF KUKA (KUKA KR 60)	RA	N/A	KUKA (KUKA KR 60)	LA	134		ANT							ANT	Y	ISB	75	6.96	3.82
Delaloye (2023)	12	7	5	45	75	66	N/A	N/A	N/A	L/I/S	Soft tissues within 20 cm of the joint line were preserved	Healthy	N	6 DOF KUKA (KUKA KR 60)	RA	N/A	KUKA (KUKA KR 60)	LA	134		ANT							ANT	Y	ISB	90	5.47	3.65
Delaloye (2023)	12	7	5	45	75	66	N/A	N/A	N/A	L/I/S	Soft tissues within 20 cm of the joint line were preserved	Healthy	N	6 DOF KUKA (KUKA KR 60)	RA	N/A	KUKA (KUKA KR 60)	LA		5	INT							INT	Y	ISB	0	6.26	4.01
Delaloye (2023)	12	7	5	45	75	66	N/A	N/A	N/A	L/I/S	Soft tissues within 20 cm of the joint line were preserved	Healthy	N	6 DOF KUKA (KUKA KR 60)	RA	N/A	KUKA (KUKA KR 60)	LA		5	INT							INT	Y	ISB	15	10.69	3.57
Delaloye (2023)	12	7	5	45	75	66	N/A	N/A	N/A	L/I/S	Soft tissues within 20 cm of the joint line were preserved	Healthy	N	6 DOF KUKA (KUKA KR 60)	RA	N/A	KUKA (KUKA KR 60)	LA		5	INT							INT	Y	ISB	30	13.52	4.96
Delaloye (2023)	12	7	5	45	75	66	N/A	N/A	N/A	L/I/S	Soft tissues within 20 cm of the joint line were preserved	Healthy	N	6 DOF KUKA (KUKA KR 60)	RA	N/A	KUKA (KUKA KR 60)	LA		5	INT							INT	Y	ISB	45	12.18	4.8
Delaloye (2023)	12	7	5	45	75	66	N/A	N/A	N/A	L/I/S	Soft tissues within 20 cm of the joint line were preserved	Healthy	N	6 DOF KUKA (KUKA KR 60)	RA	N/A	KUKA (KUKA KR 60)	LA		5	INT							INT	Y	ISB	60	11.17	4.81
Delaloye (2023)	12	7	5	45	75	66	N/A	N/A	N/A	L/I/S	Soft tissues within 20 cm of the joint line were preserved	Healthy	N	6 DOF KUKA (KUKA KR 60)	RA	N/A	KUKA (KUKA KR 60)	LA		5	INT							INT	Y	ISB	75	9.52	4.01
Delaloye (2023)	12	7	5	45	75	66	N/A	N/A	N/A	L/I/S	Soft tissues within 20 cm of the joint line were preserved	Healthy	N	6 DOF KUKA (KUKA KR 60)	RA	N/A	KUKA (KUKA KR 60)	LA		5	INT							INT	Y	ISB	90	7.22	4
DePhillipo (2018)	24	N/A	N/A	54	66	61	N/A	N/A	N/A	L/P/S	Soft tissues within 20 cm of the joint line were preserved	Healthy	N	6-DOF KUKA	RA	N/A	Universal force/torque sensor attached to KUKA	LA	88		ANT							ANT	Y	Custom	30	6.2	2.1
DePhillipo (2018)	24	N/A	N/A	54	66	61	N/A	N/A	N/A	L/P/S	Soft tissues within 20 cm of the joint line were preserved	Healthy	N	6-DOF KUKA	RA	N/A	Universal force/torque sensor attached to KUKA	LA	88		ANT							ANT	Y	Custom	90	4.2	1.8
Devitt (2019)	12	6	6	42	64	55	7.5	N/A	N/A	L/P/S	11 cm from joint line	Healthy	N	6-DOF robot	RA	Y	Universal force/torque sensor	LA	90		ANT							ANT	Y	N/A	0	2.5	0.6
Devitt (2019)	12	6	6	42	64	55	7.5	N/A	N/A	L/P/S	11 cm from joint line	Healthy	N	6-DOF robot	RA	Y	Universal force/torque sensor	LA	90		ANT							ANT	Y	N/A	30	4.4	0.6
Devitt (2019)	12	6	6	42	64	55	7.5	N/A	N/A	L/P/S	11 cm from joint line	Healthy	N	6-DOF robot	RA	Y	Universal force/torque sensor	LA	90		ANT							ANT	Y	N/A	60	4.6	1.1
Devitt (2019)	12	6	6	42	64	55	7.5	N/A	N/A	L/P/S	11 cm from joint line	Healthy	N	6-DOF robot	RA	Y	Universal force/torque sensor	LA	90		ANT							ANT	Y	N/A	90	3.4	1.0
Devitt (2019)	12	6	6	42	64	55	7.5	N/A	N/A	L/P/S	11 cm from joint line	Healthy	N	6-DOF robot	RA	Y	Universal force/torque sensor	LA		4	INT		8	VALG				ANT	N	N/A	0	0.7	0.5
Devitt (2019)	12	6	6	42	64	55	7.5	N/A	N/A	L/P/S	11 cm from joint line	Healthy	N	6-DOF robot	RA	Y	Universal force/torque sensor	LA		4	INT		8	VALG				ANT	N	N/A	15	1.3	1.8
Devitt (2019)	12	6	6	42	64	55	7.5	N/A	N/A	L/P/S	11 cm from joint line	Healthy	N	6-DOF robot	RA	Y	Universal force/torque sensor	LA		4	INT		8	VALG				ANT	N	N/A	30	2.1	2.4
Devitt (2019)	12	6	6	42	64	55	7.5	N/A	N/A	L/P/S	11 cm from joint line	Healthy	N	6-DOF robot	RA	Y	Universal force/torque sensor	LA		4	INT		8	VALG				ANT	N	N/A	45	2.5	2.5
Devitt (2019)	12	6	6	42	64	55	7.5	N/A	N/A	L/P/S	11 cm from joint line	Healthy	N	6-DOF robot	RA	Y	Universal force/torque sensor	LA		5	INT							INT	Y	N/A	0	7.1	3.8
Devitt (2019)	12	6	6	42	64	55	7.5	N/A	N/A	L/P/S	11 cm from joint line	Healthy	N	6-DOF robot	RA	Y	Universal force/torque sensor	LA		5	INT							INT	Y	N/A	30	15.6	18.8
Devitt (2019)	12	6	6	42	64	55	7.5	N/A	N/A	L/P/S	11 cm from joint line	Healthy	N	6-DOF robot	RA	Y	Universal force/torque sensor	LA		5	INT							INT	Y	N/A	60	15.9	21.4
Devitt (2019)	12	6	6	42	64	55	7.5	N/A	N/A	L/P/S	11 cm from joint line	Healthy	N	6-DOF robot	RA	Y	Universal force/torque sensor	LA		5	INT							INT	Y	N/A	90	14.4	20.0
Diermann (2009)	7	N/A	N/A	62	78	N/A	N/A	N/A	N/A	L/P/S	Knee Only	Healthy	N	KUKA	RA	N	KUKA	LA		4	INT		10	VALG				ANT	N	N/A	0	2.3	1.2
Diermann (2009)	7	N/A	N/A	62	78	N/A	N/A	N/A	N/A	L/P/S	Knee Only	Healthy	N	KUKA	RA	N	KUKA	LA		4	INT		10	VALG				ANT	N	N/A	30	10.3	4.4
Diermann (2009)	7	N/A	N/A	62	78	N/A	N/A	N/A	N/A	L/P/S	Knee Only	Healthy	N	KUKA	RA	N	KUKA	LA		4	INT		10	VALG				ANT	N	N/A	60	9.5	3.8
Diermann (2009)	7	N/A	N/A	62	78	N/A	N/A	N/A	N/A	L/P/S	Knee Only	Healthy	N	KUKA	RA	N	KUKA	LA		4	INT		10	VALG				ANT	N	N/A	90	9.3	3.4
Diermann (2009)	7	N/A	N/A	62	78	N/A	N/A	N/A	N/A	L/P/S	Knee Only	Healthy	N	KUKA	RA	N	KUKA	LA	134		ANT							ANT	Y	N/A	0	5.4	2.3
Diermann (2009)	7	N/A	N/A	62	78	N/A	N/A	N/A	N/A	L/P/S	Knee Only	Healthy	N	KUKA	RA	N	KUKA	LA	134		ANT							ANT	Y	N/A	30	12.4	4.6
Diermann (2009)	7	N/A	N/A	62	78	N/A	N/A	N/A	N/A	L/P/S	Knee Only	Healthy	N	KUKA	RA	N	KUKA	LA	134		ANT							ANT	Y	N/A	60	11.2	4.1
Diermann (2009)	7	N/A	N/A	62	78	N/A	N/A	N/A	N/A	L/P/S	Knee Only	Healthy	N	KUKA	RA	N	KUKA	LA	134		ANT							ANT	Y	N/A	90	9.5	3.4
Diermann (2009)	7	N/A	N/A	62	78	N/A	N/A	N/A	N/A	L/P/S	Knee Only	Healthy	N	KUKA	RA	N	KUKA	LA		4	INT		10	VALG				INT	N	N/A	0	7.5	2.8
Diermann (2009)	7	N/A	N/A	62	78	N/A	N/A	N/A	N/A	L/P/S	Knee Only	Healthy	N	KUKA	RA	N	KUKA	LA		4	INT		10	VALG				INT	N	N/A	30	19.9	6.9
Diermann (2009)	7	N/A	N/A	62	78	N/A	N/A	N/A	N/A	L/P/S	Knee Only	Healthy	N	KUKA	RA	N	KUKA	LA		4	INT		10	VALG				INT	N	N/A	60	16.5	5.8
Diermann (2009)	7	N/A	N/A	62	78	N/A	N/A	N/A	N/A	L/P/S	Knee Only	Healthy	N	KUKA	RA	N	KUKA	LA		4	INT		10	VALG				INT	N	N/A	90	7.7	4.8
Fayed (2022)	15	9	6	48	67	59	N/A	N/A	N/A	L/I/S	Knee Only	Healthy	N	CASPAR Stäubli	RA	N	3-dimensional digitizer (FaroArm Platinum; Faro Technologies)	MISC		7	VALG		5	INT				ANT	N	Custom	0	2.3	1.5	They measured subchondral cortical distances [SCD]. Based on MRI images and they apply a valgus moment but measure the displacement of the bones.
Fayed (2022)	15	9	6	48	67	59	N/A	N/A	N/A	L/I/S	Knee Only	Healthy	N	CASPAR Stäubli	RA	N	3-dimensional digitizer (FaroArm Platinum; Faro Technologies)	MISC		7	VALG		5	INT				ANT	N	Custom	15	3.5	2.3	They measured subchondral cortical distances [SCD]. Based on MRI images and they apply a valgus moment but measure the displacement of the bones.
Fayed (2022)	15	9	6	48	67	59	N/A	N/A	N/A	L/I/S	Knee Only	Healthy	N	CASPAR Stäubli	RA	N	3-dimensional digitizer (FaroArm Platinum; Faro Technologies)	MISC		7	VALG		5	INT				ANT	N	Custom	30	3.7	2.7	They measured subchondral cortical distances [SCD]. Based on MRI images and they apply a valgus moment but measure the displacement of the bones.
Fayed (2022)	15	9	6	48	67	59	N/A	N/A	N/A	L/I/S	Knee Only	Healthy	N	CASPAR Stäubli	RA	N	3-dimensional digitizer (FaroArm Platinum; Faro Technologies)	MISC		5	EXT							EXT	Y	Custom	30	18	4.2	They measured subchondral cortical distances [SCD]. Based on MRI images and they apply a valgus moment but measure the displacement of the bones.
Fayed (2022)	15	9	6	48	67	59	N/A	N/A	N/A	L/I/S	Knee Only	Healthy	N	CASPAR Stäubli	RA	N	3-dimensional digitizer (FaroArm Platinum; Faro Technologies)	MISC	89		ANT							ANT	Y	Custom	0	5	1.7	They measured subchondral cortical distances [SCD]. Based on MRI images and they apply a valgus moment but measure the displacement of the bones.
Fayed (2022)	15	9	6	48	67	59	N/A	N/A	N/A	L/I/S	Knee Only	Healthy	N	CASPAR Stäubli	RA	N	3-dimensional digitizer (FaroArm Platinum; Faro Technologies)	MISC	89		ANT							ANT	Y	Custom	15	7.2	2.8	They measured subchondral cortical distances [SCD]. Based on MRI images and they apply a valgus moment but measure the displacement of the bones.
Fayed (2022)	15	9	6	48	67	59	N/A	N/A	N/A	L/I/S	Knee Only	Healthy	N	CASPAR Stäubli	RA	N	3-dimensional digitizer (FaroArm Platinum; Faro Technologies)	MISC	89		ANT							ANT	Y	Custom	30	8.2	2.5	They measured subchondral cortical distances [SCD]. Based on MRI images and they apply a valgus moment but measure the displacement of the bones.
Fayed (2022)	15	9	6	48	67	59	N/A	N/A	N/A	L/I/S	Knee Only	Healthy	N	CASPAR Stäubli	RA	N	3-dimensional digitizer (FaroArm Platinum; Faro Technologies)	MISC	89		ANT							ANT	Y	Custom	60	6.7	2.9	They measured subchondral cortical distances [SCD]. Based on MRI images and they apply a valgus moment but measure the displacement of the bones.
Fayed (2022)	15	9	6	48	67	59	N/A	N/A	N/A	L/I/S	Knee Only	Healthy	N	CASPAR Stäubli	RA	N	3-dimensional digitizer (FaroArm Platinum; Faro Technologies)	MISC	89		ANT							ANT	Y	Custom	90	5.7	2.4	They measured subchondral cortical distances [SCD]. Based on MRI images and they apply a valgus moment but measure the displacement of the bones.
Fayed (2022)	15	9	6	48	67	59	N/A	N/A	N/A	L/I/S	Knee Only	Healthy	N	CASPAR Stäubli	RA	N	3-dimensional digitizer (FaroArm Platinum; Faro Technologies)	MISC	89		POST							POST	Y	Custom	0	5.6	1.8	They measured subchondral cortical distances [SCD]. Based on MRI images and they apply a valgus moment but measure the displacement of the bones.
Fayed (2022)	15	9	6	48	67	59	N/A	N/A	N/A	L/I/S	Knee Only	Healthy	N	CASPAR Stäubli	RA	N	3-dimensional digitizer (FaroArm Platinum; Faro Technologies)	MISC	89		POST							POST	Y	Custom	15	6.3	1.8	They measured subchondral cortical distances [SCD]. Based on MRI images and they apply a valgus moment but measure the displacement of the bones.
Fayed (2022)	15	9	6	48	67	59	N/A	N/A	N/A	L/I/S	Knee Only	Healthy	N	CASPAR Stäubli	RA	N	3-dimensional digitizer (FaroArm Platinum; Faro Technologies)	MISC	89		POST							POST	Y	Custom	30	4.9	1.6	They measured subchondral cortical distances [SCD]. Based on MRI images and they apply a valgus moment but measure the displacement of the bones.
Fayed (2022)	15	9	6	48	67	59	N/A	N/A	N/A	L/I/S	Knee Only	Healthy	N	CASPAR Stäubli	RA	N	3-dimensional digitizer (FaroArm Platinum; Faro Technologies)	MISC	89		POST							POST	Y	Custom	60	3.4	0.9	They measured subchondral cortical distances [SCD]. Based on MRI images and they apply a valgus moment but measure the displacement of the bones.
Fayed (2022)	15	9	6	48	67	59	N/A	N/A	N/A	L/I/S	Knee Only	Healthy	N	CASPAR Stäubli	RA	N	3-dimensional digitizer (FaroArm Platinum; Faro Technologies)	MISC	89		POST							POST	Y	Custom	90	3.2	0.8	They measured subchondral cortical distances [SCD]. Based on MRI images and they apply a valgus moment but measure the displacement of the bones.
Fayed (2022)	15	9	6	48	67	59	N/A	N/A	N/A	L/I/S	Knee Only	Healthy	N	CASPAR Stäubli	RA	N	3-dimensional digitizer (FaroArm Platinum; Faro Technologies)	MISC		5	EXT							EXT	Y	Custom	0	13.2	3.4	They measured subchondral cortical distances [SCD]. Based on MRI images and they apply a valgus moment but measure the displacement of the bones.
Fayed (2022)	15	9	6	48	67	59	N/A	N/A	N/A	L/I/S	Knee Only	Healthy	N	CASPAR Stäubli	RA	N	3-dimensional digitizer (FaroArm Platinum; Faro Technologies)	MISC		5	EXT							EXT	Y	Custom	15	17	3.8	They measured subchondral cortical distances [SCD]. Based on MRI images and they apply a valgus moment but measure the displacement of the bones.
Fujie (2011)	5	N/A	N/A	60	82	74	N/A	N/A	N/A	L/P	15 cm femur and tibia from joint line cut	Healthy	N	Six-DOF robotic system (3 translation actuators and 3 rotational actuators)	RA	Y	6-DOF robotic system	LA	120		ANT	120		POST				ANT	N	ISB	0	7.1	2.05	combined AP laxity
Fujie (2011)	5	N/A	N/A	60	82	74	N/A	N/A	N/A	L/P	15 cm femur and tibia from joint line cut	Healthy	N	Six-DOF robotic system (3 translation actuators and 3 rotational actuators)	RA	Y	6-DOF robotic system	LA	120		ANT	120		POST				ANT	N	ISB	15	8.3	1.4	combined AP laxity
Fujie (2011)	5	N/A	N/A	60	82	74	N/A	N/A	N/A	L/P	15 cm femur and tibia from joint line cut	Healthy	N	Six-DOF robotic system (3 translation actuators and 3 rotational actuators)	RA	Y	6-DOF robotic system	LA	120		ANT	120		POST				ANT	N	ISB	30	7.9	1.5	combined AP laxity
Fujie (2011)	5	N/A	N/A	60	82	74	N/A	N/A	N/A	L/P	15 cm femur and tibia from joint line cut	Healthy	N	Six-DOF robotic system (3 translation actuators and 3 rotational actuators)	RA	Y	6-DOF robotic system	LA	120		ANT	120		POST				ANT	N	ISB	60	6.4	1.5	combined AP laxity
Fujie (2011)	5	N/A	N/A	60	82	74	N/A	N/A	N/A	L/P	15 cm femur and tibia from joint line cut	Healthy	N	Six-DOF robotic system (3 translation actuators and 3 rotational actuators)	RA	Y	6-DOF robotic system	LA	120		ANT	120		POST				ANT	N	ISB	90	6.2	1.7	combined AP laxity
Fukubayashi (1982)	9	N/A	N/A	54	80	N/A	N/A	N/A	N/A	L/P	10 cm from joint line	Healthy	N	MTS Testing Machine + Novel [Torzilli]	TM	Y	Rotation transducer	LA	100		ANT							INT	N	N/A	0	5	1.4
Fukubayashi (1982)	9	N/A	N/A	54	80	N/A	N/A	N/A	N/A	L/P	10 cm from joint line	Healthy	N	MTS Testing Machine + Novel [Torzilli]	TM	Y	Rotation transducer	LA	100		ANT							INT	N	N/A	15	7.6	3.1
Fukubayashi (1982)	9	N/A	N/A	54	80	N/A	N/A	N/A	N/A	L/P	10 cm from joint line	Healthy	N	MTS Testing Machine + Novel [Torzilli]	TM	Y	Rotation transducer	LA	100		ANT							INT	N	N/A	30	8.2	3.9
Fukubayashi (1982)	9	N/A	N/A	54	80	N/A	N/A	N/A	N/A	L/P	10 cm from joint line	Healthy	N	MTS Testing Machine + Novel [Torzilli]	TM	Y	Rotation transducer	LA	100		ANT							INT	N	N/A	45	8.3	4.1
Fukubayashi (1982)	9	N/A	N/A	54	80	N/A	N/A	N/A	N/A	L/P	10 cm from joint line	Healthy	N	MTS Testing Machine + Novel [Torzilli]	TM	Y	Rotation transducer	LA	100		ANT							INT	N	N/A	60	7.7	4.7
Fukubayashi (1982)	9	N/A	N/A	54	80	N/A	N/A	N/A	N/A	L/P	10 cm from joint line	Healthy	N	MTS Testing Machine + Novel [Torzilli]	TM	Y	Rotation transducer	LA	100		ANT							INT	N	N/A	75	7.4	4.2
Fukubayashi (1982)	9	N/A	N/A	54	80	N/A	N/A	N/A	N/A	L/P	10 cm from joint line	Healthy	N	MTS Testing Machine + Novel [Torzilli]	TM	Y	Rotation transducer	LA	100		ANT							INT	N	N/A	90	8.1	3.8
Fukubayashi (1982)	9	N/A	N/A	54	80	N/A	N/A	N/A	N/A	L/P	10 cm from joint line	Healthy	N	MTS Testing Machine + Novel [Torzilli]	TM	Y	Displacement transducer	LA	50		ANT							INT	N	N/A	0	3.8	1.8
Fukubayashi (1982)	9	N/A	N/A	54	80	N/A	N/A	N/A	N/A	L/P	10 cm from joint line	Healthy	N	MTS Testing Machine + Novel [Torzilli]	TM	Y	Displacement transducer	LA	50		ANT							INT	N	N/A	15	5.8	2.8
Fukubayashi (1982)	9	N/A	N/A	54	80	N/A	N/A	N/A	N/A	L/P	10 cm from joint line	Healthy	N	MTS Testing Machine + Novel [Torzilli]	TM	Y	Displacement transducer	LA	50		ANT							INT	N	N/A	30	7.3	2.3
Fukubayashi (1982)	9	N/A	N/A	54	80	N/A	N/A	N/A	N/A	L/P	10 cm from joint line	Healthy	N	MTS Testing Machine + Novel [Torzilli]	TM	Y	Displacement transducer	LA	50		ANT							INT	N	N/A	45	6.9	3.5
Fukubayashi (1982)	9	N/A	N/A	54	80	N/A	N/A	N/A	N/A	L/P	10 cm from joint line	Healthy	N	MTS Testing Machine + Novel [Torzilli]	TM	Y	Displacement transducer	LA	50		ANT							INT	N	N/A	60	6.6	3.9
Fukubayashi (1982)	9	N/A	N/A	54	80	N/A	N/A	N/A	N/A	L/P	10 cm from joint line	Healthy	N	MTS Testing Machine + Novel [Torzilli]	TM	Y	Displacement transducer	LA	50		ANT							INT	N	N/A	75	6.3	3.2
Fukubayashi (1982)	9	N/A	N/A	54	80	N/A	N/A	N/A	N/A	L/P	10 cm from joint line	Healthy	N	MTS Testing Machine + Novel [Torzilli]	TM	Y	Displacement transducer	LA	50		ANT							INT	N	N/A	90	7.7	2.7
Fukubayashi (1982)	9	N/A	N/A	54	80	N/A	N/A	N/A	N/A	L/P	10 cm from joint line	Healthy	N	MTS Testing Machine + Novel [Torzilli]	TM	Y	Displacement transducer	LA	100		POST							EXT	N	N/A	0	2.6	1.3
Fukubayashi (1982)	9	N/A	N/A	54	80	N/A	N/A	N/A	N/A	L/P	10 cm from joint line	Healthy	N	MTS Testing Machine + Novel [Torzilli]	TM	Y	Displacement transducer	LA	100		POST							EXT	N	N/A	15	6.9	5.2
Fukubayashi (1982)	9	N/A	N/A	54	80	N/A	N/A	N/A	N/A	L/P	10 cm from joint line	Healthy	N	MTS Testing Machine + Novel [Torzilli]	TM	Y	Displacement transducer	LA	100		POST							EXT	N	N/A	30	8.8	6.5
Fukubayashi (1982)	9	N/A	N/A	54	80	N/A	N/A	N/A	N/A	L/P	10 cm from joint line	Healthy	N	MTS Testing Machine + Novel [Torzilli]	TM	Y	Displacement transducer	LA	100		POST							EXT	N	N/A	45	9.7	6.3
Fukubayashi (1982)	9	N/A	N/A	54	80	N/A	N/A	N/A	N/A	L/P	10 cm from joint line	Healthy	N	MTS Testing Machine + Novel [Torzilli]	TM	Y	Displacement transducer	LA	100		POST							EXT	N	N/A	60	10.9	6.5
Fukubayashi (1982)	9	N/A	N/A	54	80	N/A	N/A	N/A	N/A	L/P	10 cm from joint line	Healthy	N	MTS Testing Machine + Novel [Torzilli]	TM	Y	Displacement transducer	LA	100		POST							EXT	N	N/A	75	11.4	6.1
Fukubayashi (1982)	9	N/A	N/A	54	80	N/A	N/A	N/A	N/A	L/P	10 cm from joint line	Healthy	N	MTS Testing Machine + Novel [Torzilli]	TM	Y	Displacement transducer	LA	100		POST							EXT	N	N/A	90	10.8	4.8
Fukubayashi (1982)	9	N/A	N/A	54	80	N/A	N/A	N/A	N/A	L/P	10 cm from joint line	Healthy	N	MTS Testing Machine + Novel [Torzilli]	TM	Y	Displacement transducer	LA	50		POST							EXT	N	N/A	0	2.2	1.2
Fukubayashi (1982)	9	N/A	N/A	54	80	N/A	N/A	N/A	N/A	L/P	10 cm from joint line	Healthy	N	MTS Testing Machine + Novel [Torzilli]	TM	Y	Displacement transducer	LA	50		POST							EXT	N	N/A	15	6.6	3.7
Fukubayashi (1982)	9	N/A	N/A	54	80	N/A	N/A	N/A	N/A	L/P	10 cm from joint line	Healthy	N	MTS Testing Machine + Novel [Torzilli]	TM	Y	Displacement transducer	LA	50		POST							EXT	N	N/A	30	7.1	4.7
Fukubayashi (1982)	9	N/A	N/A	54	80	N/A	N/A	N/A	N/A	L/P	10 cm from joint line	Healthy	N	MTS Testing Machine + Novel [Torzilli]	TM	Y	Displacement transducer	LA	50		POST							EXT	N	N/A	45	8.2	4.4
Fukubayashi (1982)	9	N/A	N/A	54	80	N/A	N/A	N/A	N/A	L/P	10 cm from joint line	Healthy	N	MTS Testing Machine + Novel [Torzilli]	TM	Y	Displacement transducer	LA	50		POST							EXT	N	N/A	60	8.7	3.9
Fukubayashi (1982)	9	N/A	N/A	54	80	N/A	N/A	N/A	N/A	L/P	10 cm from joint line	Healthy	N	MTS Testing Machine + Novel [Torzilli]	TM	Y	Displacement transducer	LA	50		POST							EXT	N	N/A	75	8.3	3.3
Fukubayashi (1982)	9	N/A	N/A	54	80	N/A	N/A	N/A	N/A	L/P	10 cm from joint line	Healthy	N	MTS Testing Machine + Novel [Torzilli]	TM	Y	Displacement transducer	LA	50		POST							EXT	N	N/A	90	7.9	2.6
Fukubayashi (1982)	9	N/A	N/A	54	80	N/A	N/A	N/A	N/A	L/P	10 cm from joint line	Healthy	N	MTS Testing Machine + Novel [Torzilli]	TM	Y	Displacement transducer	LA	100		ANT							ANT	Y	N/A	0	5.23	1.46
Fukubayashi (1982)	9	N/A	N/A	54	80	N/A	N/A	N/A	N/A	L/P	10 cm from joint line	Healthy	N	MTS Testing Machine + Novel [Torzilli]	TM	Y	Displacement transducer	LA	100		ANT							ANT	Y	N/A	15	6.94	1.43
Fukubayashi (1982)	9	N/A	N/A	54	80	N/A	N/A	N/A	N/A	L/P	10 cm from joint line	Healthy	N	MTS Testing Machine + Novel [Torzilli]	TM	Y	Displacement transducer	LA	100		ANT							ANT	Y	N/A	30	7.1	1.43
Fukubayashi (1982)	9	N/A	N/A	54	80	N/A	N/A	N/A	N/A	L/P	10 cm from joint line	Healthy	N	MTS Testing Machine + Novel [Torzilli]	TM	Y	Displacement transducer	LA	100		ANT							ANT	Y	N/A	45	6.92	1.63
Fukubayashi (1982)	9	N/A	N/A	54	80	N/A	N/A	N/A	N/A	L/P	10 cm from joint line	Healthy	N	MTS Testing Machine + Novel [Torzilli]	TM	Y	Displacement transducer	LA	100		ANT							ANT	Y	N/A	60	6.34	1.43
Fukubayashi (1982)	9	N/A	N/A	54	80	N/A	N/A	N/A	N/A	L/P	10 cm from joint line	Healthy	N	MTS Testing Machine + Novel [Torzilli]	TM	Y	Displacement transducer	LA	100		ANT							ANT	Y	N/A	75	5.69	1.14
Fukubayashi (1982)	9	N/A	N/A	54	80	N/A	N/A	N/A	N/A	L/P	10 cm from joint line	Healthy	N	MTS Testing Machine + Novel [Torzilli]	TM	Y	Displacement transducer	LA	100		ANT							ANT	Y	N/A	90	5.4	0.86
Fukubayashi (1982)	9	N/A	N/A	54	80	N/A	N/A	N/A	N/A	L/P	10 cm from joint line	Healthy	N	MTS Testing Machine + Novel [Torzilli]	TM	Y	Rotation transducer	LA	100		POST							POST	Y	N/A	0	4.92	2.11
Fukubayashi (1982)	9	N/A	N/A	54	80	N/A	N/A	N/A	N/A	L/P	10 cm from joint line	Healthy	N	MTS Testing Machine + Novel [Torzilli]	TM	Y	Rotation transducer	LA	100		POST							POST	Y	N/A	15	6.2	0.7
Fukubayashi (1982)	9	N/A	N/A	54	80	N/A	N/A	N/A	N/A	L/P	10 cm from joint line	Healthy	N	MTS Testing Machine + Novel [Torzilli]	TM	Y	Rotation transducer	LA	100		POST							POST	Y	N/A	30	6.3	0.5
Fukubayashi (1982)	9	N/A	N/A	54	80	N/A	N/A	N/A	N/A	L/P	10 cm from joint line	Healthy	N	MTS Testing Machine + Novel [Torzilli]	TM	Y	Rotation transducer	LA	100		POST							POST	Y	N/A	45	5.8	1.1
Fukubayashi (1982)	9	N/A	N/A	54	80	N/A	N/A	N/A	N/A	L/P	10 cm from joint line	Healthy	N	MTS Testing Machine + Novel [Torzilli]	TM	Y	Rotation transducer	LA	100		POST							POST	Y	N/A	60	5.2	0.4
Fukubayashi (1982)	9	N/A	N/A	54	80	N/A	N/A	N/A	N/A	L/P	10 cm from joint line	Healthy	N	MTS Testing Machine + Novel [Torzilli]	TM	Y	Rotation transducer	LA	100		POST							POST	Y	N/A	75	5.5	0.8
Fukubayashi (1982)	9	N/A	N/A	54	80	N/A	N/A	N/A	N/A	L/P	10 cm from joint line	Healthy	N	MTS Testing Machine + Novel [Torzilli]	TM	Y	Rotation transducer	LA	100		POST							POST	Y	N/A	90	5.45	0.5
Gabriel (2004)	10	N/A	N/A	46	66	50	10	N/A	N/A	L/I/S	all soft tissue was remoed approximately 10 cm away from joint line	Healthy	N	5 DOF-robotic/UFS	RA	N/A	5 DOF-robotic/UFS	LA	134		ANT							ANT	Y	N/A	0	4.0	1.0
Gabriel (2004)	10	N/A	N/A	46	66	50	10	N/A	N/A	L/I/S	all soft tissue was remoed approximately 10 cm away from joint line	Healthy	N	5 DOF-robotic/UFS	RA	N/A	5 DOF-robotic/UFS	LA	134		ANT							ANT	Y	N/A	15	5.3	2.1
Gabriel (2004)	10	N/A	N/A	46	66	50	10	N/A	N/A	L/I/S	all soft tissue was remoed approximately 10 cm away from joint line	Healthy	N	5 DOF-robotic/UFS	RA	N/A	5 DOF-robotic/UFS	LA	134		ANT							ANT	Y	N/A	30	5.9	2.6
Gabriel (2004)	10	N/A	N/A	46	66	50	10	N/A	N/A	L/I/S	all soft tissue was remoed approximately 10 cm away from joint line	Healthy	N	5 DOF-robotic/UFS	RA	N/A	5 DOF-robotic/UFS	LA	134		ANT							ANT	Y	N/A	60	6.4	2.4
Gabriel (2004)	10	N/A	N/A	46	66	50	10	N/A	N/A	L/I/S	all soft tissue was remoed approximately 10 cm away from joint line	Healthy	N	5 DOF-robotic/UFS	RA	N/A	5 DOF-robotic/UFS	LA	134		ANT							ANT	Y	N/A	90	5.3	2.7
Gabriel (2004)	10	N/A	N/A	46	66	50	10	N/A	N/A	L/I/S	all soft tissue was remoed approximately 10 cm away from joint line	Healthy	N	5 DOF-robotic/UFS	RA	N/A	5 DOF-robotic/UFS	LA		10	VALG		5	INT				ANT	N	N/A	15	3.7	2.2
Gabriel (2004)	10	N/A	N/A	46	66	50	10	N/A	N/A	L/I/S	all soft tissue was remoed approximately 10 cm away from joint line	Healthy	N	5 DOF-robotic/UFS	RA	N/A	5 DOF-robotic/UFS	LA		10	VALG		5	INT				ANT	N	N/A	30	5.7	2.7
Gabriel (2004)	10	N/A	N/A	46	66	50	10	N/A	N/A	L/I/S	all soft tissue was remoed approximately 10 cm away from joint line	Healthy	N	5 DOF-robotic/UFS	RA	N/A	5 DOF-robotic/UFS	LA	134		ANT							DIST	N	N/A	0	0.3	0.3
Gabriel (2004)	10	N/A	N/A	46	66	50	10	N/A	N/A	L/I/S	all soft tissue was remoed approximately 10 cm away from joint line	Healthy	N	5 DOF-robotic/UFS	RA	N/A	5 DOF-robotic/UFS	LA	134		ANT							DIST	N	N/A	15	0.7	0.5
Gabriel (2004)	10	N/A	N/A	46	66	50	10	N/A	N/A	L/I/S	all soft tissue was remoed approximately 10 cm away from joint line	Healthy	N	5 DOF-robotic/UFS	RA	N/A	5 DOF-robotic/UFS	LA	134		ANT							DIST	N	N/A	30	1.0	0.6
Gabriel (2004)	10	N/A	N/A	46	66	50	10	N/A	N/A	L/I/S	all soft tissue was remoed approximately 10 cm away from joint line	Healthy	N	5 DOF-robotic/UFS	RA	N/A	5 DOF-robotic/UFS	LA	134		ANT							DIST	N	N/A	60	1.5	0.7
Gabriel (2004)	10	N/A	N/A	46	66	50	10	N/A	N/A	L/I/S	all soft tissue was remoed approximately 10 cm away from joint line	Healthy	N	5 DOF-robotic/UFS	RA	N/A	5 DOF-robotic/UFS	LA	134		ANT							DIST	N	N/A	90	0.8	0.5
Gabriel (2004)	10	N/A	N/A	46	66	50	10	N/A	N/A	L/I/S	all soft tissue was remoed approximately 10 cm away from joint line	Healthy	N	5 DOF-robotic/UFS	RA	N/A	5 DOF-robotic/UFS	LA		10	VALG		5	INT				DIST	N	N/A	15	0.2	0.5
Gabriel (2004)	10	N/A	N/A	46	66	50	10	N/A	N/A	L/I/S	all soft tissue was remoed approximately 10 cm away from joint line	Healthy	N	5 DOF-robotic/UFS	RA	N/A	5 DOF-robotic/UFS	LA		10	VALG		5	INT				DIST	N	N/A	30	1.1	0.5
Gabriel (2004)	10	N/A	N/A	46	66	50	10	N/A	N/A	L/I/S	all soft tissue was remoed approximately 10 cm away from joint line	Healthy	N	5 DOF-robotic/UFS	RA	N/A	5 DOF-robotic/UFS	LA	134		ANT							INT	N	N/A	0	1.7	1.5
Gabriel (2004)	10	N/A	N/A	46	66	50	10	N/A	N/A	L/I/S	all soft tissue was remoed approximately 10 cm away from joint line	Healthy	N	5 DOF-robotic/UFS	RA	N/A	5 DOF-robotic/UFS	LA	134		ANT							INT	N	N/A	15	5.3	4.0
Gabriel (2004)	10	N/A	N/A	46	66	50	10	N/A	N/A	L/I/S	all soft tissue was remoed approximately 10 cm away from joint line	Healthy	N	5 DOF-robotic/UFS	RA	N/A	5 DOF-robotic/UFS	LA	134		ANT							INT	N	N/A	30	7.6	5.3
Gabriel (2004)	10	N/A	N/A	46	66	50	10	N/A	N/A	L/I/S	all soft tissue was remoed approximately 10 cm away from joint line	Healthy	N	5 DOF-robotic/UFS	RA	N/A	5 DOF-robotic/UFS	LA	134		ANT							INT	N	N/A	60	8.1	5.4
Gabriel (2004)	10	N/A	N/A	46	66	50	10	N/A	N/A	L/I/S	all soft tissue was remoed approximately 10 cm away from joint line	Healthy	N	5 DOF-robotic/UFS	RA	N/A	5 DOF-robotic/UFS	LA	134		ANT							INT	N	N/A	90	7.9	6.6
Gabriel (2004)	10	N/A	N/A	46	66	50	10	N/A	N/A	L/I/S	all soft tissue was remoed approximately 10 cm away from joint line	Healthy	N	5 DOF-robotic/UFS	RA	N/A	5 DOF-robotic/UFS	LA		10	VALG		5	INT				INT	N	N/A	15	17.6	5.5
Gabriel (2004)	10	N/A	N/A	46	66	50	10	N/A	N/A	L/I/S	all soft tissue was remoed approximately 10 cm away from joint line	Healthy	N	5 DOF-robotic/UFS	RA	N/A	5 DOF-robotic/UFS	LA		10	VALG		5	INT				INT	N	N/A	30	24.1	6.5
Gabriel (2004)	10	N/A	N/A	46	66	50	10	N/A	N/A	L/I/S	all soft tissue was remoed approximately 10 cm away from joint line	Healthy	N	5 DOF-robotic/UFS	RA	N/A	5 DOF-robotic/UFS	LA	134		ANT							MED	N	N/A	0	0.6	0.6
Gabriel (2004)	10	N/A	N/A	46	66	50	10	N/A	N/A	L/I/S	all soft tissue was remoed approximately 10 cm away from joint line	Healthy	N	5 DOF-robotic/UFS	RA	N/A	5 DOF-robotic/UFS	LA	134		ANT							MED	N	N/A	15	1.6	1.1
Gabriel (2004)	10	N/A	N/A	46	66	50	10	N/A	N/A	L/I/S	all soft tissue was remoed approximately 10 cm away from joint line	Healthy	N	5 DOF-robotic/UFS	RA	N/A	5 DOF-robotic/UFS	LA	134		ANT							MED	N	N/A	30	2.2	1.5
Gabriel (2004)	10	N/A	N/A	46	66	50	10	N/A	N/A	L/I/S	all soft tissue was remoed approximately 10 cm away from joint line	Healthy	N	5 DOF-robotic/UFS	RA	N/A	5 DOF-robotic/UFS	LA	134		ANT							MED	N	N/A	60	2.5	1.7
Gabriel (2004)	10	N/A	N/A	46	66	50	10	N/A	N/A	L/I/S	all soft tissue was remoed approximately 10 cm away from joint line	Healthy	N	5 DOF-robotic/UFS	RA	N/A	5 DOF-robotic/UFS	LA	134		ANT							MED	N	N/A	90	2.6	1.5
Gabriel (2004)	10	N/A	N/A	46	66	50	10	N/A	N/A	L/I/S	all soft tissue was remoed approximately 10 cm away from joint line	Healthy	N	5 DOF-robotic/UFS	RA	N/A	5 DOF-robotic/UFS	LA		10	VALG		5	INT				MED	N	N/A	15	1.2	2.2
Gabriel (2004)	10	N/A	N/A	46	66	50	10	N/A	N/A	L/I/S	all soft tissue was remoed approximately 10 cm away from joint line	Healthy	N	5 DOF-robotic/UFS	RA	N/A	5 DOF-robotic/UFS	LA		10	VALG		5	INT				MED	N	N/A	30	0.2	2.4
Gabriel (2004)	10	N/A	N/A	46	66	50	10	N/A	N/A	L/I/S	all soft tissue was remoed approximately 10 cm away from joint line	Healthy	N	5 DOF-robotic/UFS	RA	N/A	5 DOF-robotic/UFS	LA	134		ANT							VALG	N	N/A	0	0.2	0.7
Gabriel (2004)	10	N/A	N/A	46	66	50	10	N/A	N/A	L/I/S	all soft tissue was remoed approximately 10 cm away from joint line	Healthy	N	5 DOF-robotic/UFS	RA	N/A	5 DOF-robotic/UFS	LA	134		ANT							VALG	N	N/A	15	0.6	1.5
Gabriel (2004)	10	N/A	N/A	46	66	50	10	N/A	N/A	L/I/S	all soft tissue was remoed approximately 10 cm away from joint line	Healthy	N	5 DOF-robotic/UFS	RA	N/A	5 DOF-robotic/UFS	LA	134		ANT							VALG	N	N/A	30	1.6	3.1
Gabriel (2004)	10	N/A	N/A	46	66	50	10	N/A	N/A	L/I/S	all soft tissue was remoed approximately 10 cm away from joint line	Healthy	N	5 DOF-robotic/UFS	RA	N/A	5 DOF-robotic/UFS	LA	134		ANT							VALG	N	N/A	60	3.5	6.0
Gabriel (2004)	10	N/A	N/A	46	66	50	10	N/A	N/A	L/I/S	all soft tissue was remoed approximately 10 cm away from joint line	Healthy	N	5 DOF-robotic/UFS	RA	N/A	5 DOF-robotic/UFS	LA	134		ANT							VALG	N	N/A	90	3.9	8.4
Gabriel (2004)	10	N/A	N/A	46	66	50	10	N/A	N/A	L/I/S	all soft tissue was remoed approximately 10 cm away from joint line	Healthy	N	5 DOF-robotic/UFS	RA	N/A	5 DOF-robotic/UFS	LA		10	VALG		5	VAR				VALG	N	N/A	15	3.8	1.5
Gabriel (2004)	10	N/A	N/A	46	66	50	10	N/A	N/A	L/I/S	all soft tissue was remoed approximately 10 cm away from joint line	Healthy	N	5 DOF-robotic/UFS	RA	N/A	5 DOF-robotic/UFS	LA		10	VALG		5	VAR				VALG	N	N/A	30	5.8	2.9
Gadikota (2009)	8	N/A	N/A	59	64	N/A	N/A	N/A	N/A	L/I/S	25 cm from the joint line	Healthy	N	Kawasaki UZ150	RA	N/A	Kawasaki UZ150	LA	130		ANT							ANT	Y	N/A	0	4.84014	0.8437
Gadikota (2009)	8	N/A	N/A	59	64	N/A	N/A	N/A	N/A	L/I/S	25 cm from the joint line	Healthy	N	Kawasaki UZ150	RA	N/A	Kawasaki UZ150	LA	130		ANT							ANT	Y	N/A	15	7.4	0.75489
Gadikota (2009)	8	N/A	N/A	59	64	N/A	N/A	N/A	N/A	L/I/S	25 cm from the joint line	Healthy	N	Kawasaki UZ150	RA	N/A	Kawasaki UZ150	LA	130		ANT							ANT	Y	N/A	30	7.8	1.2
Gadikota (2009)	8	N/A	N/A	59	64	N/A	N/A	N/A	N/A	L/I/S	25 cm from the joint line	Healthy	N	Kawasaki UZ150	RA	N/A	Kawasaki UZ150	LA	130		ANT							ANT	Y	N/A	60	6.03908	1.37655
Gadikota (2009)	8	N/A	N/A	59	64	N/A	N/A	N/A	N/A	L/I/S	25 cm from the joint line	Healthy	N	Kawasaki UZ150	RA	N/A	Kawasaki UZ150	LA	130		ANT							ANT	Y	N/A	90	5.41741	1.33215
Gadikota (2009)	8	N/A	N/A	59	64	N/A	N/A	N/A	N/A	L/I/S	25 cm from the joint line	Healthy	N	Kawasaki UZ150	RA	N/A	Kawasaki UZ150	LA		5	VALG		5	INT				INT	N	N/A	0	3.01298	1.6737
Gadikota (2009)	8	N/A	N/A	59	64	N/A	N/A	N/A	N/A	L/I/S	25 cm from the joint line	Healthy	N	Kawasaki UZ150	RA	N/A	Kawasaki UZ150	LA		5	VALG		5	INT				INT	N	N/A	15	9.11843	2.27367
Gadikota (2009)	8	N/A	N/A	59	64	N/A	N/A	N/A	N/A	L/I/S	25 cm from the joint line	Healthy	N	Kawasaki UZ150	RA	N/A	Kawasaki UZ150	LA		5	VALG		5	INT				INT	N	N/A	30	9.98168	3.06322
Gadikota (2009)	8	N/A	N/A	59	64	N/A	N/A	N/A	N/A	L/I/S	25 cm from the joint line	Healthy	N	Kawasaki UZ150	RA	N/A	Kawasaki UZ150	LA		5	VALG		5	INT				INT	N	N/A	60	5.1922	3.22114
Gadikota (2009)	8	N/A	N/A	59	64	N/A	N/A	N/A	N/A	L/I/S	25 cm from the joint line	Healthy	N	Kawasaki UZ150	RA	N/A	Kawasaki UZ150	LA		5	VALG		5	INT				INT	N	N/A	90	1.38174	1.6106
Gadikota (2009)	8	N/A	N/A	59	64	N/A	N/A	N/A	N/A	L/I/S	25 cm from the joint line	Healthy	N	Kawasaki UZ150	RA	N/A	Kawasaki UZ150	LA		5	VALG		5	INT				ANT	N	N/A	0	1.3	1.2
Gadikota (2009)	8	N/A	N/A	59	64	N/A	N/A	N/A	N/A	L/I/S	25 cm from the joint line	Healthy	N	Kawasaki UZ150	RA	N/A	Kawasaki UZ150	LA		5	VALG		5	INT				ANT	N	N/A	30	3.3	1.6
Gadikota (2010)	9	7	2	47	60	55	N/A	N/A	N/A	L/I/S	N/A	Healthy	N	Kawasaki UZ150	RA	N/A	Kawasaki UZ150	LA	134		ANT							ANT	Y	N/A	0	4.8	1.4
Gadikota (2010)	9	7	2	47	60	55	N/A	N/A	N/A	L/I/S	N/A	Healthy	N	Kawasaki UZ150	RA	N/A	Kawasaki UZ150	LA	134		ANT							ANT	Y	N/A	15	7.1	2.7
Gadikota (2010)	9	7	2	47	60	55	N/A	N/A	N/A	L/I/S	N/A	Healthy	N	Kawasaki UZ150	RA	N/A	Kawasaki UZ150	LA	134		ANT							ANT	Y	N/A	30	7.9	2.7
Gadikota (2010)	9	7	2	47	60	55	N/A	N/A	N/A	L/I/S	N/A	Healthy	N	Kawasaki UZ150	RA	N/A	Kawasaki UZ150	LA	134		ANT							ANT	Y	N/A	60	3.8	3
Gadikota (2010)	9	7	2	47	60	55	N/A	N/A	N/A	L/I/S	N/A	Healthy	N	Kawasaki UZ150	RA	N/A	Kawasaki UZ150	LA	134		ANT							ANT	Y	N/A	90	6.3	3.1
Gadikota (2010)	9	7	2	47	60	55	N/A	N/A	N/A	L/I/S	N/A	Healthy	N	Kawasaki UZ150	RA	N/A	Kawasaki UZ150	LA		10	VALG		5	INT				ANT	N	N/A	0	0.16	2.1
Gadikota (2010)	9	7	2	47	60	55	N/A	N/A	N/A	L/I/S	N/A	Healthy	N	Kawasaki UZ150	RA	N/A	Kawasaki UZ150	LA		10	VALG		5	INT				ANT	N	N/A	30	2.1	4.3
Gadikota (2010)	9	7	2	47	60	55	N/A	N/A	N/A	L/I/S	N/A	Healthy	N	Kawasaki UZ150	RA	N/A	Kawasaki UZ150	LA	134		ANT							LAT	N	N/A	0	0.5	0.6
Gadikota (2010)	9	7	2	47	60	55	N/A	N/A	N/A	L/I/S	N/A	Healthy	N	Kawasaki UZ150	RA	N/A	Kawasaki UZ150	LA	134		ANT							LAT	N	N/A	15	0.4	0.9
Gadikota (2010)	9	7	2	47	60	55	N/A	N/A	N/A	L/I/S	N/A	Healthy	N	Kawasaki UZ150	RA	N/A	Kawasaki UZ150	LA	134		ANT							LAT	N	N/A	30	0.1	1.3
Gadikota (2010)	9	7	2	47	60	55	N/A	N/A	N/A	L/I/S	N/A	Healthy	N	Kawasaki UZ150	RA	N/A	Kawasaki UZ150	LA	134		ANT							MED	N	N/A	60	1	1
Gadikota (2010)	9	7	2	47	60	55	N/A	N/A	N/A	L/I/S	N/A	Healthy	N	Kawasaki UZ150	RA	N/A	Kawasaki UZ150	LA	134		ANT							MED	N	N/A	90	1.4	1.6
Gadikota (2010)	9	7	2	47	60	55	N/A	N/A	N/A	L/I/S	N/A	Healthy	N	Kawasaki UZ150	RA	N/A	Kawasaki UZ150	LA		10	VALG		5	INT				MED	N	N/A	0	2.2	1.2
Gadikota (2010)	9	7	2	47	60	55	N/A	N/A	N/A	L/I/S	N/A	Healthy	N	Kawasaki UZ150	RA	N/A	Kawasaki UZ150	LA		10	VALG		5	INT				MED	N	N/A	30	3.9	1.8
Gadikota (2010)	9	7	2	47	60	55	N/A	N/A	N/A	L/I/S	N/A	Healthy	N	Kawasaki UZ150	RA	N/A	Kawasaki UZ150	LA	134		ANT							EXT	N	N/A	0	0.1	5.5
Gadikota (2010)	9	7	2	47	60	55	N/A	N/A	N/A	L/I/S	N/A	Healthy	N	Kawasaki UZ150	RA	N/A	Kawasaki UZ150	LA	134		ANT							INT	N	N/A	15	1.9	6.6
Gadikota (2010)	9	7	2	47	60	55	N/A	N/A	N/A	L/I/S	N/A	Healthy	N	Kawasaki UZ150	RA	N/A	Kawasaki UZ150	LA	134		ANT							INT	N	N/A	30	1	8.3
Gadikota (2010)	9	7	2	47	60	55	N/A	N/A	N/A	L/I/S	N/A	Healthy	N	Kawasaki UZ150	RA	N/A	Kawasaki UZ150	LA	134		ANT							INT	N	N/A	60	3.1	5.4
Gadikota (2010)	9	7	2	47	60	55	N/A	N/A	N/A	L/I/S	N/A	Healthy	N	Kawasaki UZ150	RA	N/A	Kawasaki UZ150	LA	134		ANT							INT	N	N/A	90	3.7	4.5
Gadikota (2010)	9	7	2	47	60	55	N/A	N/A	N/A	L/I/S	N/A	Healthy	N	Kawasaki UZ150	RA	N/A	Kawasaki UZ150	LA		10	VALG		5	INT				INT	N	N/A	0	11.9	3.2
Gadikota (2010)	9	7	2	47	60	55	N/A	N/A	N/A	L/I/S	N/A	Healthy	N	Kawasaki UZ150	RA	N/A	Kawasaki UZ150	LA		10	VALG		5	INT				INT	N	N/A	30	20.6	4.3
Galloway (1996)	12	N/A	N/A	44	83	66	N/A	N/A	N/A	L/I/S	unembalmed whole lower limbs were disarticulated at the hip.	Healthy	N	novel device	MISC	N	instrumented spatial linkage	LA	100		POST							POST	Y	ISB	0	2.411	0.42547
Galloway (1996)	12	N/A	N/A	44	83	66	N/A	N/A	N/A	L/I/S	unembalmed whole lower limbs were disarticulated at the hip.	Healthy	N	novel device	MISC	N	instrumented spatial linkage	LA	100		POST							POST	Y	ISB	5	3.20116	0.40521
Galloway (1996)	12	N/A	N/A	44	83	66	N/A	N/A	N/A	L/I/S	unembalmed whole lower limbs were disarticulated at the hip.	Healthy	N	novel device	MISC	N	instrumented spatial linkage	LA	100		POST							POST	Y	ISB	10	3.60637	0.40521
Galloway (1996)	12	N/A	N/A	44	83	66	N/A	N/A	N/A	L/I/S	unembalmed whole lower limbs were disarticulated at the hip.	Healthy	N	novel device	MISC	N	instrumented spatial linkage	LA	100		POST							POST	Y	ISB	15	3.66715	0.44573
Galloway (1996)	12	N/A	N/A	44	83	66	N/A	N/A	N/A	L/I/S	unembalmed whole lower limbs were disarticulated at the hip.	Healthy	N	novel device	MISC	N	instrumented spatial linkage	LA	100		POST							POST	Y	ISB	30	3.22142	0.40521
Galloway (1996)	12	N/A	N/A	44	83	66	N/A	N/A	N/A	L/I/S	unembalmed whole lower limbs were disarticulated at the hip.	Healthy	N	novel device	MISC	N	instrumented spatial linkage	LA	100		POST							POST	Y	ISB	45	2.65412	0.42547
Galloway (1996)	12	N/A	N/A	44	83	66	N/A	N/A	N/A	L/I/S	unembalmed whole lower limbs were disarticulated at the hip.	Healthy	N	novel device	MISC	N	instrumented spatial linkage	LA	100		POST							POST	Y	ISB	60	2.45152	0.42547
Galloway (1996)	12	N/A	N/A	44	83	66	N/A	N/A	N/A	L/I/S	unembalmed whole lower limbs were disarticulated at the hip.	Healthy	N	novel device	MISC	N	instrumented spatial linkage	LA	100		POST							POST	Y	ISB	75	2.32996	0.44573
Galloway (1996)	12	N/A	N/A	44	83	66	N/A	N/A	N/A	L/I/S	unembalmed whole lower limbs were disarticulated at the hip.	Healthy	N	novel device	MISC	N	instrumented spatial linkage	LA	100		POST							POST	Y	ISB	90	2.39074	0.54704
Galloway (1996)	12	N/A	N/A	44	83	66	N/A	N/A	N/A	L/I/S	unembalmed whole lower limbs were disarticulated at the hip.	Healthy	N	novel device	MISC	N	instrumented spatial linkage	LA	100		POST							POST	Y	ISB	105	2.45152	0.58755
Geeslin (2018)	18	18	N/A	48	62	56	N/A	N/A	N/A	L/P/S	Knee Only	Healthy	N	KUKA	RA	N	Robotic/UFS system	LA	10		COMP		5	INT		10	VALG	ANT	N	N/A	15	15.9	3.4
Geeslin (2018)	18	18	N/A	48	62	56	N/A	N/A	N/A	L/P/S	Knee Only	Healthy	N	KUKA	RA	N	Robotic/UFS system	LA	10		COMP		5	INT		10	VALG	ANT	N	N/A	30	21.1	4.5
Geeslin (2018)	18	18	N/A	48	62	56	N/A	N/A	N/A	L/P/S	Knee Only	Healthy	N	KUKA	RA	N	Robotic/UFS system	LA		5	INT	10		COMP				INT	Y	N/A	0	9.3	2.5
Geeslin (2018)	18	18	N/A	48	62	56	N/A	N/A	N/A	L/P/S	Knee Only	Healthy	N	KUKA	RA	N	Robotic/UFS system	LA		5	INT	10		COMP				INT	Y	N/A	15	15.7	3.3
Geeslin (2018)	18	18	N/A	48	62	56	N/A	N/A	N/A	L/P/S	Knee Only	Healthy	N	KUKA	RA	N	Robotic/UFS system	LA		5	INT	10		COMP				INT	Y	N/A	30	20.5	4.5
Geeslin (2018)	18	18	N/A	48	62	56	N/A	N/A	N/A	L/P/S	Knee Only	Healthy	N	KUKA	RA	N	Robotic/UFS system	LA		5	INT	10		COMP				INT	Y	N/A	45	21.8	5.5
Geeslin (2018)	18	18	N/A	48	62	56	N/A	N/A	N/A	L/P/S	Knee Only	Healthy	N	KUKA	RA	N	Robotic/UFS system	LA		5	INT	10		COMP				INT	Y	N/A	60	21.5	6.4
Geeslin (2018)	18	18	N/A	48	62	56	N/A	N/A	N/A	L/P/S	Knee Only	Healthy	N	KUKA	RA	N	Robotic/UFS system	LA		5	INT	10		COMP				INT	Y	N/A	75	20.3	6.6
Geeslin (2018)	18	18	N/A	48	62	56	N/A	N/A	N/A	L/P/S	Knee Only	Healthy	N	KUKA	RA	N	Robotic/UFS system	LA		5	INT	10		COMP				INT	Y	N/A	90	19.9	6.5
Geeslin (2018)	18	18	N/A	48	62	56	N/A	N/A	N/A	L/P/S	Knee Only	Healthy	N	KUKA	RA	N	Robotic/UFS system	LA	10		COMP		5	INT		10	VALG	INT	N	N/A	15	14.2	3.3
Geeslin (2018)	18	18	N/A	48	62	56	N/A	N/A	N/A	L/P/S	Knee Only	Healthy	N	KUKA	RA	N	Robotic/UFS system	LA	10		COMP		5	INT		10	VALG	INT	N	N/A	30	19.3	4.4
Geeslin (2018)	18	18	N/A	48	62	56	N/A	N/A	N/A	L/P/S	Knee Only	Healthy	N	KUKA	RA	N	Robotic/UFS system	LA	88		ANT	10		COMP				ANT	Y	N/A	30	6	2
Geeslin (2018)	18	18	N/A	48	62	56	N/A	N/A	N/A	L/P/S	Knee Only	Healthy	N	KUKA	RA	N	Robotic/UFS system	LA	88		ANT	10		COMP				ANT	Y	N/A	90	4.7	1.9
Giffin (2007)	10	N/A	N/A	38	71	N/A	N/A	N/A	N/A	L/I/S	20 cm from joint line- all soft tissues remained intact 10 cm to the joint	Healthy	Y	Puma model 762 (Unimate)	RA	Y	Puma model 762 (Unimate)	LA	134		ANT							ANT	Y	ISB	0	2.47773	0.583
Giffin (2007)	10	N/A	N/A	38	71	N/A	N/A	N/A	N/A	L/I/S	20 cm from joint line- all soft tissues remained intact 10 cm to the joint	Healthy	Y	Puma model 762 (Unimate)	RA	Y	Puma model 762 (Unimate)	LA	134		ANT							ANT	Y	ISB	30	5.05263	1.40891
Giffin (2007)	10	N/A	N/A	38	71	N/A	N/A	N/A	N/A	L/I/S	20 cm from joint line- all soft tissues remained intact 10 cm to the joint	Healthy	Y	Puma model 762 (Unimate)	RA	Y	Puma model 762 (Unimate)	LA	134		ANT							ANT	Y	ISB	60	5.10121	1.50608
Giffin (2007)	10	N/A	N/A	38	71	N/A	N/A	N/A	N/A	L/I/S	20 cm from joint line- all soft tissues remained intact 10 cm to the joint	Healthy	Y	Puma model 762 (Unimate)	RA	Y	Puma model 762 (Unimate)	LA	134		ANT							ANT	Y	ISB	90	4.37247	1.11741
Giffin (2007)	10	N/A	N/A	38	71	N/A	N/A	N/A	N/A	L/I/S	20 cm from joint line- all soft tissues remained intact 10 cm to the joint	Healthy	Y	Puma model 762 (Unimate)	RA	Y	Puma model 762 (Unimate)	LA	134		ANT							ANT	Y	ISB	120	3.98381	0.68016
Giffin (2007)	10	N/A	N/A	38	71	N/A	N/A	N/A	N/A	L/I/S	20 cm from joint line- all soft tissues remained intact 10 cm to the joint	Healthy	Y	Puma model 762 (Unimate)	RA	Y	Puma model 762 (Unimate)	LA	134		POST							POST	Y	ISB	0	6.07287	1.36033
Giffin (2007)	10	N/A	N/A	38	71	N/A	N/A	N/A	N/A	L/I/S	20 cm from joint line- all soft tissues remained intact 10 cm to the joint	Healthy	Y	Puma model 762 (Unimate)	RA	Y	Puma model 762 (Unimate)	LA	134		POST							POST	Y	ISB	30	5.4413	1.26315
Giffin (2007)	10	N/A	N/A	38	71	N/A	N/A	N/A	N/A	L/I/S	20 cm from joint line- all soft tissues remained intact 10 cm to the joint	Healthy	Y	Puma model 762 (Unimate)	RA	Y	Puma model 762 (Unimate)	LA	134		POST							POST	Y	ISB	60	3.69231	0.48583
Giffin (2007)	10	N/A	N/A	38	71	N/A	N/A	N/A	N/A	L/I/S	20 cm from joint line- all soft tissues remained intact 10 cm to the joint	Healthy	Y	Puma model 762 (Unimate)	RA	Y	Puma model 762 (Unimate)	LA	134		POST							POST	Y	ISB	90	3.44939	0.77733
Giffin (2007)	10	N/A	N/A	38	71	N/A	N/A	N/A	N/A	L/I/S	20 cm from joint line- all soft tissues remained intact 10 cm to the joint	Healthy	Y	Puma model 762 (Unimate)	RA	Y	Puma model 762 (Unimate)	LA	134		POST							POST	Y	ISB	120	3.88664	0.97166
Giffin (2007)	10	N/A	N/A	38	71	N/A	N/A	N/A	N/A	L/I/S	20 cm from joint line- all soft tissues remained intact 10 cm to the joint	Healthy	Y	Puma model 762 (Unimate)	RA	Y	Puma model 762 (Unimate)	LA	200		COMP							ANT	N	ISB	0	2.63736	0.72528
Giffin (2007)	10	N/A	N/A	38	71	N/A	N/A	N/A	N/A	L/I/S	20 cm from joint line- all soft tissues remained intact 10 cm to the joint	Healthy	Y	Puma model 762 (Unimate)	RA	Y	Puma model 762 (Unimate)	LA	200		COMP							ANT	N	ISB	30	5.62637	2.08792
Giffin (2007)	10	N/A	N/A	38	71	N/A	N/A	N/A	N/A	L/I/S	20 cm from joint line- all soft tissues remained intact 10 cm to the joint	Healthy	Y	Puma model 762 (Unimate)	RA	Y	Puma model 762 (Unimate)	LA	200		COMP							ANT	N	ISB	60	3.84615	2.72528
Giffin (2007)	10	N/A	N/A	38	71	N/A	N/A	N/A	N/A	L/I/S	20 cm from joint line- all soft tissues remained intact 10 cm to the joint	Healthy	Y	Puma model 762 (Unimate)	RA	Y	Puma model 762 (Unimate)	LA	200		COMP							ANT	N	ISB	90	2.87912	2.48352
Giffin (2007)	10	N/A	N/A	38	71	N/A	N/A	N/A	N/A	L/I/S	20 cm from joint line- all soft tissues remained intact 10 cm to the joint	Healthy	Y	Puma model 762 (Unimate)	RA	Y	Puma model 762 (Unimate)	LA	200		COMP							ANT	N	ISB	120	2.24176	1.93406
Giffin (2007)	10	N/A	N/A	38	71	N/A	N/A	N/A	N/A	L/I/S	20 cm from joint line- all soft tissues remained intact 10 cm to the joint	Healthy	Y	Puma model 762 (Unimate)	RA	Y	Puma model 762 (Unimate)	LA	134		ANT	200		COMP				ANT	Y	ISB	0	9.8	3.2
Giffin (2007)	10	N/A	N/A	38	71	N/A	N/A	N/A	N/A	L/I/S	20 cm from joint line- all soft tissues remained intact 10 cm to the joint	Healthy	Y	Puma model 762 (Unimate)	RA	Y	Puma model 762 (Unimate)	LA	134		ANT	200		COMP				ANT	Y	ISB	30	12	3.3
Giffin (2007)	10	N/A	N/A	38	71	N/A	N/A	N/A	N/A	L/I/S	20 cm from joint line- all soft tissues remained intact 10 cm to the joint	Healthy	Y	Puma model 762 (Unimate)	RA	Y	Puma model 762 (Unimate)	LA	134		ANT	200		COMP				ANT	Y	ISB	60	10.7	3.4
Giffin (2007)	10	N/A	N/A	38	71	N/A	N/A	N/A	N/A	L/I/S	20 cm from joint line- all soft tissues remained intact 10 cm to the joint	Healthy	Y	Puma model 762 (Unimate)	RA	Y	Puma model 762 (Unimate)	LA	134		ANT	200		COMP				ANT	Y	ISB	90	10	3.8
Giffin (2007)	10	N/A	N/A	38	71	N/A	N/A	N/A	N/A	L/I/S	20 cm from joint line- all soft tissues remained intact 10 cm to the joint	Healthy	Y	Puma model 762 (Unimate)	RA	Y	Puma model 762 (Unimate)	LA	134		ANT	200		COMP				ANT	Y	ISB	120	9.7	4.2
Gladnick (2016)	20	14	6	20	64	45	14	N/A	N/A	L/I	N/A	Healthy	Y	6-DOF robotic manipulator	RA	Y	3D digitizer	MISC		4	VAR							VAR	Y	Custom	0	2	1.2
Gladnick (2016)	20	14	6	20	64	45	14	N/A	N/A	L/I	N/A	Healthy	Y	6-DOF robotic manipulator	RA	Y	3D digitizer	MISC		4	VAR							VAR	Y	Custom	15	3.7	2.1
Gladnick (2016)	20	14	6	20	64	45	14	N/A	N/A	L/I	N/A	Healthy	Y	6-DOF robotic manipulator	RA	Y	3D digitizer	MISC		4	VAR							VAR	Y	Custom	30	4.2	2.3
Gladnick (2016)	20	14	6	20	64	45	14	N/A	N/A	L/I	N/A	Healthy	Y	6-DOF robotic manipulator	RA	Y	3D digitizer	MISC		4	VAR							VAR	Y	Custom	45	4.4	2.2
Gladnick (2016)	20	14	6	20	64	45	14	N/A	N/A	L/I	N/A	Healthy	Y	6-DOF robotic manipulator	RA	Y	3D digitizer	MISC		4	VAR							VAR	Y	Custom	90	4.9	2.5
Gladnick (2016)	20	14	6	20	64	45	14	N/A	N/A	L/I	N/A	Healthy	Y	6-DOF robotic manipulator	RA	Y	3D digitizer	MISC		4	VAR							LAT	N	Custom	0	0.7	1.9
Gladnick (2016)	20	14	6	20	64	45	14	N/A	N/A	L/I	N/A	Healthy	Y	6-DOF robotic manipulator	RA	Y	3D digitizer	MISC		4	VAR							LAT	N	Custom	15	0.9	2.1
Gladnick (2016)	20	14	6	20	64	45	14	N/A	N/A	L/I	N/A	Healthy	Y	6-DOF robotic manipulator	RA	Y	3D digitizer	MISC		4	VAR							LAT	N	Custom	30	1.0	2.4
Gladnick (2016)	20	14	6	20	64	45	14	N/A	N/A	L/I	N/A	Healthy	Y	6-DOF robotic manipulator	RA	Y	3D digitizer	MISC		4	VAR							LAT	N	Custom	45	1.1	2.2
Gladnick (2016)	20	14	6	20	64	45	14	N/A	N/A	L/I	N/A	Healthy	Y	6-DOF robotic manipulator	RA	Y	3D digitizer	MISC		4	VAR							LAT	N	Custom	90	1.4	2.5
Gladnick (2016)	20	14	6	20	64	45	14	N/A	N/A	L/I	N/A	Healthy	Y	6-DOF robotic manipulator	RA	Y	3D digitizer	MISC		4	VAR							ANT	N	Custom	0	0.3	1.5
Gladnick (2016)	20	14	6	20	64	45	14	N/A	N/A	L/I	N/A	Healthy	Y	6-DOF robotic manipulator	RA	Y	3D digitizer	MISC		4	VAR							ANT	N	Custom	15	N/A	N/A
Gladnick (2016)	20	14	6	20	64	45	14	N/A	N/A	L/I	N/A	Healthy	Y	6-DOF robotic manipulator	RA	Y	3D digitizer	MISC		4	VAR							ANT	N	Custom	30	0.1	1.8
Gladnick (2016)	20	14	6	20	64	45	14	N/A	N/A	L/I	N/A	Healthy	Y	6-DOF robotic manipulator	RA	Y	3D digitizer	MISC		4	VAR							ANT	N	Custom	45	0.2	1.7
Gladnick (2016)	20	14	6	20	64	45	14	N/A	N/A	L/I	N/A	Healthy	Y	6-DOF robotic manipulator	RA	Y	3D digitizer	MISC		4	VAR							ANT	N	Custom	90	0.5	1.5
Gladnick (2016)	20	14	6	20	64	45	14	N/A	N/A	L/I	N/A	Healthy	Y	6-DOF robotic manipulator	RA	Y	3D digitizer	MISC		4	VAR							INT	N	Custom	0	2.2	2.5
Gladnick (2016)	20	14	6	20	64	45	14	N/A	N/A	L/I	N/A	Healthy	Y	6-DOF robotic manipulator	RA	Y	3D digitizer	MISC		4	VAR							INT	N	Custom	15	3.1	6.3
Gladnick (2016)	20	14	6	20	64	45	14	N/A	N/A	L/I	N/A	Healthy	Y	6-DOF robotic manipulator	RA	Y	3D digitizer	MISC		4	VAR							INT	N	Custom	30	2.3	8.1
Gladnick (2016)	20	14	6	20	64	45	14	N/A	N/A	L/I	N/A	Healthy	Y	6-DOF robotic manipulator	RA	Y	3D digitizer	MISC		4	VAR							INT	N	Custom	45	0.3	6.4
Gladnick (2016)	20	14	6	20	64	45	14	N/A	N/A	L/I	N/A	Healthy	Y	6-DOF robotic manipulator	RA	Y	3D digitizer	MISC		4	VAR							INT	N	Custom	90	N/A	N/A
Gladnick (2016)	20	14	6	20	64	45	14	N/A	N/A	L/I	N/A	Healthy	Y	6-DOF robotic manipulator	RA	Y	3D digitizer	MISC		4	VALG							VALG	Y	Custom	0	1.7	0.5
Gladnick (2016)	20	14	6	20	64	45	14	N/A	N/A	L/I	N/A	Healthy	Y	6-DOF robotic manipulator	RA	Y	3D digitizer	MISC		4	VALG							VALG	Y	Custom	15	2.2	0.4
Gladnick (2016)	20	14	6	20	64	45	14	N/A	N/A	L/I	N/A	Healthy	Y	6-DOF robotic manipulator	RA	Y	3D digitizer	MISC		4	VALG							VALG	Y	Custom	30	2.4	0.6
Gladnick (2016)	20	14	6	20	64	45	14	N/A	N/A	L/I	N/A	Healthy	Y	6-DOF robotic manipulator	RA	Y	3D digitizer	MISC		4	VALG							VALG	Y	Custom	45	2.7	0.7
Gladnick (2016)	20	14	6	20	64	45	14	N/A	N/A	L/I	N/A	Healthy	Y	6-DOF robotic manipulator	RA	Y	3D digitizer	MISC		4	VALG							VALG	Y	Custom	90	3.9	1.9
Gladnick (2016)	20	14	6	20	64	45	14	N/A	N/A	L/I	N/A	Healthy	Y	6-DOF robotic manipulator	RA	Y	3D digitizer	MISC		4	VALG							MED	N	Custom	0	1.2	0.9
Gladnick (2016)	20	14	6	20	64	45	14	N/A	N/A	L/I	N/A	Healthy	Y	6-DOF robotic manipulator	RA	Y	3D digitizer	MISC		4	VALG							MED	N	Custom	15	1.4	1.2
Gladnick (2016)	20	14	6	20	64	45	14	N/A	N/A	L/I	N/A	Healthy	Y	6-DOF robotic manipulator	RA	Y	3D digitizer	MISC		4	VALG							MED	N	Custom	30	1.5	1.5
Gladnick (2016)	20	14	6	20	64	45	14	N/A	N/A	L/I	N/A	Healthy	Y	6-DOF robotic manipulator	RA	Y	3D digitizer	MISC		4	VALG							MED	N	Custom	45	1.6	1.4
Gladnick (2016)	20	14	6	20	64	45	14	N/A	N/A	L/I	N/A	Healthy	Y	6-DOF robotic manipulator	RA	Y	3D digitizer	MISC		4	VALG							MED	N	Custom	90	3.1	2.1
Gladnick (2016)	20	14	6	20	64	45	14	N/A	N/A	L/I	N/A	Healthy	Y	6-DOF robotic manipulator	RA	Y	3D digitizer	MISC		4	VALG							ANT	N	Custom	0	N/A	N/A
Gladnick (2016)	20	14	6	20	64	45	14	N/A	N/A	L/I	N/A	Healthy	Y	6-DOF robotic manipulator	RA	Y	3D digitizer	MISC		4	VALG							ANT	N	Custom	15	N/A	N/A
Gladnick (2016)	20	14	6	20	64	45	14	N/A	N/A	L/I	N/A	Healthy	Y	6-DOF robotic manipulator	RA	Y	3D digitizer	MISC		4	VALG							ANT	N	Custom	30	0.1	1.8
Gladnick (2016)	20	14	6	20	64	45	14	N/A	N/A	L/I	N/A	Healthy	Y	6-DOF robotic manipulator	RA	Y	3D digitizer	MISC		4	VALG							ANT	N	Custom	45	0.4	1.4
Gladnick (2016)	20	14	6	20	64	45	14	N/A	N/A	L/I	N/A	Healthy	Y	6-DOF robotic manipulator	RA	Y	3D digitizer	MISC		4	VALG							ANT	N	Custom	90	0.6	0.8
Gladnick (2016)	20	14	6	20	64	45	14	N/A	N/A	L/I	N/A	Healthy	Y	6-DOF robotic manipulator	RA	Y	3D digitizer	MISC		4	VALG							INT	N	Custom	0	1	2.2
Gladnick (2016)	20	14	6	20	64	45	14	N/A	N/A	L/I	N/A	Healthy	Y	6-DOF robotic manipulator	RA	Y	3D digitizer	MISC		4	VALG							INT	N	Custom	15	2.3	2.5
Gladnick (2016)	20	14	6	20	64	45	14	N/A	N/A	L/I	N/A	Healthy	Y	6-DOF robotic manipulator	RA	Y	3D digitizer	MISC		4	VALG							INT	N	Custom	30	4.2	2.9
Gladnick (2016)	20	14	6	20	64	45	14	N/A	N/A	L/I	N/A	Healthy	Y	6-DOF robotic manipulator	RA	Y	3D digitizer	MISC		4	VALG							INT	N	Custom	45	5.5	5.1
Gladnick (2016)	20	14	6	20	64	45	14	N/A	N/A	L/I	N/A	Healthy	Y	6-DOF robotic manipulator	RA	Y	3D digitizer	MISC		4	VALG							INT	N	Custom	90	12.3	6.3
Goldsmith (2013)	18	12	6	16	58	46.7	12.5	N/A	N/A	L/P/S	10 cm from joint line	Healthy	N	KUKA KR 60-3	RA	Y	Robotic/UFS testing System	LA		10	VALG		5	INT				ANT	N	ISB	0	0.9	0.7
Goldsmith (2013)	18	12	6	16	58	46.7	12.5	N/A	N/A	L/P/S	10 cm from joint line	Healthy	N	KUKA KR 60-3	RA	Y	Robotic/UFS testing System	LA		10	VALG		5	INT				ANT	N	ISB	15	1.7	1
Goldsmith (2013)	18	12	6	16	58	46.7	12.5	N/A	N/A	L/P/S	10 cm from joint line	Healthy	N	KUKA KR 60-3	RA	Y	Robotic/UFS testing System	LA		10	VALG		5	INT				ANT	N	ISB	20	1.9	1
Goldsmith (2013)	18	12	6	16	58	46.7	12.5	N/A	N/A	L/P/S	10 cm from joint line	Healthy	N	KUKA KR 60-3	RA	Y	Robotic/UFS testing System	LA		10	VALG		5	INT				ANT	N	ISB	30	2.2	1.2
Goldsmith (2013)	18	12	6	16	58	46.7	12.5	N/A	N/A	L/P/S	10 cm from joint line	Healthy	N	KUKA KR 60-3	RA	Y	Robotic/UFS testing System	LA	88		ANT							ANT	Y	ISB	0	3.8	1.2
Goldsmith (2013)	18	12	6	16	58	46.7	12.5	N/A	N/A	L/P/S	10 cm from joint line	Healthy	N	KUKA KR 60-3	RA	Y	Robotic/UFS testing System	LA	88		ANT							ANT	Y	ISB	20	4.4	1.3
Goldsmith (2013)	18	12	6	16	58	46.7	12.5	N/A	N/A	L/P/S	10 cm from joint line	Healthy	N	KUKA KR 60-3	RA	Y	Robotic/UFS testing System	LA	88		ANT							ANT	Y	ISB	30	4.6	1.3
Goldsmith (2013)	18	12	6	16	58	46.7	12.5	N/A	N/A	L/P/S	10 cm from joint line	Healthy	N	KUKA KR 60-3	RA	Y	Robotic/UFS testing System	LA	88		ANT							ANT	Y	ISB	60	4.5	1.5
Goldsmith (2013)	18	12	6	16	58	46.7	12.5	N/A	N/A	L/P/S	10 cm from joint line	Healthy	N	KUKA KR 60-3	RA	Y	Robotic/UFS testing System	LA	88		ANT							ANT	Y	ISB	90	3.8	1.7
Goldsmith (2013)	18	12	6	16	58	46.7	12.5	N/A	N/A	L/P/S	10 cm from joint line	Healthy	N	KUKA KR 60-3	RA	Y	Robotic/UFS testing System	LA		5	INT							INT	Y	ISB	0	11.1	2.9
Goldsmith (2013)	18	12	6	16	58	46.7	12.5	N/A	N/A	L/P/S	10 cm from joint line	Healthy	N	KUKA KR 60-3	RA	Y	Robotic/UFS testing System	LA		5	INT							INT	Y	ISB	20	14.5	4.9
Goldsmith (2013)	18	12	6	16	58	46.7	12.5	N/A	N/A	L/P/S	10 cm from joint line	Healthy	N	KUKA KR 60-3	RA	Y	Robotic/UFS testing System	LA		5	INT							INT	Y	ISB	30	16.6	6.1
Goldsmith (2013)	18	12	6	16	58	46.7	12.5	N/A	N/A	L/P/S	10 cm from joint line	Healthy	N	KUKA KR 60-3	RA	Y	Robotic/UFS testing System	LA		5	INT							INT	Y	ISB	90	15.3	6.6
Goldsmith (2013)	18	12	6	16	58	46.7	12.5	N/A	N/A	L/P/S	10 cm from joint line	Healthy	N	KUKA KR 60-3	RA	Y	Robotic/UFS testing System	LA		5	EXT							EXT	Y	ISB	0	11.8	3.1
Goldsmith (2013)	18	12	6	16	58	46.7	12.5	N/A	N/A	L/P/S	10 cm from joint line	Healthy	N	KUKA KR 60-3	RA	Y	Robotic/UFS testing System	LA		5	EXT							EXT	Y	ISB	20	15.5	4.8
Goldsmith (2013)	18	12	6	16	58	46.7	12.5	N/A	N/A	L/P/S	10 cm from joint line	Healthy	N	KUKA KR 60-3	RA	Y	Robotic/UFS testing System	LA		5	EXT							EXT	Y	ISB	30	16.6	5.7
Goldsmith (2013)	18	12	6	16	58	46.7	12.5	N/A	N/A	L/P/S	10 cm from joint line	Healthy	N	KUKA KR 60-3	RA	Y	Robotic/UFS testing System	LA		5	EXT							EXT	Y	ISB	90	18.6	7.2
Goldsmith (2013)	18	12	6	16	58	46.7	12.5	N/A	N/A	L/P/S	10 cm from joint line	Healthy	N	KUKA KR 60-3	RA	Y	Robotic/UFS testing System	LA		10	VAR							VAR	Y	ISB	0	2.8	0.8
Goldsmith (2013)	18	12	6	16	58	46.7	12.5	N/A	N/A	L/P/S	10 cm from joint line	Healthy	N	KUKA KR 60-3	RA	Y	Robotic/UFS testing System	LA		10	VAR							VAR	Y	ISB	20	3.6	1.1
Goldsmith (2013)	18	12	6	16	58	46.7	12.5	N/A	N/A	L/P/S	10 cm from joint line	Healthy	N	KUKA KR 60-3	RA	Y	Robotic/UFS testing System	LA		10	VALG							VALG	Y	ISB	0	3	0.7
Goldsmith (2013)	18	12	6	16	58	46.7	12.5	N/A	N/A	L/P/S	10 cm from joint line	Healthy	N	KUKA KR 60-3	RA	Y	Robotic/UFS testing System	LA		10	VALG							VALG	Y	ISB	20	3.9	1.2
Gollehon (1987)	17	9	8	33	78	61	14	N/A	N/A	L/P/S	15 cm from joint line	Healthy	N	MTS Testing Machine + Novel [Torzilli]	TM	Y	Transformer transducer	LA	100		ANT							INT	N	N/A	0	3.26	2.98
Gollehon (1987)	17	9	8	33	78	61	14	N/A	N/A	L/P/S	15 cm from joint line	Healthy	N	MTS Testing Machine + Novel [Torzilli]	TM	Y	Transformer transducer	LA	100		ANT							INT	N	N/A	15	4.7	4.46
Gollehon (1987)	17	9	8	33	78	61	14	N/A	N/A	L/P/S	15 cm from joint line	Healthy	N	MTS Testing Machine + Novel [Torzilli]	TM	Y	Transformer transducer	LA	100		ANT							INT	N	N/A	30	6.04	5.8
Gollehon (1987)	17	9	8	33	78	61	14	N/A	N/A	L/P/S	15 cm from joint line	Healthy	N	MTS Testing Machine + Novel [Torzilli]	TM	Y	Transformer transducer	LA	100		ANT							INT	N	N/A	45	6.81	6.57
Gollehon (1987)	17	9	8	33	78	61	14	N/A	N/A	L/P/S	15 cm from joint line	Healthy	N	MTS Testing Machine + Novel [Torzilli]	TM	Y	Transformer transducer	LA	100		ANT							INT	N	N/A	60	7.29	6.53
Gollehon (1987)	17	9	8	33	78	61	14	N/A	N/A	L/P/S	15 cm from joint line	Healthy	N	MTS Testing Machine + Novel [Torzilli]	TM	Y	Transformer transducer	LA	100		ANT							INT	N	N/A	75	6.57	5.76
Gollehon (1987)	17	9	8	33	78	61	14	N/A	N/A	L/P/S	15 cm from joint line	Healthy	N	MTS Testing Machine + Novel [Torzilli]	TM	Y	Transformer transducer	LA	100		ANT							INT	N	N/A	90	5.8	4.41
Gollehon (1987)	17	9	8	33	78	61	14	N/A	N/A	L/P/S	15 cm from joint line	Healthy	N	MTS Testing Machine + Novel [Torzilli]	TM	Y	Transformer transducer	LA	100		POST							EXT	N	N/A	0	2.13	1.27
Gollehon (1987)	17	9	8	33	78	61	14	N/A	N/A	L/P/S	15 cm from joint line	Healthy	N	MTS Testing Machine + Novel [Torzilli]	TM	Y	Transformer transducer	LA	100		POST							EXT	N	N/A	15	4.34	2.46
Gollehon (1987)	17	9	8	33	78	61	14	N/A	N/A	L/P/S	15 cm from joint line	Healthy	N	MTS Testing Machine + Novel [Torzilli]	TM	Y	Transformer transducer	LA	100		POST							EXT	N	N/A	30	6	4.05
Gollehon (1987)	17	9	8	33	78	61	14	N/A	N/A	L/P/S	15 cm from joint line	Healthy	N	MTS Testing Machine + Novel [Torzilli]	TM	Y	Transformer transducer	LA	100		POST							EXT	N	N/A	45	8.05	3.97
Gollehon (1987)	17	9	8	33	78	61	14	N/A	N/A	L/P/S	15 cm from joint line	Healthy	N	MTS Testing Machine + Novel [Torzilli]	TM	Y	Transformer transducer	LA	100		POST							EXT	N	N/A	60	9.23	5.31
Gollehon (1987)	17	9	8	33	78	61	14	N/A	N/A	L/P/S	15 cm from joint line	Healthy	N	MTS Testing Machine + Novel [Torzilli]	TM	Y	Transformer transducer	LA	100		POST							EXT	N	N/A	75	10.09	4.36
Gollehon (1987)	17	9	8	33	78	61	14	N/A	N/A	L/P/S	15 cm from joint line	Healthy	N	MTS Testing Machine + Novel [Torzilli]	TM	Y	Transformer transducer	LA	100		POST							EXT	N	N/A	90	9.6	4.36
Gollehon (1987)	17	9	8	33	78	61	14	N/A	N/A	L/P/S	15 cm from joint line	Healthy	N	MTS Testing Machine + Novel [Torzilli]	TM	Y	Transformer transducer	LA		4.5	INT							ANT	N	N/A	0	1.07	1.18
Gollehon (1987)	17	9	8	33	78	61	14	N/A	N/A	L/P/S	15 cm from joint line	Healthy	N	MTS Testing Machine + Novel [Torzilli]	TM	Y	Transformer transducer	LA		4.5	INT							ANT	N	N/A	15	1.5	1.5
Gollehon (1987)	17	9	8	33	78	61	14	N/A	N/A	L/P/S	15 cm from joint line	Healthy	N	MTS Testing Machine + Novel [Torzilli]	TM	Y	Transformer transducer	LA		4.5	INT							ANT	N	N/A	30	1.69	1.69
Gollehon (1987)	17	9	8	33	78	61	14	N/A	N/A	L/P/S	15 cm from joint line	Healthy	N	MTS Testing Machine + Novel [Torzilli]	TM	Y	Transformer transducer	LA		4.5	INT							ANT	N	N/A	45	1.92	1.83
Gollehon (1987)	17	9	8	33	78	61	14	N/A	N/A	L/P/S	15 cm from joint line	Healthy	N	MTS Testing Machine + Novel [Torzilli]	TM	Y	Transformer transducer	LA		4.5	INT							ANT	N	N/A	60	1.59	1.42
Gollehon (1987)	17	9	8	33	78	61	14	N/A	N/A	L/P/S	15 cm from joint line	Healthy	N	MTS Testing Machine + Novel [Torzilli]	TM	Y	Transformer transducer	LA		4.5	INT							ANT	N	N/A	75	1.58	1.33
Gollehon (1987)	17	9	8	33	78	61	14	N/A	N/A	L/P/S	15 cm from joint line	Healthy	N	MTS Testing Machine + Novel [Torzilli]	TM	Y	Transformer transducer	LA		4.5	INT							ANT	N	N/A	90	1.29	1.13
Gollehon (1987)	17	9	8	33	78	61	14	N/A	N/A	L/P/S	15 cm from joint line	Healthy	N	MTS Testing Machine + Novel [Torzilli]	TM	Y	Transformer transducer	LA		4.5	EXT							POST	N	N/A	0	0.85	1.26
Gollehon (1987)	17	9	8	33	78	61	14	N/A	N/A	L/P/S	15 cm from joint line	Healthy	N	MTS Testing Machine + Novel [Torzilli]	TM	Y	Transformer transducer	LA		4.5	EXT							POST	N	N/A	15	1.29	1.76
Gollehon (1987)	17	9	8	33	78	61	14	N/A	N/A	L/P/S	15 cm from joint line	Healthy	N	MTS Testing Machine + Novel [Torzilli]	TM	Y	Transformer transducer	LA		4.5	EXT							POST	N	N/A	30	1.31	2.2
Gollehon (1987)	17	9	8	33	78	61	14	N/A	N/A	L/P/S	15 cm from joint line	Healthy	N	MTS Testing Machine + Novel [Torzilli]	TM	Y	Transformer transducer	LA		4.5	EXT							POST	N	N/A	45	1.81	1.42
Gollehon (1987)	17	9	8	33	78	61	14	N/A	N/A	L/P/S	15 cm from joint line	Healthy	N	MTS Testing Machine + Novel [Torzilli]	TM	Y	Transformer transducer	LA		4.5	EXT							POST	N	N/A	60	2.6	1.77
Gollehon (1987)	17	9	8	33	78	61	14	N/A	N/A	L/P/S	15 cm from joint line	Healthy	N	MTS Testing Machine + Novel [Torzilli]	TM	Y	Transformer transducer	LA		4.5	EXT							POST	N	N/A	75	2.89	1.71
Gollehon (1987)	17	9	8	33	78	61	14	N/A	N/A	L/P/S	15 cm from joint line	Healthy	N	MTS Testing Machine + Novel [Torzilli]	TM	Y	Transformer transducer	LA		4.5	EXT							POST	N	N/A	90	3.12	1.5
Gollehon (1987)	17	9	8	33	78	61	14	N/A	N/A	L/P/S	15 cm from joint line	Healthy	N	MTS Testing Machine + Novel [Torzilli]	TM	Y	Transformer transducer	LA	100		ANT							ANT	Y	N/A	0	4.4	1.9
Gollehon (1987)	17	9	8	33	78	61	14	N/A	N/A	L/P/S	15 cm from joint line	Healthy	N	MTS Testing Machine + Novel [Torzilli]	TM	Y	Transformer transducer	LA	100		ANT							ANT	Y	N/A	15	5.6	2.69
Gollehon (1987)	17	9	8	33	78	61	14	N/A	N/A	L/P/S	15 cm from joint line	Healthy	N	MTS Testing Machine + Novel [Torzilli]	TM	Y	Transformer transducer	LA	100		ANT							ANT	Y	N/A	30	5.7	2.15
Gollehon (1987)	17	9	8	33	78	61	14	N/A	N/A	L/P/S	15 cm from joint line	Healthy	N	MTS Testing Machine + Novel [Torzilli]	TM	Y	Transformer transducer	LA	100		ANT							ANT	Y	N/A	45	5.9	1.9
Gollehon (1987)	17	9	8	33	78	61	14	N/A	N/A	L/P/S	15 cm from joint line	Healthy	N	MTS Testing Machine + Novel [Torzilli]	TM	Y	Transformer transducer	LA	100		ANT							ANT	Y	N/A	60	5.5	1.67
Gollehon (1987)	17	9	8	33	78	61	14	N/A	N/A	L/P/S	15 cm from joint line	Healthy	N	MTS Testing Machine + Novel [Torzilli]	TM	Y	Transformer transducer	LA	100		ANT							ANT	Y	N/A	75	4.7	1.56
Gollehon (1987)	17	9	8	33	78	61	14	N/A	N/A	L/P/S	15 cm from joint line	Healthy	N	MTS Testing Machine + Novel [Torzilli]	TM	Y	Transformer transducer	LA	100		ANT							ANT	Y	N/A	90	4.9	2.52
Gollehon (1987)	17	9	8	33	78	61	14	N/A	N/A	L/P/S	15 cm from joint line	Healthy	N	MTS Testing Machine + Novel [Torzilli]	TM	Y	Transformer transducer	LA	100		POST							POST	Y	N/A	0	5.23	1.56
Gollehon (1987)	17	9	8	33	78	61	14	N/A	N/A	L/P/S	15 cm from joint line	Healthy	N	MTS Testing Machine + Novel [Torzilli]	TM	Y	Transformer transducer	LA	100		POST							POST	Y	N/A	15	5.91	2.11
Gollehon (1987)	17	9	8	33	78	61	14	N/A	N/A	L/P/S	15 cm from joint line	Healthy	N	MTS Testing Machine + Novel [Torzilli]	TM	Y	Transformer transducer	LA	100		POST							POST	Y	N/A	30	5.92	2.64
Gollehon (1987)	17	9	8	33	78	61	14	N/A	N/A	L/P/S	15 cm from joint line	Healthy	N	MTS Testing Machine + Novel [Torzilli]	TM	Y	Transformer transducer	LA	100		POST							POST	Y	N/A	45	5.41	2.12
Gollehon (1987)	17	9	8	33	78	61	14	N/A	N/A	L/P/S	15 cm from joint line	Healthy	N	MTS Testing Machine + Novel [Torzilli]	TM	Y	Transformer transducer	LA	100		POST							POST	Y	N/A	60	5.16	1.58
Gollehon (1987)	17	9	8	33	78	61	14	N/A	N/A	L/P/S	15 cm from joint line	Healthy	N	MTS Testing Machine + Novel [Torzilli]	TM	Y	Transformer transducer	LA	100		POST							POST	Y	N/A	75	5	1.59
Gollehon (1987)	17	9	8	33	78	61	14	N/A	N/A	L/P/S	15 cm from joint line	Healthy	N	MTS Testing Machine + Novel [Torzilli]	TM	Y	Transformer transducer	LA	100		POST							POST	Y	N/A	90	4.75	1.59
Gollehon (1987)	17	9	8	33	78	61	14	N/A	N/A	L/P/S	15 cm from joint line	Healthy	N	MTS Testing Machine + Novel [Torzilli]	TM	Y	Transformer transducer	LA		10	VALG							VALG	Y	N/A	0	5.73	3.34
Gollehon (1987)	17	9	8	33	78	61	14	N/A	N/A	L/P/S	15 cm from joint line	Healthy	N	MTS Testing Machine + Novel [Torzilli]	TM	Y	Transformer transducer	LA		10	VALG							VALG	Y	N/A	15	8.18	3.72
Gollehon (1987)	17	9	8	33	78	61	14	N/A	N/A	L/P/S	15 cm from joint line	Healthy	N	MTS Testing Machine + Novel [Torzilli]	TM	Y	Transformer transducer	LA		10	VALG							VALG	Y	N/A	30	8.58	3.72
Gollehon (1987)	17	9	8	33	78	61	14	N/A	N/A	L/P/S	15 cm from joint line	Healthy	N	MTS Testing Machine + Novel [Torzilli]	TM	Y	Transformer transducer	LA		10	VALG							VALG	Y	N/A	45	8.65	3.78
Gollehon (1987)	17	9	8	33	78	61	14	N/A	N/A	L/P/S	15 cm from joint line	Healthy	N	MTS Testing Machine + Novel [Torzilli]	TM	Y	Transformer transducer	LA		10	VALG							VALG	Y	N/A	60	9.23	4.25
Gollehon (1987)	17	9	8	33	78	61	14	N/A	N/A	L/P/S	15 cm from joint line	Healthy	N	MTS Testing Machine + Novel [Torzilli]	TM	Y	Transformer transducer	LA		10	VALG							VALG	Y	N/A	75	9.87	4.35
Gollehon (1987)	17	9	8	33	78	61	14	N/A	N/A	L/P/S	15 cm from joint line	Healthy	N	MTS Testing Machine + Novel [Torzilli]	TM	Y	Transformer transducer	LA		10	VALG							VALG	Y	N/A	90	10.55	4.01
Gollehon (1987)	17	9	8	33	78	61	14	N/A	N/A	L/P/S	15 cm from joint line	Healthy	N	MTS Testing Machine + Novel [Torzilli]	TM	Y	Transformer transducer	LA		10	VAR							VAR	Y	N/A	0	5.91	2.07
Gollehon (1987)	17	9	8	33	78	61	14	N/A	N/A	L/P/S	15 cm from joint line	Healthy	N	MTS Testing Machine + Novel [Torzilli]	TM	Y	Transformer transducer	LA		10	VAR							VAR	Y	N/A	15	6.62	3.05
Gollehon (1987)	17	9	8	33	78	61	14	N/A	N/A	L/P/S	15 cm from joint line	Healthy	N	MTS Testing Machine + Novel [Torzilli]	TM	Y	Transformer transducer	LA		10	VAR							VAR	Y	N/A	30	7.72	2.36
Gollehon (1987)	17	9	8	33	78	61	14	N/A	N/A	L/P/S	15 cm from joint line	Healthy	N	MTS Testing Machine + Novel [Torzilli]	TM	Y	Transformer transducer	LA		10	VAR							VAR	Y	N/A	45	7.44	3.05
Gollehon (1987)	17	9	8	33	78	61	14	N/A	N/A	L/P/S	15 cm from joint line	Healthy	N	MTS Testing Machine + Novel [Torzilli]	TM	Y	Transformer transducer	LA		10	VAR							VAR	Y	N/A	60	7.94	2.76
Gollehon (1987)	17	9	8	33	78	61	14	N/A	N/A	L/P/S	15 cm from joint line	Healthy	N	MTS Testing Machine + Novel [Torzilli]	TM	Y	Transformer transducer	LA		10	VAR							VAR	Y	N/A	75	8.45	2.27
Gollehon (1987)	17	9	8	33	78	61	14	N/A	N/A	L/P/S	15 cm from joint line	Healthy	N	MTS Testing Machine + Novel [Torzilli]	TM	Y	Transformer transducer	LA		10	VAR							VAR	Y	N/A	90	8.67	2.36
Gollehon (1987)	17	9	8	33	78	61	14	N/A	N/A	L/P/S	15 cm from joint line	Healthy	N	MTS Testing Machine + Novel [Torzilli]	TM	Y	Transformer transducer	LA		4.5	INT							INT	Y	N/A	0	15.51	4.9
Gollehon (1987)	17	9	8	33	78	61	14	N/A	N/A	L/P/S	15 cm from joint line	Healthy	N	MTS Testing Machine + Novel [Torzilli]	TM	Y	Transformer transducer	LA		4.5	INT							INT	Y	N/A	15	21.16	6.6
Gollehon (1987)	17	9	8	33	78	61	14	N/A	N/A	L/P/S	15 cm from joint line	Healthy	N	MTS Testing Machine + Novel [Torzilli]	TM	Y	Transformer transducer	LA		4.5	INT							INT	Y	N/A	30	23.61	8
Gollehon (1987)	17	9	8	33	78	61	14	N/A	N/A	L/P/S	15 cm from joint line	Healthy	N	MTS Testing Machine + Novel [Torzilli]	TM	Y	Transformer transducer	LA		4.5	INT							INT	Y	N/A	45	24.05	10
Gollehon (1987)	17	9	8	33	78	61	14	N/A	N/A	L/P/S	15 cm from joint line	Healthy	N	MTS Testing Machine + Novel [Torzilli]	TM	Y	Transformer transducer	LA		4.5	INT							INT	Y	N/A	60	23.9	9.2
Gollehon (1987)	17	9	8	33	78	61	14	N/A	N/A	L/P/S	15 cm from joint line	Healthy	N	MTS Testing Machine + Novel [Torzilli]	TM	Y	Transformer transducer	LA		4.5	INT							INT	Y	N/A	75	21.94	9.7
Gollehon (1987)	17	9	8	33	78	61	14	N/A	N/A	L/P/S	15 cm from joint line	Healthy	N	MTS Testing Machine + Novel [Torzilli]	TM	Y	Transformer transducer	LA		4.5	INT							INT	Y	N/A	90	19.09	9.9
Gollehon (1987)	17	9	8	33	78	61	14	N/A	N/A	L/P/S	15 cm from joint line	Healthy	N	MTS Testing Machine + Novel [Torzilli]	TM	Y	Transformer transducer	LA		4.5	EXT							EXT	Y	N/A	0	13.62	5.02
Gollehon (1987)	17	9	8	33	78	61	14	N/A	N/A	L/P/S	15 cm from joint line	Healthy	N	MTS Testing Machine + Novel [Torzilli]	TM	Y	Transformer transducer	LA		4.5	EXT							EXT	Y	N/A	15	18.62	7.29
Gollehon (1987)	17	9	8	33	78	61	14	N/A	N/A	L/P/S	15 cm from joint line	Healthy	N	MTS Testing Machine + Novel [Torzilli]	TM	Y	Transformer transducer	LA		4.5	EXT							EXT	Y	N/A	30	20.03	8.01
Gollehon (1987)	17	9	8	33	78	61	14	N/A	N/A	L/P/S	15 cm from joint line	Healthy	N	MTS Testing Machine + Novel [Torzilli]	TM	Y	Transformer transducer	LA		4.5	EXT							EXT	Y	N/A	45	19.9	8.36
Gollehon (1987)	17	9	8	33	78	61	14	N/A	N/A	L/P/S	15 cm from joint line	Healthy	N	MTS Testing Machine + Novel [Torzilli]	TM	Y	Transformer transducer	LA		4.5	EXT							EXT	Y	N/A	60	20.71	7.53
Gollehon (1987)	17	9	8	33	78	61	14	N/A	N/A	L/P/S	15 cm from joint line	Healthy	N	MTS Testing Machine + Novel [Torzilli]	TM	Y	Transformer transducer	LA		4.5	EXT							EXT	Y	N/A	75	19.5	7.05
Gollehon (1987)	17	9	8	33	78	61	14	N/A	N/A	L/P/S	15 cm from joint line	Healthy	N	MTS Testing Machine + Novel [Torzilli]	TM	Y	Transformer transducer	LA		4.5	EXT							EXT	Y	N/A	90	21.27	7.89
Gupte (2003)	8	N/A	N/A	N/A	N/A	N/A	N/A	N/A	N/A	L/P	Knee Only	Healthy	N	Instron 1122 materials testing machine (Instron, High Wycombe, UK)	TM	N	Instron 1122 materials testing machine (Instron, High Wycombe, UK)	LA	100		ANT							ANT	Y	N/A	0	3.8	1.29	SD was calculated based on sample size and SE
Gupte (2003)	8	N/A	N/A	N/A	N/A	N/A	N/A	N/A	N/A	L/P	Knee Only	Healthy	N	Instron 1122 materials testing machine (Instron, High Wycombe, UK)	TM	N	Instron 1122 materials testing machine (Instron, High Wycombe, UK)	LA	100		ANT							ANT	Y	N/A	15	5.7	1.009	SD was calculated based on sample size and SE
Gupte (2003)	8	N/A	N/A	N/A	N/A	N/A	N/A	N/A	N/A	L/P	Knee Only	Healthy	N	Instron 1122 materials testing machine (Instron, High Wycombe, UK)	TM	N	Instron 1122 materials testing machine (Instron, High Wycombe, UK)	LA	100		ANT							ANT	Y	N/A	30	6.3	1.009	SD was calculated based on sample size and SE
Gupte (2003)	8	N/A	N/A	N/A	N/A	N/A	N/A	N/A	N/A	L/P	Knee Only	Healthy	N	Instron 1122 materials testing machine (Instron, High Wycombe, UK)	TM	N	Instron 1122 materials testing machine (Instron, High Wycombe, UK)	LA	100		ANT							ANT	Y	N/A	60	6	1.442	SD was calculated based on sample size and SE
Gupte (2003)	8	N/A	N/A	N/A	N/A	N/A	N/A	N/A	N/A	L/P	Knee Only	Healthy	N	Instron 1122 materials testing machine (Instron, High Wycombe, UK)	TM	N	Instron 1122 materials testing machine (Instron, High Wycombe, UK)	LA	100		ANT							ANT	Y	N/A	90	5.5	1.297	SD was calculated based on sample size and SE
Gupte (2003)	8	N/A	N/A	N/A	N/A	N/A	N/A	N/A	N/A	L/P	Knee Only	Healthy	N	Instron 1122 materials testing machine (Instron, High Wycombe, UK)	TM	N	Instron 1122 materials testing machine (Instron, High Wycombe, UK)	LA	100		ANT							ANT	Y	N/A	110	5.6	1.442	SD was calculated based on sample size and SE
Gupte (2003)	8	N/A	N/A	N/A	N/A	N/A	N/A	N/A	N/A	L/P	Knee Only	Healthy	N	Instron 1122 materials testing machine (Instron, High Wycombe, UK)	TM	N	Instron 1122 materials testing machine (Instron, High Wycombe, UK)	LA	100		POST							POST	Y	N/A	0	4.69	0.64	SD was calculated based on sample size and SE
Gupte (2003)	8	N/A	N/A	N/A	N/A	N/A	N/A	N/A	N/A	L/P	Knee Only	Healthy	N	Instron 1122 materials testing machine (Instron, High Wycombe, UK)	TM	N	Instron 1122 materials testing machine (Instron, High Wycombe, UK)	LA	100		POST							POST	Y	N/A	15	6.46	0.768	SD was calculated based on sample size and SE
Gupte (2003)	8	N/A	N/A	N/A	N/A	N/A	N/A	N/A	N/A	L/P	Knee Only	Healthy	N	Instron 1122 materials testing machine (Instron, High Wycombe, UK)	TM	N	Instron 1122 materials testing machine (Instron, High Wycombe, UK)	LA	100		POST							POST	Y	N/A	30	6.62	0.84	SD was calculated based on sample size and SE
Gupte (2003)	8	N/A	N/A	N/A	N/A	N/A	N/A	N/A	N/A	L/P	Knee Only	Healthy	N	Instron 1122 materials testing machine (Instron, High Wycombe, UK)	TM	N	Instron 1122 materials testing machine (Instron, High Wycombe, UK)	LA	100		POST							POST	Y	N/A	60	6.495	0.707	SD was calculated based on sample size and SE
Gupte (2003)	8	N/A	N/A	N/A	N/A	N/A	N/A	N/A	N/A	L/P	Knee Only	Healthy	N	Instron 1122 materials testing machine (Instron, High Wycombe, UK)	TM	N	Instron 1122 materials testing machine (Instron, High Wycombe, UK)	LA	100		POST							POST	Y	N/A	90	7.2	0.9	SD was calculated based on sample size and SE
Gupte (2003)	8	N/A	N/A	N/A	N/A	N/A	N/A	N/A	N/A	L/P	Knee Only	Healthy	N	Instron 1122 materials testing machine (Instron, High Wycombe, UK)	TM	N	Instron 1122 materials testing machine (Instron, High Wycombe, UK)	LA	100		POST							POST	Y	N/A	120	7.97	1.16	SD was calculated based on sample size and SE
Gupte (2003)	8	N/A	N/A	N/A	N/A	N/A	N/A	N/A	N/A	L/P	Knee Only	Healthy	N	Instron 1122 materials testing machine (Instron, High Wycombe, UK)	TM	N	Instron 1122 materials testing machine (Instron, High Wycombe, UK)	LA		5	INT							INT	Y	N/A	0	7.6	2.451	SD was calculated based on sample size and SE
Gupte (2003)	8	N/A	N/A	N/A	N/A	N/A	N/A	N/A	N/A	L/P	Knee Only	Healthy	N	Instron 1122 materials testing machine (Instron, High Wycombe, UK)	TM	N	Instron 1122 materials testing machine (Instron, High Wycombe, UK)	LA		5	INT							INT	Y	N/A	15	12.8	3.028	SD was calculated based on sample size and SE
Gupte (2003)	8	N/A	N/A	N/A	N/A	N/A	N/A	N/A	N/A	L/P	Knee Only	Healthy	N	Instron 1122 materials testing machine (Instron, High Wycombe, UK)	TM	N	Instron 1122 materials testing machine (Instron, High Wycombe, UK)	LA		5	INT							INT	Y	N/A	30	15.6	3.46	SD was calculated based on sample size and SE
Gupte (2003)	8	N/A	N/A	N/A	N/A	N/A	N/A	N/A	N/A	L/P	Knee Only	Healthy	N	Instron 1122 materials testing machine (Instron, High Wycombe, UK)	TM	N	Instron 1122 materials testing machine (Instron, High Wycombe, UK)	LA		5	INT							INT	Y	N/A	60	18.5	3.896	SD was calculated based on sample size and SE
Gupte (2003)	8	N/A	N/A	N/A	N/A	N/A	N/A	N/A	N/A	L/P	Knee Only	Healthy	N	Instron 1122 materials testing machine (Instron, High Wycombe, UK)	TM	N	Instron 1122 materials testing machine (Instron, High Wycombe, UK)	LA		5	INT							INT	Y	N/A	90	20.7	5.485	SD was calculated based on sample size and SE
Gupte (2003)	8	N/A	N/A	N/A	N/A	N/A	N/A	N/A	N/A	L/P	Knee Only	Healthy	N	Instron 1122 materials testing machine (Instron, High Wycombe, UK)	TM	N	Instron 1122 materials testing machine (Instron, High Wycombe, UK)	LA		5	INT							INT	Y	N/A	120	21.3	6.2	SD was calculated based on sample size and SE
Gupte (2003)	8	N/A	N/A	N/A	N/A	N/A	N/A	N/A	N/A	L/P	Knee Only	Healthy	N	Instron 1122 materials testing machine (Instron, High Wycombe, UK)	TM	N	Instron 1122 materials testing machine (Instron, High Wycombe, UK)	LA		5	EXT							EXT	Y	N/A	0	11	5.05	SD was calculated based on sample size and SE
Gupte (2003)	8	N/A	N/A	N/A	N/A	N/A	N/A	N/A	N/A	L/P	Knee Only	Healthy	N	Instron 1122 materials testing machine (Instron, High Wycombe, UK)	TM	N	Instron 1122 materials testing machine (Instron, High Wycombe, UK)	LA		5	EXT							EXT	Y	N/A	15	18	2.451	SD was calculated based on sample size and SE
Gupte (2003)	8	N/A	N/A	N/A	N/A	N/A	N/A	N/A	N/A	L/P	Knee Only	Healthy	N	Instron 1122 materials testing machine (Instron, High Wycombe, UK)	TM	N	Instron 1122 materials testing machine (Instron, High Wycombe, UK)	LA		5	EXT							EXT	Y	N/A	30	21.3	2.741	SD was calculated based on sample size and SE
Gupte (2003)	8	N/A	N/A	N/A	N/A	N/A	N/A	N/A	N/A	L/P	Knee Only	Healthy	N	Instron 1122 materials testing machine (Instron, High Wycombe, UK)	TM	N	Instron 1122 materials testing machine (Instron, High Wycombe, UK)	LA		5	EXT							EXT	Y	N/A	60	21.1	3.028	SD was calculated based on sample size and SE
Gupte (2003)	8	N/A	N/A	N/A	N/A	N/A	N/A	N/A	N/A	L/P	Knee Only	Healthy	N	Instron 1122 materials testing machine (Instron, High Wycombe, UK)	TM	N	Instron 1122 materials testing machine (Instron, High Wycombe, UK)	LA		5	EXT							EXT	Y	N/A	90	18.6	3.174	SD was calculated based on sample size and SE
Gupte (2003)	8	N/A	N/A	N/A	N/A	N/A	N/A	N/A	N/A	L/P	Knee Only	Healthy	N	Instron 1122 materials testing machine (Instron, High Wycombe, UK)	TM	N	Instron 1122 materials testing machine (Instron, High Wycombe, UK)	LA		5	EXT							EXT	Y	N/A	110	17.4	2.451	SD was calculated based on sample size and SE
Harms (2015)	10	9	1	N/A	N/A	N/A	N/A	N/A	N/A	L	Knee Only	Healthy	N	Custom 6-df Robot	MISC	N	Custom 6-df Robot	LA		5	INT							ANT	N	ISB	25	-4.1	1.2	Medial Tibia Translation
Harms (2015)	10	9	1	N/A	N/A	N/A	N/A	N/A	N/A	L	Knee Only	Healthy	N	Custom 6-df Robot	MISC	N	Custom 6-df Robot	LA	35		ANT		5	INT		7	VALG	ANT	N	ISB	25	-3.2	1.1	Medial Tibia Translation
Harms (2015)	10	9	1	N/A	N/A	N/A	N/A	N/A	N/A	L	Knee Only	Healthy	N	Custom 6-df Robot	MISC	N	Custom 6-df Robot	LA	100		ANT		5	INT		7	VALG	ANT	N	ISB	25	-1.7	0.9	Medial Tibia Translation
Harms (2015)	10	9	1	N/A	N/A	N/A	N/A	N/A	N/A	L	Knee Only	Healthy	N	Custom 6-df Robot	MISC	N	Custom 6-df Robot	LA	100		ANT		1	INT		7	VALG	ANT	N	ISB	25	0.1	0.7	Medial Tibia Translation
Harms (2015)	10	9	1	N/A	N/A	N/A	N/A	N/A	N/A	L	Knee Only	Healthy	N	Custom 6-df Robot	MISC	N	Custom 6-df Robot	LA		5	INT							ANT	N	ISB	25	10.2	1.8	Lateral Tibia Translation
Harms (2015)	10	9	1	N/A	N/A	N/A	N/A	N/A	N/A	L	Knee Only	Healthy	N	Custom 6-df Robot	MISC	N	Custom 6-df Robot	LA	35		ANT		5	INT		7	VALG	ANT	N	ISB	25	11.9	1.7	Lateral Tibia Translation
Harms (2015)	10	9	1	N/A	N/A	N/A	N/A	N/A	N/A	L	Knee Only	Healthy	N	Custom 6-df Robot	MISC	N	Custom 6-df Robot	LA	100		ANT		5	INT		7	VALG	ANT	N	ISB	25	13.5	1.8	Lateral Tibia Translation
Harms (2015)	10	9	1	N/A	N/A	N/A	N/A	N/A	N/A	L	Knee Only	Healthy	N	Custom 6-df Robot	MISC	N	Custom 6-df Robot	LA	100		ANT		1	INT		7	VALG	ANT	N	ISB	25	11.9	1.5	Lateral Tibia Translation
Harms (2015)	10	9	1	N/A	N/A	N/A	N/A	N/A	N/A	L	Knee Only	Healthy	N	Custom 6-df Robot	MISC	N	Custom 6-df Robot	LA		5	INT							ANT	N	ISB	25	2.9	0.7	Central Tibia Translation
Harms (2015)	10	9	1	N/A	N/A	N/A	N/A	N/A	N/A	L	Knee Only	Healthy	N	Custom 6-df Robot	MISC	N	Custom 6-df Robot	LA	35		ANT		5	INT		7	VALG	ANT	N	ISB	25	4.2	0.6	Central Tibia Translation
Harms (2015)	10	9	1	N/A	N/A	N/A	N/A	N/A	N/A	L	Knee Only	Healthy	N	Custom 6-df Robot	MISC	N	Custom 6-df Robot	LA	100		ANT		5	INT		7	VALG	ANT	N	ISB	25	5.8	0.8	Central Tibia Translation
Harms (2015)	10	9	1	N/A	N/A	N/A	N/A	N/A	N/A	L	Knee Only	Healthy	N	Custom 6-df Robot	MISC	N	Custom 6-df Robot	LA	100		ANT		1	INT		7	VALG	ANT	N	ISB	25	5.9	1	Central Tibia Translation
Harms (2015)	10	9	1	N/A	N/A	N/A	N/A	N/A	N/A	L	Knee Only	Healthy	N	Custom 6-df Robot	MISC	N	Custom 6-df Robot	LA	100		ANT							INT	N	ISB	25	7	2.7	Internal Rotation
Harms (2015)	10	9	1	N/A	N/A	N/A	N/A	N/A	N/A	L	Knee Only	Healthy	N	Custom 6-df Robot	MISC	N	Custom 6-df Robot	LA	35		ANT		5	INT		7	VALG	INT	N	ISB	25	20.8	3	Internal Rotation
Harms (2015)	10	9	1	N/A	N/A	N/A	N/A	N/A	N/A	L	Knee Only	Healthy	N	Custom 6-df Robot	MISC	N	Custom 6-df Robot	LA	100		ANT		5	INT		7	VALG	INT	N	ISB	25	21	2.9	Internal Rotation
Harms (2015)	10	9	1	N/A	N/A	N/A	N/A	N/A	N/A	L	Knee Only	Healthy	N	Custom 6-df Robot	MISC	N	Custom 6-df Robot	LA	100		ANT		1	INT		7	VALG	INT	N	ISB	25	15.6	2.1	Internal Rotation
Harms (2015)	10	9	1	N/A	N/A	N/A	N/A	N/A	N/A	L	Knee Only	Healthy	N	Custom 6-df Robot	MISC	N	Custom 6-df Robot	LA	100		ANT							ANT	Y	ISB	25	2.6	1.8	Medial Tibia Translation
Harms (2015)	10	9	1	N/A	N/A	N/A	N/A	N/A	N/A	L	Knee Only	Healthy	N	Custom 6-df Robot	MISC	N	Custom 6-df Robot	LA	100		ANT							ANT	Y	ISB	25	8.4	1.1	Lateral Tibia Translation
Harms (2015)	10	9	1	N/A	N/A	N/A	N/A	N/A	N/A	L	Knee Only	Healthy	N	Custom 6-df Robot	MISC	N	Custom 6-df Robot	LA	100		ANT							ANT	Y	ISB	25	5.4	1.1	Central Tibia Translation
Harms (2015)	10	9	1	N/A	N/A	N/A	N/A	N/A	N/A	L	Knee Only	Healthy	N	Custom 6-df Robot	MISC	N	Custom 6-df Robot	LA		5	INT							INT	Y	ISB	25	18.8	3.4	Internal Rotation
Harner (2000)	10	N/A	N/A	39	73	N/A	N/A	N/A	N/A	L	Knee Only	Healthy	Y	6-df robotic manipulator Puma	RA	N	Puma model 762 (Unimate)	LA	134		POST							POST	Y	Custom	0	7.2	1.5	All knee kinematics were determined with respect to the path of passive flexion-extension of the intact knee and thus a consistent and repeatable reference position was available from which knee kinematics could be measured.
Harner (2000)	10	N/A	N/A	39	73	N/A	N/A	N/A	N/A	L	Knee Only	Healthy	Y	6-df robotic manipulator Puma	RA	N	Puma model 762 (Unimate)	LA	134		POST							POST	Y	Custom	30	6.25	2.41
Harner (2000)	10	N/A	N/A	39	73	N/A	N/A	N/A	N/A	L	Knee Only	Healthy	Y	6-df robotic manipulator Puma	RA	N	Puma model 762 (Unimate)	LA	134		POST							POST	Y	Custom	60	4.9	2.7
Harner (2000)	10	N/A	N/A	39	73	N/A	N/A	N/A	N/A	L	Knee Only	Healthy	Y	6-df robotic manipulator Puma	RA	N	Puma model 762 (Unimate)	LA	134		POST							POST	Y	Custom	90	5	2.75
Harner (2000)	10	N/A	N/A	39	73	N/A	N/A	N/A	N/A	L	Knee Only	Healthy	Y	6-df robotic manipulator Puma	RA	N	Puma model 762 (Unimate)	LA	134		POST							POST	Y	Custom	120	5.66	3.16
He (2023)	14	7	7	N/A	N/A	48.6	12.7	N/A	N/A	L/I/S	All soft tissues 15 cm proximal and distal to the joint line	Healthy	Y	6 degrees of freedom robotic testing system (CASPAR	RA	Y	from robotic setup	LA	89		ANT							ANT	Y	Custom	0	3.2	1.8
He (2023)	14	7	7	N/A	N/A	48.6	12.7	N/A	N/A	L/I/S	All soft tissues 15 cm proximal and distal to the joint line	Healthy	Y	6 degrees of freedom robotic testing system (CASPAR	RA	Y	from robotic setup	LA	89		ANT							ANT	Y	Custom	15	4.9	1.2
He (2023)	14	7	7	N/A	N/A	48.6	12.7	N/A	N/A	L/I/S	All soft tissues 15 cm proximal and distal to the joint line	Healthy	Y	6 degrees of freedom robotic testing system (CASPAR	RA	Y	from robotic setup	LA	89		ANT							ANT	Y	Custom	30	5.2	1.5
He (2023)	14	7	7	N/A	N/A	48.6	12.7	N/A	N/A	L/I/S	All soft tissues 15 cm proximal and distal to the joint line	Healthy	Y	6 degrees of freedom robotic testing system (CASPAR	RA	Y	from robotic setup	LA	89		ANT							ANT	Y	Custom	60	2.8	1.6
He (2023)	14	7	7	N/A	N/A	48.6	12.7	N/A	N/A	L/I/S	All soft tissues 15 cm proximal and distal to the joint line	Healthy	Y	6 degrees of freedom robotic testing system (CASPAR	RA	Y	from robotic setup	LA	89		ANT							ANT	Y	Custom	90	2.9	2.1
He (2023)	14	7	7	N/A	N/A	48.6	12.7	N/A	N/A	L/I/S	All soft tissues 15 cm proximal and distal to the joint line	Healthy	Y	6 degrees of freedom robotic testing system (CASPAR	RA	Y	from robotic setup	LA		7	VALG		5	INT				ANT	N	Custom	0	3.1	2.2
He (2023)	14	7	7	N/A	N/A	48.6	12.7	N/A	N/A	L/I/S	All soft tissues 15 cm proximal and distal to the joint line	Healthy	Y	6 degrees of freedom robotic testing system (CASPAR	RA	Y	from robotic setup	LA		7	VALG		5	INT				ANT	N	Custom	15	6.1	2.8
He (2023)	14	7	7	N/A	N/A	48.6	12.7	N/A	N/A	L/I/S	All soft tissues 15 cm proximal and distal to the joint line	Healthy	Y	6 degrees of freedom robotic testing system (CASPAR	RA	Y	from robotic setup	LA		7	VALG		5	INT				ANT	N	Custom	30	6.8	3.2
He (2023)	14	7	7	N/A	N/A	48.6	12.7	N/A	N/A	L/I/S	All soft tissues 15 cm proximal and distal to the joint line	Healthy	Y	6 degrees of freedom robotic testing system (CASPAR	RA	Y	from robotic setup	LA		5	INT							INT	Y	Custom	0	10.3	2.1
He (2023)	14	7	7	N/A	N/A	48.6	12.7	N/A	N/A	L/I/S	All soft tissues 15 cm proximal and distal to the joint line	Healthy	Y	6 degrees of freedom robotic testing system (CASPAR	RA	Y	from robotic setup	LA		5	INT							INT	Y	Custom	15	18.6	3.3
He (2023)	14	7	7	N/A	N/A	48.6	12.7	N/A	N/A	L/I/S	All soft tissues 15 cm proximal and distal to the joint line	Healthy	Y	6 degrees of freedom robotic testing system (CASPAR	RA	Y	from robotic setup	LA		5	INT							INT	Y	Custom	30	20.9	3.5
He (2023)	14	7	7	N/A	N/A	48.6	12.7	N/A	N/A	L/I/S	All soft tissues 15 cm proximal and distal to the joint line	Healthy	Y	6 degrees of freedom robotic testing system (CASPAR	RA	Y	from robotic setup	LA		5	EXT							EXT	Y	Custom	0	12.2	2.5
He (2023)	14	7	7	N/A	N/A	48.6	12.7	N/A	N/A	L/I/S	All soft tissues 15 cm proximal and distal to the joint line	Healthy	Y	6 degrees of freedom robotic testing system (CASPAR	RA	Y	from robotic setup	LA		5	EXT							EXT	Y	Custom	15	16.1	2.2
He (2023)	14	7	7	N/A	N/A	48.6	12.7	N/A	N/A	L/I/S	All soft tissues 15 cm proximal and distal to the joint line	Healthy	Y	6 degrees of freedom robotic testing system (CASPAR	RA	Y	from robotic setup	LA		5	EXT							EXT	Y	Custom	30	16.9	2.3
Henke (2024)	1	1	0	76	N/A	N/A	N/A	N/A	N/A	L/I/S	N/A	Healthy	N	VIVO simulator (operating two actuators)	RA	Y	from robotic setup	LA	40		ANT	50		DIST				ANT	Y	ISB	30	27.1	N/A
Henke (2024)	1	1	0	76	N/A	N/A	N/A	N/A	N/A	L/I/S	N/A	Healthy	N	VIVO simulator (operating two actuators)	RA	Y	from robotic setup	LA	40		ANT	50		DIST				ANT	Y	ISB	60	31.9	N/A
Henke (2024)	1	1	0	76	N/A	N/A	N/A	N/A	N/A	L/I/S	N/A	Healthy	N	VIVO simulator (operating two actuators)	RA	Y	from robotic setup	LA	40		ANT	50		DIST				ANT	Y	ISB	90	38.3	N/A
Henke (2024)	1	1	0	76	N/A	N/A	N/A	N/A	N/A	L/I/S	N/A	Healthy	N	VIVO simulator (operating two actuators)	RA	Y	from robotic setup	LA	40		POST	50		DIST				POST	Y	ISB	30	18.2	N/A
Henke (2024)	1	1	0	76	N/A	N/A	N/A	N/A	N/A	L/I/S	N/A	Healthy	N	VIVO simulator (operating two actuators)	RA	Y	from robotic setup	LA	40		POST	50		DIST				POST	Y	ISB	60	25.0	N/A
Henke (2024)	1	1	0	76	N/A	N/A	N/A	N/A	N/A	L/I/S	N/A	Healthy	N	VIVO simulator (operating two actuators)	RA	Y	from robotic setup	LA	40		POST	50		DIST				POST	Y	ISB	90	31.7	N/A
Henke (2024)	1	1	0	76	N/A	N/A	N/A	N/A	N/A	L/I/S	N/A	Healthy	N	VIVO simulator (operating two actuators)	RA	Y	from robotic setup	LA		5	VAR	50		DIST				VAR	Y	ISB	30	0.6	N/A
Henke (2024)	1	1	0	76	N/A	N/A	N/A	N/A	N/A	L/I/S	N/A	Healthy	N	VIVO simulator (operating two actuators)	RA	Y	from robotic setup	LA		5	VAR	50		DIST				VAR	Y	ISB	60	0	N/A
Henke (2024)	1	1	0	76	N/A	N/A	N/A	N/A	N/A	L/I/S	N/A	Healthy	N	VIVO simulator (operating two actuators)	RA	Y	from robotic setup	LA		5	VAR	50		DIST				VAR	Y	ISB	90	0.46	N/A
Henke (2024)	1	1	0	76	N/A	N/A	N/A	N/A	N/A	L/I/S	N/A	Healthy	N	VIVO simulator (operating two actuators)	RA	Y	from robotic setup	LA		5	VALG	50		DIST				VALG	Y	ISB	30	7.9	N/A
Henke (2024)	1	1	0	76	N/A	N/A	N/A	N/A	N/A	L/I/S	N/A	Healthy	N	VIVO simulator (operating two actuators)	RA	Y	from robotic setup	LA		5	VALG	50		DIST				VALG	Y	ISB	60	8.8	N/A
Henke (2024)	1	1	0	76	N/A	N/A	N/A	N/A	N/A	L/I/S	N/A	Healthy	N	VIVO simulator (operating two actuators)	RA	Y	from robotic setup	LA		5	VALG	50		DIST				VALG	Y	ISB	90	7.9	N/A
Henke (2024)	1	1	0	76	N/A	N/A	N/A	N/A	N/A	L/I/S	N/A	Healthy	N	VIVO simulator (operating two actuators)	RA	Y	from robotic setup	LA		2.5	EXT	50		DIST				EXT	Y	ISB	30	15.1	N/A
Henke (2024)	1	1	0	76	N/A	N/A	N/A	N/A	N/A	L/I/S	N/A	Healthy	N	VIVO simulator (operating two actuators)	RA	Y	from robotic setup	LA		2.5	EXT	50		DIST				EXT	Y	ISB	60	12.4	N/A
Henke (2024)	1	1	0	76	N/A	N/A	N/A	N/A	N/A	L/I/S	N/A	Healthy	N	VIVO simulator (operating two actuators)	RA	Y	from robotic setup	LA		2.5	EXT	50		DIST				EXT	Y	ISB	90	10.1	N/A
Henke (2024)	1	1	0	76	N/A	N/A	N/A	N/A	N/A	L/I/S	N/A	Healthy	N	VIVO simulator (operating two actuators)	RA	Y	from robotic setup	LA		2.5	INT	50		DIST				INT	Y	ISB	30	12.4	N/A
Henke (2024)	1	1	0	76	N/A	N/A	N/A	N/A	N/A	L/I/S	N/A	Healthy	N	VIVO simulator (operating two actuators)	RA	Y	from robotic setup	LA		2.5	INT	50		DIST				INT	Y	ISB	60	12.6	N/A
Henke (2024)	1	1	0	76	N/A	N/A	N/A	N/A	N/A	L/I/S	N/A	Healthy	N	VIVO simulator (operating two actuators)	RA	Y	from robotic setup	LA		2.5	INT	50		DIST				INT	Y	ISB	90	16.2	N/A
Herbort (2010)	9	N/A	N/A	53	78	N/A	N/A	N/A	N/A	L/P/S	Knee Only	Healthy	N	Robotic UFS system. KR125 KUKA Robots	RA	N	From robotic test setup	LA	134		ANT							ANT	Y	N/A	0	4	0.8
Herbort (2010)	9	N/A	N/A	53	78	N/A	N/A	N/A	N/A	L/P/S	Knee Only	Healthy	N	Robotic UFS system. KR125 KUKA Robots	RA	N	From robotic test setup	LA	134		ANT							ANT	Y	N/A	30	8.3	1
Herbort (2010)	9	N/A	N/A	53	78	N/A	N/A	N/A	N/A	L/P/S	Knee Only	Healthy	N	Robotic UFS system. KR125 KUKA Robots	RA	N	From robotic test setup	LA	134		ANT							ANT	Y	N/A	60	7.3	1.2
Herbort (2010)	9	N/A	N/A	53	78	N/A	N/A	N/A	N/A	L/P/S	Knee Only	Healthy	N	Robotic UFS system. KR125 KUKA Robots	RA	N	From robotic test setup	LA	134		ANT							ANT	Y	N/A	90	6.9	1.2
Herbort (2010)	9	N/A	N/A	53	78	N/A	N/A	N/A	N/A	L/P/S	Knee Only	Healthy	N	Robotic UFS system. KR125 KUKA Robots	RA	N	From robotic test setup	LA		10	VALG		4	INT				ANT	N	N/A	0	2.2	1.3
Herbort (2010)	9	N/A	N/A	53	78	N/A	N/A	N/A	N/A	L/P/S	Knee Only	Healthy	N	Robotic UFS system. KR125 KUKA Robots	RA	N	From robotic test setup	LA		10	VALG		4	INT				ANT	N	N/A	30	6	1.5
Herbort (2010)	9	N/A	N/A	53	78	N/A	N/A	N/A	N/A	L/P/S	Knee Only	Healthy	N	Robotic UFS system. KR125 KUKA Robots	RA	N	From robotic test setup	LA		10	VALG		4	INT				ANT	N	N/A	60	5.4	2.8
Herbort (2010)	9	N/A	N/A	53	78	N/A	N/A	N/A	N/A	L/P/S	Knee Only	Healthy	N	Robotic UFS system. KR125 KUKA Robots	RA	N	From robotic test setup	LA		10	VALG		4	INT				ANT	N	N/A	90	7.2	2.2
Herbort (2013)	9	N/A	N/A	52	76	N/A	N/A	N/A	N/A	L/P/S	Knee Only	Healthy	N	KUKA	RA	Y	6-df robot (KR 125, KUKA Robots systems)	LA		10	VALG		4	INT				ANT	N	N/A	0	2.8	0.9
Herbort (2013)	9	N/A	N/A	52	76	N/A	N/A	N/A	N/A	L/P/S	Knee Only	Healthy	N	KUKA	RA	Y	6-df robot (KR 125, KUKA Robots systems)	LA		10	VALG		4	INT				ANT	N	N/A	15	4.3	1.3
Herbort (2013)	9	N/A	N/A	52	76	N/A	N/A	N/A	N/A	L/P/S	Knee Only	Healthy	N	KUKA	RA	Y	6-df robot (KR 125, KUKA Robots systems)	LA		10	VALG		4	INT				ANT	N	N/A	30	6.8	2.1
Herbort (2013)	9	N/A	N/A	52	76	N/A	N/A	N/A	N/A	L/P/S	Knee Only	Healthy	N	KUKA	RA	Y	6-df robot (KR 125, KUKA Robots systems)	LA		10	VALG		4	INT				ANT	N	N/A	60	5.1	1.7
Herbort (2013)	9	N/A	N/A	52	76	N/A	N/A	N/A	N/A	L/P/S	Knee Only	Healthy	N	KUKA	RA	Y	6-df robot (KR 125, KUKA Robots systems)	LA		10	VALG		4	INT				ANT	N	N/A	90	6.2	2.7
Herbort (2013)	9	N/A	N/A	52	76	N/A	N/A	N/A	N/A	L/P/S	Knee Only	Healthy	N	KUKA	RA	Y	6-df robot (KR 125, KUKA Robots systems)	LA	134		ANT							ANT	Y	N/A	0	4.7	0.6
Herbort (2013)	9	N/A	N/A	52	76	N/A	N/A	N/A	N/A	L/P/S	Knee Only	Healthy	N	KUKA	RA	Y	6-df robot (KR 125, KUKA Robots systems)	LA	134		ANT							ANT	Y	N/A	15	6.6	1.9
Herbort (2013)	9	N/A	N/A	52	76	N/A	N/A	N/A	N/A	L/P/S	Knee Only	Healthy	N	KUKA	RA	Y	6-df robot (KR 125, KUKA Robots systems)	LA	134		ANT							ANT	Y	N/A	30	7.1	1.2
Herbort (2013)	9	N/A	N/A	52	76	N/A	N/A	N/A	N/A	L/P/S	Knee Only	Healthy	N	KUKA	RA	Y	6-df robot (KR 125, KUKA Robots systems)	LA	134		ANT							ANT	Y	N/A	60	6.7	2.2
Herbort (2013)	9	N/A	N/A	52	76	N/A	N/A	N/A	N/A	L/P/S	Knee Only	Healthy	N	KUKA	RA	Y	6-df robot (KR 125, KUKA Robots systems)	LA	134		ANT							ANT	Y	N/A	90	7.9	1.8
Herbort (2016)	10	N/A	N/A	63	86	76.3	N/A	N/A	N/A	L/P/S	Knee Only	Healthy	N	KUKA (KR 125 KUKA robot)	RA	Y	UFS connected to 6-df robot	LA	143		ANT							ANT	Y	Custom	0	9.1	3.5
Herbort (2016)	10	N/A	N/A	63	86	76.3	N/A	N/A	N/A	L/P/S	Knee Only	Healthy	N	KUKA (KR 125 KUKA robot)	RA	Y	UFS connected to 6-df robot	LA	143		ANT							ANT	Y	Custom	15	14.1	4.5
Herbort (2016)	10	N/A	N/A	63	86	76.3	N/A	N/A	N/A	L/P/S	Knee Only	Healthy	N	KUKA (KR 125 KUKA robot)	RA	Y	UFS connected to 6-df robot	LA	143		ANT							ANT	Y	Custom	30	14.8	4.9
Herbort (2016)	10	N/A	N/A	63	86	76.3	N/A	N/A	N/A	L/P/S	Knee Only	Healthy	N	KUKA (KR 125 KUKA robot)	RA	Y	UFS connected to 6-df robot	LA	143		ANT							ANT	Y	Custom	60	13.4	4.8
Herbort (2016)	10	N/A	N/A	63	86	76.3	N/A	N/A	N/A	L/P/S	Knee Only	Healthy	N	KUKA (KR 125 KUKA robot)	RA	Y	UFS connected to 6-df robot	LA	143		ANT							ANT	Y	Custom	90	10.3	3.6
Herbort (2016)	10	N/A	N/A	63	86	76.3	N/A	N/A	N/A	L/P/S	Knee Only	Healthy	N	KUKA (KR 125 KUKA robot)	RA	Y	UFS connected to 6-df robot	LA		10	VALG		5	INT				ANT	N	Custom	0	4.5	1.8
Herbort (2016)	10	N/A	N/A	63	86	76.3	N/A	N/A	N/A	L/P/S	Knee Only	Healthy	N	KUKA (KR 125 KUKA robot)	RA	Y	UFS connected to 6-df robot	LA		10	VALG		5	INT				ANT	N	Custom	15	8.6	2.6
Herbort (2016)	10	N/A	N/A	63	86	76.3	N/A	N/A	N/A	L/P/S	Knee Only	Healthy	N	KUKA (KR 125 KUKA robot)	RA	Y	UFS connected to 6-df robot	LA		10	VALG		5	INT				ANT	N	Custom	30	10.6	2.4
Herbort (2016)	10	N/A	N/A	63	86	76.3	N/A	N/A	N/A	L/P/S	Knee Only	Healthy	N	KUKA (KR 125 KUKA robot)	RA	Y	UFS connected to 6-df robot	LA		10	VALG		5	INT				ANT	N	Custom	60	11.1	2.5
Herbort (2016)	10	N/A	N/A	63	86	76.3	N/A	N/A	N/A	L/P/S	Knee Only	Healthy	N	KUKA (KR 125 KUKA robot)	RA	Y	UFS connected to 6-df robot	LA		10	VALG		5	INT				ANT	N	Custom	90	10.7	3
Herve (2025)	7	2	5	19	66	33	N/A	30	N/A	L/P	Knee Only	Healthy	N	6-df robotic manipulator (KUKA)	RA	N	6-df robotic manipulator.	LA	134		ANT							ANT	Y	Custom	90	2.857	0.745
Herve (2025)	7	2	5	19	66	33	N/A	30	N/A	L/P	Knee Only	Healthy	N	6-df robotic manipulator (KUKA)	RA	N	6-df robotic manipulator.	LA	134		POST							POST	Y	Custom	90	3.416	0.932
Herve (2025)	7	2	5	19	66	33	N/A	30	N/A	L/P	Knee Only	Healthy	N	6-df robotic manipulator (KUKA)	RA	N	6-df robotic manipulator.	LA		10	VAR							VAR	Y	Custom	0	2.448	0.792
Herve (2025)	7	2	5	19	66	33	N/A	30	N/A	L/P	Knee Only	Healthy	N	6-df robotic manipulator (KUKA)	RA	N	6-df robotic manipulator.	LA		10	VAR							VAR	Y	Custom	30	3.072	1.094
Herve (2025)	7	2	5	19	66	33	N/A	30	N/A	L/P	Knee Only	Healthy	N	6-df robotic manipulator (KUKA)	RA	N	6-df robotic manipulator.	LA		10	VALG							VALG	Y	Custom	0	1.986	0.566
Herve (2025)	7	2	5	19	66	33	N/A	30	N/A	L/P	Knee Only	Healthy	N	6-df robotic manipulator (KUKA)	RA	N	6-df robotic manipulator.	LA		10	VALG							VALG	Y	Custom	30	2.611	1.509
Heyse (2015)	6	2	4	18	50	41.5	11.9	N/A	N/A	L	Knee Only	Healthy	N	ZX165U; Kawasaki Robotics, Wixom, MI, USA	RA	Y	Robot	LA	200		ANT		10	VAR				VAR	N	ISB	15	9.4	2.2
Heyse (2015)	6	2	4	18	50	41.5	11.9	N/A	N/A	L	Knee Only	Healthy	N	ZX165U; Kawasaki Robotics, Wixom, MI, USA	RA	Y	Robot	LA	200		ANT		10	VAR				VAR	N	ISB	45	12.8	3
Heyse (2015)	6	2	4	18	50	41.5	11.9	N/A	N/A	L	Knee Only	Healthy	N	ZX165U; Kawasaki Robotics, Wixom, MI, USA	RA	Y	Robot	LA	200		ANT		10	VAR				VAR	N	ISB	90	16	4.8
Heyse (2015)	6	2	4	18	50	41.5	11.9	N/A	N/A	L	Knee Only	Healthy	N	ZX165U; Kawasaki Robotics, Wixom, MI, USA	RA	Y	Robot	LA	200		ANT		10	VALG				VALG	N	ISB	15	9.4	2.2
Heyse (2015)	6	2	4	18	50	41.5	11.9	N/A	N/A	L	Knee Only	Healthy	N	ZX165U; Kawasaki Robotics, Wixom, MI, USA	RA	Y	Robot	LA	200		ANT		10	VALG				VALG	N	ISB	45	12.8	3
Heyse (2015)	6	2	4	18	50	41.5	11.9	N/A	N/A	L	Knee Only	Healthy	N	ZX165U; Kawasaki Robotics, Wixom, MI, USA	RA	Y	Robot	LA	200		ANT		10	VALG				VALG	N	ISB	90	16	4.8
Ho (2009)	16	8	8	51	83	68.8	10.1	N/A	N/A	L/P/S	25 cm from joint line	Healthy	N	novel device	MISC	N	Image-guided surgical navigation system (VectorVision; BrainLab Germany)	OPT	133		ANT							INT	N	N/A	30	10	6.1
Ho (2009)	16	8	8	51	83	68.8	10.1	N/A	N/A	L/P/S	25 cm from joint line	Healthy	N	novel device	MISC	N	Image-guided surgical navigation system (VectorVision; BrainLab Germany)	OPT		10	INT							ANT	N	N/A	30	8	3.6
Ho (2009)	16	8	8	51	83	68.8	10.1	N/A	N/A	L/P/S	25 cm from joint line	Healthy	N	novel device	MISC	N	Image-guided surgical navigation system (VectorVision; BrainLab Germany)	OPT		10	EXT							POST	N	N/A	30	0.9	2.1
Ho (2009)	16	8	8	51	83	68.8	10.1	N/A	N/A	L/P/S	25 cm from joint line	Healthy	N	novel device	MISC	N	Image-guided surgical navigation system (VectorVision; BrainLab Germany)	OPT	133		ANT							INT	N	N/A	60	5.3	5.7
Ho (2009)	16	8	8	51	83	68.8	10.1	N/A	N/A	L/P/S	25 cm from joint line	Healthy	N	novel device	MISC	N	Image-guided surgical navigation system (VectorVision; BrainLab Germany)	OPT		10	INT							ANT	N	N/A	60	3.8	3.3
Ho (2009)	16	8	8	51	83	68.8	10.1	N/A	N/A	L/P/S	25 cm from joint line	Healthy	N	novel device	MISC	N	Image-guided surgical navigation system (VectorVision; BrainLab Germany)	OPT		10	EXT							POST	N	N/A	60	-4.4	2.8
Ho (2009)	16	8	8	51	83	68.8	10.1	N/A	N/A	L/P/S	25 cm from joint line	Healthy	N	spring gauge applicator	MISC	N	Image-guided surgical navigation system (VectorVision; BrainLab Germany)	OPT	133		ANT							ANT	Y	N/A	30	7.6	2.5
Ho (2009)	16	8	8	51	83	68.8	10.1	N/A	N/A	L/P/S	25 cm from joint line	Healthy	N	novel device	MISC	N	Image-guided surgical navigation system (VectorVision; BrainLab Germany)	OPT		10	INT							INT	Y	N/A	30	23.1	6.7
Ho (2009)	16	8	8	51	83	68.8	10.1	N/A	N/A	L/P/S	25 cm from joint line	Healthy	N	novel device	MISC	N	Image-guided surgical navigation system (VectorVision; BrainLab Germany)	OPT		10	EXT							EXT	Y	N/A	30	16.8	2.7
Ho (2009)	16	8	8	51	83	68.8	10.1	N/A	N/A	L/P/S	25 cm from joint line	Healthy	N	novel device	MISC	N	Image-guided surgical navigation system (VectorVision; BrainLab Germany)	OPT	133		ANT							ANT	Y	N/A	60	4.7	2.2
Ho (2009)	16	8	8	51	83	68.8	10.1	N/A	N/A	L/P/S	25 cm from joint line	Healthy	N	novel device	MISC	N	Image-guided surgical navigation system (VectorVision; BrainLab Germany)	OPT		10	INT							INT	Y	N/A	60	16.8	6.4
Ho (2009)	16	8	8	51	83	68.8	10.1	N/A	N/A	L/P/S	25 cm from joint line	Healthy	N	novel device	MISC	N	Image-guided surgical navigation system (VectorVision; BrainLab Germany)	OPT		10	EXT							EXT	Y	N/A	60	16.2	3.2
Hsieh (1976)	4	N/A		39	71	N/A	N/A	N/A	N/A	L/P/S	N/A	Healthy	N	Instron cyclic loading machine	TM	Y	Rig and testing method was like 21	MISC	4.9		EXT	735		COMP				EXT	Y	N/A	30	15.23	6.27
Hsieh (1976)	4	N/A		39	71	N/A	N/A	N/A	N/A	L/P/S	N/A	Healthy	N	Instron cyclic loading machine	TM	Y	Rig and testing method was like 21	MISC	98		ANT	735		COMP				ANT	Y	N/A	30	3.75	0.66
Hsieh (1976)	2	N/A		39	71	N/A	N/A	N/A	N/A	L/P/S	N/A	Healthy	N	Instron cyclic loading machine	TM	Y	Rig and testing method was like 21	MISC	98		ANT	735		COMP				ANT	Y	N/A	0	3.2	1.13
Hsieh (1976)	1	N/A		39	71	N/A	N/A	N/A	N/A	L/P/S	N/A	Healthy	N	Instron cyclic loading machine	TM	Y	Rig and testing method was like 21	MISC		4.9	EXT	735		COMP				EXT	Y	N/A	0	11	N/A
Hsieh (1976)	1	N/A		39	71	N/A	N/A	N/A	N/A	L/P/S	N/A	Healthy	N	Instron cyclic loading machine	TM	Y	Rig and testing method was like 21	MISC	98		ANT	735		COMP				ANT	Y	N/A	30	5.2	N/A
Hsieh (1976)	1	N/A		39	71	N/A	N/A	N/A	N/A	L/P/S	N/A	Healthy	N	Instron cyclic loading machine	TM	Y	Rig and testing method was like 21	MISC	98		ANT	735		COMP				ANT	Y	N/A	30	2.6	N/A
Hsieh (1976)	1	N/A		39	71	N/A	N/A	N/A	N/A	L/P/S	N/A	Healthy	N	Instron cyclic loading machine	TM	Y	Rig and testing method was like 21	MISC		4.9	EXT	367.5		COMP				EXT	Y	N/A	0	12.7	N/A
Hsieh (1976)	1	N/A		39	71	N/A	N/A	N/A	N/A	L/P/S	N/A	Healthy	N	Instron cyclic loading machine	TM	Y	Rig and testing method was like 21	MISC		4.9	EXT	735		COMP				EXT	Y	N/A	0	9.6	N/A
Hsieh (1976)	1	N/A		39	71	N/A	N/A	N/A	N/A	L/P/S	N/A	Healthy	N	Instron cyclic loading machine	TM	Y	Rig and testing method was like 21	MISC		4.9	EXT	1105.5		COMP				EXT	Y	N/A	0	4.9	N/A
Hsieh (1976)	1	N/A		39	71	N/A	N/A	N/A	N/A	L/P/S	N/A	Healthy	N	Instron cyclic loading machine	TM	Y	Rig and testing method was like 21	MISC		4.9	EXT	1470		COMP				EXT	Y	N/A	0	3.2	N/A
Hsieh (1976)	1	N/A		39	71	N/A	N/A	N/A	N/A	L/P/S	N/A	Healthy	N	Instron cyclic loading machine	TM	Y	Rig and testing method was like 21	MISC		4.9	EXT	367.5		COMP				EXT	Y	N/A	30	21.3	N/A
Hsieh (1976)	1	N/A		39	71	N/A	N/A	N/A	N/A	L/P/S	N/A	Healthy	N	Instron cyclic loading machine	TM	Y	Rig and testing method was like 21	MISC		4.9	EXT	735		COMP				EXT	Y	N/A	30	18.8	N/A
Hsieh (1976)	1	N/A		39	71	N/A	N/A	N/A	N/A	L/P/S	N/A	Healthy	N	Instron cyclic loading machine	TM	Y	Rig and testing method was like 21	MISC		4.9	EXT	1102.5		COMP				EXT	Y	N/A	30	14.4	N/A
Hsieh (1976)	1	N/A		39	71	N/A	N/A	N/A	N/A	L/P/S	N/A	Healthy	N	Instron cyclic loading machine	TM	Y	Rig and testing method was like 21	MISC		4.9	EXT	1470		COMP				EXT	Y	N/A	30	10.1	N/A
Hsieh (1976)	4	N/A		39	71	N/A	N/A	N/A	N/A	L/P/S	N/A	Healthy	N	Instron cyclic loading machine	TM	Y	Rig and testing method was like 21	MISC	4.9		EXT							EXT	Y	N/A	30	28.1	8.06
Hsieh (1976)	4	N/A		39	71	N/A	N/A	N/A	N/A	L/P/S	N/A	Healthy	N	Instron cyclic loading machine	TM	Y	Rig and testing method was like 21	MISC	98		ANT							ANT	Y	N/A	30	7.9	1.36
Hsieh (1976)	2	N/A		39	71	N/A	N/A	N/A	N/A	L/P/S	N/A	Healthy	N	Instron cyclic loading machine	TM	Y	Rig and testing method was like 21	MISC	98		ANT							ANT	Y	N/A	0	8.4	0.28
Hsieh (1976)	1	N/A		39	71	N/A	N/A	N/A	N/A	L/P/S	N/A	Healthy	N	Instron cyclic loading machine	TM	Y	Rig and testing method was like 21	MISC		4.9	EXT							EXT	Y	N/A	0	21.6	N/A
Hsieh (1976)	1	N/A		39	71	N/A	N/A	N/A	N/A	L/P/S	N/A	Healthy	N	Instron cyclic loading machine	TM	Y	Rig and testing method was like 21	MISC	98		ANT							ANT	Y	N/A	30	8	N/A
Hsieh (1976)	1	N/A		39	71	N/A	N/A	N/A	N/A	L/P/S	N/A	Healthy	N	Instron cyclic loading machine	TM	Y	Rig and testing method was like 21	MISC	98		ANT	735		COMP				ANT	Y	N/A	30	3	N/A
Hsieh (1976)	1	N/A		39	71	N/A	N/A	N/A	N/A	L/P/S	N/A	Healthy	N	Instron cyclic loading machine	TM	Y	Rig and testing method was like 21	MISC	98		ANT	735		COMP				ANT	Y	N/A	30	2.8	N/A
Hsieh (1976)	1	N/A		39	71	N/A	N/A	N/A	N/A	L/P/S	N/A	Healthy	N	Instron cyclic loading machine	TM	Y	Rig and testing method was like 21	MISC		4.9	EXT							EXT	Y	N/A	0	16.4	N/A
Hsieh (1976)	1	N/A		39	71	N/A	N/A	N/A	N/A	L/P/S	N/A	Healthy	N	Instron cyclic loading machine	TM	Y	Rig and testing method was like 21	MISC		4.9	EXT							EXT	Y	N/A	30	23.9	N/A
Huser (2017)	19	N/A	N/A	31	74	55	13	N/A	N/A	L	Knee Only	Healthy	N	Novel Device [Noyes]	MISC	N	Robotic/UFS system	LA	100		ANT		5	INT		7	VALG	LAT	N	ISB	25	12.8	N/A
Huser (2017)	19	N/A	N/A	31	74	55	13	N/A	N/A	L	Knee Only	Healthy	N	Novel Device [Noyes]	MISC	N	Robotic/UFS system	LA	100		ANT							LAT	N	ISB	60	9.5	3
Huser (2017)	19	N/A	N/A	31	74	55	13	N/A	N/A	L	Knee Only	Healthy	N	Novel Device [Noyes]	MISC	N	Robotic/UFS system	LA	100		ANT							ANT	Y	ISB	60	6.4	1.7
Huser (2017)	19	N/A	N/A	31	74	55	13	N/A	N/A	L	Knee Only	Healthy	N	Novel Device [Noyes]	MISC	N	Robotic/UFS system	LA	100		ANT							MED	N	ISB	60	3.1	2.5
Huser (2017)	19	N/A	N/A	31	74	55	13	N/A	N/A	L	Knee Only	Healthy	N	Novel Device [Noyes]	MISC	N	Robotic/UFS system	LA		5	INT							INT	Y	ISB	25	19.5	4.1
Huser (2017)	19	N/A	N/A	31	74	55	13	N/A	N/A	L	Knee Only	Healthy	N	Novel Device [Noyes]	MISC	N	Robotic/UFS system	LA		5	INT							INT	Y	ISB	60	20.3	4.4
Huser (2017)	19	N/A	N/A	31	74	55	13	N/A	N/A	L	Knee Only	Healthy	N	Novel Device [Noyes]	MISC	N	Robotic/UFS system	LA		5	INT							INT	Y	ISB	90	20.7	5.5
Imhauser (2013)	11	9	2	21	58	38	12.5	N/A	N/A	L/P	Knee Only	Healthy	N	Kawasaki	RA	N	3-dimensional digitizer (accuracy: 0.23 mm) (MicroScribe; Immersion, San Jose, California)	OPT		8	VAR		4	INT				MED	N	ISB	5	1.4	0.5
Imhauser (2013)	11	9	2	21	58	38	12.5	N/A	N/A	L/P	Knee Only	Healthy	N	Kawasaki	RA	N	3-dimensional digitizer (accuracy: 0.23 mm) (MicroScribe; Immersion, San Jose, California)	OPT		8	VAR		4	INT				MED	N	ISB	15	1.8	0.8
Imhauser (2013)	11	9	2	21	58	38	12.5	N/A	N/A	L/P	Knee Only	Healthy	N	Kawasaki	RA	N	3-dimensional digitizer (accuracy: 0.23 mm) (MicroScribe; Immersion, San Jose, California)	OPT		8	VAR		4	INT				MED	N	ISB	30	2.8	1.5
Imhauser (2013)	11	9	2	21	58	38	12.5	N/A	N/A	L/P	Knee Only	Healthy	N	Kawasaki	RA	N	3-dimensional digitizer (accuracy: 0.23 mm) (MicroScribe; Immersion, San Jose, California)	OPT		8	VAR		4	INT				ANT	N	ISB	5	0.2	1.4
Imhauser (2013)	11	9	2	21	58	38	12.5	N/A	N/A	L/P	Knee Only	Healthy	N	Kawasaki	RA	N	3-dimensional digitizer (accuracy: 0.23 mm) (MicroScribe; Immersion, San Jose, California)	OPT		8	VAR		4	INT				ANT	N	ISB	15	1.5	2.4
Imhauser (2013)	11	9	2	21	58	38	12.5	N/A	N/A	L/P	Knee Only	Healthy	N	Kawasaki	RA	N	3-dimensional digitizer (accuracy: 0.23 mm) (MicroScribe; Immersion, San Jose, California)	OPT		8	VAR		4	INT				ANT	N	ISB	30	2.5	3.3
Imhauser (2013)	11	9	2	21	58	38	12.5	N/A	N/A	L/P	Knee Only	Healthy	N	Kawasaki	RA	N	3-dimensional digitizer (accuracy: 0.23 mm) (MicroScribe; Immersion, San Jose, California)	OPT		8	VAR		4	INT				INT	N	ISB	5	9.8	2.4
Imhauser (2013)	11	9	2	21	58	38	12.5	N/A	N/A	L/P	Knee Only	Healthy	N	Kawasaki	RA	N	3-dimensional digitizer (accuracy: 0.23 mm) (MicroScribe; Immersion, San Jose, California)	OPT		8	VAR		4	INT				INT	N	ISB	15	15.9	4.5
Imhauser (2013)	11	9	2	21	58	38	12.5	N/A	N/A	L/P	Knee Only	Healthy	N	Kawasaki	RA	N	3-dimensional digitizer (accuracy: 0.23 mm) (MicroScribe; Immersion, San Jose, California)	OPT		8	VAR		4	INT				INT	N	ISB	30	20.4	6.9
Imhauser (2013)	11	9	2	21	58	38	12.5	N/A	N/A	L/P	Knee Only	Healthy	N	Kawasaki	RA	N	3-dimensional digitizer (accuracy: 0.23 mm) (MicroScribe; Immersion, San Jose, California)	OPT		8	VAR		4	INT				VAR	N	ISB	5	1.2	0.5
Imhauser (2013)	11	9	2	21	58	38	12.5	N/A	N/A	L/P	Knee Only	Healthy	N	Kawasaki	RA	N	3-dimensional digitizer (accuracy: 0.23 mm) (MicroScribe; Immersion, San Jose, California)	OPT		8	VAR		4	INT				VAR	N	ISB	15	1.7	1
Imhauser (2013)	11	9	2	21	58	38	12.5	N/A	N/A	L/P	Knee Only	Healthy	N	Kawasaki	RA	N	3-dimensional digitizer (accuracy: 0.23 mm) (MicroScribe; Immersion, San Jose, California)	OPT		8	VAR		4	INT				VAR	N	ISB	30	2.5	1.4
Imhauser (2013)	11	9	2	21	58	38	12.5	N/A	N/A	L/P	Knee Only	Healthy	N	Kawasaki	RA	N	3-dimensional digitizer (accuracy: 0.23 mm) (MicroScribe; Immersion, San Jose, California)	OPT	134		ANT							ANT	Y	ISB	0	4.6	0.5
Imhauser (2013)	11	9	2	21	58	38	12.5	N/A	N/A	L/P	Knee Only	Healthy	N	Kawasaki	RA	N	3-dimensional digitizer (accuracy: 0.23 mm) (MicroScribe; Immersion, San Jose, California)	OPT	134		ANT							ANT	Y	ISB	15	6.5	1.4
Imhauser (2013)	11	9	2	21	58	38	12.5	N/A	N/A	L/P	Knee Only	Healthy	N	Kawasaki	RA	N	3-dimensional digitizer (accuracy: 0.23 mm) (MicroScribe; Immersion, San Jose, California)	OPT	134		ANT							ANT	Y	ISB	30	7.4	1.5
Imhauser (2013)	11	9	2	21	58	38	12.5	N/A	N/A	L/P	Knee Only	Healthy	N	Kawasaki	RA	N	3-dimensional digitizer (accuracy: 0.23 mm) (MicroScribe; Immersion, San Jose, California)	OPT	134		ANT							ANT	Y	ISB	60	6.5	2.3
Imhauser (2013)	11	9	2	21	58	38	12.5	N/A	N/A	L/P	Knee Only	Healthy	N	Kawasaki	RA	N	3-dimensional digitizer (accuracy: 0.23 mm) (MicroScribe; Immersion, San Jose, California)	OPT	134		ANT							ANT	Y	ISB	90	5.2	2.2
Inderhaug (2017)	12	6	6	41	61	57	N/A	N/A	N/A	L/P	Knee Only	Healthy	N	Strings, weights and pulleys system.	MISC	N	A Polaris optical tracking system (Northern Digital Inc) and reflective markers (Brainlab)	OPT	90		ANT							ANT	Y	Custom	0	3.28	1.03	A Polaris optical tracking system (Northern Digital Inc) and reflective markers (Brainlab), securely mounted to the tibia and femur, were used to measure tibiofemoral joint kinematics. Fiducial markers attached to anatomic landmarks on the femur and tibia were digitized using a stylus probe. The most medial and lateral points of the tibial plateau and the anatomic axis (distal intramedullary rod)…
Inderhaug (2017)	12	6	6	41	61	57	N/A	N/A	N/A	L/P	Knee Only	Healthy	N	Strings, weights and pulleys system.	MISC	N	A Polaris optical tracking system (Northern Digital Inc) and reflective markers (Brainlab)	OPT	90		ANT							ANT	Y	Custom	10	3.55	1.01
Inderhaug (2017)	12	6	6	41	61	57	N/A	N/A	N/A	L/P	Knee Only	Healthy	N	Strings, weights and pulleys system.	MISC	N	A Polaris optical tracking system (Northern Digital Inc) and reflective markers (Brainlab)	OPT	90		ANT							ANT	Y	Custom	20	3.81	1.06
Inderhaug (2017)	12	6	6	41	61	57	N/A	N/A	N/A	L/P	Knee Only	Healthy	N	Strings, weights and pulleys system.	MISC	N	A Polaris optical tracking system (Northern Digital Inc) and reflective markers (Brainlab)	OPT	90		ANT							ANT	Y	Custom	30	3.86	1.06
Inderhaug (2017)	12	6	6	41	61	57	N/A	N/A	N/A	L/P	Knee Only	Healthy	N	Strings, weights and pulleys system.	MISC	N	A Polaris optical tracking system (Northern Digital Inc) and reflective markers (Brainlab)	OPT	90		ANT							ANT	Y	Custom	40	3.86	1
Inderhaug (2017)	12	6	6	41	61	57	N/A	N/A	N/A	L/P	Knee Only	Healthy	N	Strings, weights and pulleys system.	MISC	N	A Polaris optical tracking system (Northern Digital Inc) and reflective markers (Brainlab)	OPT	90		ANT							ANT	Y	Custom	50	3.65	1
Inderhaug (2017)	12	6	6	41	61	57	N/A	N/A	N/A	L/P	Knee Only	Healthy	N	Strings, weights and pulleys system.	MISC	N	A Polaris optical tracking system (Northern Digital Inc) and reflective markers (Brainlab)	OPT	90		ANT							ANT	Y	Custom	60	3.44	1.01
Inderhaug (2017)	12	6	6	41	61	57	N/A	N/A	N/A	L/P	Knee Only	Healthy	N	Strings, weights and pulleys system.	MISC	N	A Polaris optical tracking system (Northern Digital Inc) and reflective markers (Brainlab)	OPT	90		ANT							ANT	Y	Custom	70	3.12	1
Inderhaug (2017)	12	6	6	41	61	57	N/A	N/A	N/A	L/P	Knee Only	Healthy	N	Strings, weights and pulleys system.	MISC	N	A Polaris optical tracking system (Northern Digital Inc) and reflective markers (Brainlab)	OPT	90		ANT							ANT	Y	Custom	80	2.7	1.01
Inderhaug (2017)	12	6	6	41	61	57	N/A	N/A	N/A	L/P	Knee Only	Healthy	N	Strings, weights and pulleys system.	MISC	N	A Polaris optical tracking system (Northern Digital Inc) and reflective markers (Brainlab)	OPT	90		ANT							ANT	Y	Custom	90	2.33	1
Inderhaug (2017)	12	6	6	41	61	57	N/A	N/A	N/A	L/P	Knee Only	Healthy	N	Strings, weights and pulleys system.	MISC	N	A Polaris optical tracking system (Northern Digital Inc) and reflective markers (Brainlab)	OPT		5	INT							INT	Y	Custom	0	12.5	1.01
Inderhaug (2017)	12	6	6	41	61	57	N/A	N/A	N/A	L/P	Knee Only	Healthy	N	Strings, weights and pulleys system.	MISC	N	A Polaris optical tracking system (Northern Digital Inc) and reflective markers (Brainlab)	OPT		5	INT							INT	Y	Custom	10	14.06	0.96
Inderhaug (2017)	12	6	6	41	61	57	N/A	N/A	N/A	L/P	Knee Only	Healthy	N	Strings, weights and pulleys system.	MISC	N	A Polaris optical tracking system (Northern Digital Inc) and reflective markers (Brainlab)	OPT		5	INT							INT	Y	Custom	20	15.37	1.02
Inderhaug (2017)	12	6	6	41	61	57	N/A	N/A	N/A	L/P	Knee Only	Healthy	N	Strings, weights and pulleys system.	MISC	N	A Polaris optical tracking system (Northern Digital Inc) and reflective markers (Brainlab)	OPT		5	INT							INT	Y	Custom	20	16.14	0.95
Inderhaug (2017)	12	6	6	41	61	57	N/A	N/A	N/A	L/P	Knee Only	Healthy	N	Strings, weights and pulleys system.	MISC	N	A Polaris optical tracking system (Northern Digital Inc) and reflective markers (Brainlab)	OPT		5	INT							INT	Y	Custom	40	15.6	1.07
Inderhaug (2017)	12	6	6	41	61	57	N/A	N/A	N/A	L/P	Knee Only	Healthy	N	Strings, weights and pulleys system.	MISC	N	A Polaris optical tracking system (Northern Digital Inc) and reflective markers (Brainlab)	OPT		5	INT							INT	Y	Custom	50	14.65	1.01
Inderhaug (2017)	12	6	6	41	61	57	N/A	N/A	N/A	L/P	Knee Only	Healthy	N	Strings, weights and pulleys system.	MISC	N	A Polaris optical tracking system (Northern Digital Inc) and reflective markers (Brainlab)	OPT		5	INT							INT	Y	Custom	60	12.98	0.95
Inderhaug (2017)	12	6	6	41	61	57	N/A	N/A	N/A	L/P	Knee Only	Healthy	N	Strings, weights and pulleys system.	MISC	N	A Polaris optical tracking system (Northern Digital Inc) and reflective markers (Brainlab)	OPT		5	INT							INT	Y	Custom	70	11.55	0.95
Inderhaug (2017)	12	6	6	41	61	57	N/A	N/A	N/A	L/P	Knee Only	Healthy	N	Strings, weights and pulleys system.	MISC	N	A Polaris optical tracking system (Northern Digital Inc) and reflective markers (Brainlab)	OPT		5	INT							INT	Y	Custom	80	10.42	1.07
Inderhaug (2017)	12	6	6	41	61	57	N/A	N/A	N/A	L/P	Knee Only	Healthy	N	Strings, weights and pulleys system.	MISC	N	A Polaris optical tracking system (Northern Digital Inc) and reflective markers (Brainlab)	OPT		5	INT							INT	Y	Custom	90	9.41	1.08
Jenny (2017)	10	4	6	63	89	N/A	N/A	N/A	N/A	L/P/S	N/A	Healthy	N	GNRB	CD	N	GNRB	CD	134		ANT							ANT	Y	N/A	20	5.9	2.7
Jenny (2017)	10	4	6	63	89	N/A	N/A	N/A	N/A	L/P/S	N/A	Healthy	N	GNRB	CD	N	GNRB	CD	150		ANT							ANT	Y	N/A	20	6.4	2.7
Jenny (2017)	10	4	6	63	89	N/A	N/A	N/A	N/A	L/P/S	N/A	Healthy	N	GNRB	CD	N	GNRB	CD	200		ANT							ANT	Y	N/A	20	7.9	3
Jenny (2017)	10	4	6	63	89	N/A	N/A	N/A	N/A	L/P/S	N/A	Healthy	N	GNRB	CD	N	GNRB	CD	250		ANT							ANT	Y	N/A	20	9.3	3.3
Jenny (2017)	10	4	6	63	89	N/A	N/A	N/A	N/A	L/P/S	N/A	Healthy	N	GNRB	CD	N	GNRB	CD	134		ANT							ANT	Y	N/A	20	5.9	2.8
Jenny (2017)	10	4	6	63	89	N/A	N/A	N/A	N/A	L/P/S	N/A	Healthy	N	GNRB	CD	N	GNRB	CD	150		ANT							ANT	Y	N/A	20	6.3	3.4
Jenny (2017)	10	4	6	63	89	N/A	N/A	N/A	N/A	L/P/S	N/A	Healthy	N	GNRB	CD	N	GNRB	CD	200		ANT							ANT	Y	N/A	20	7.8	3.9
Jenny (2017)	10	4	6	63	89	N/A	N/A	N/A	N/A	L/P/S	N/A	Healthy	N	GNRB	CD	N	GNRB	CD	250		ANT							ANT	Y	N/A	20	9.2	3.1
Jette (2019)	12	6	6	N/A	N/A	70	N/A	N/A	N/A	L/P/S	Knee Only	Healthy	N	Testing Machine (Mecmesin Vortex-D).	TM	N	Testing Machine (Mecmesin Vortex-D).	LA		7	INT							INT	Y	N/A	0	14.3	2.4
Jette (2019)	12	6	6	N/A	N/A	70	N/A	N/A	N/A	L/P/S	Knee Only	Healthy	N	Testing Machine (Mecmesin Vortex-D).	TM	N	Testing Machine (Mecmesin Vortex-D).	LA		7	INT							INT	Y	N/A	30	19.1	2.5
Jette (2019)	12	6	6	N/A	N/A	70	N/A	N/A	N/A	L/P/S	Knee Only	Healthy	N	Testing Machine (Mecmesin Vortex-D).	TM	N	Testing Machine (Mecmesin Vortex-D).	LA		7	INT							INT	Y	N/A	60	16.1	2.6
Jette (2019)	12	6	6	N/A	N/A	70	N/A	N/A	N/A	L/P/S	Knee Only	Healthy	N	Testing Machine (Mecmesin Vortex-D).	TM	N	Testing Machine (Mecmesin Vortex-D).	LA		7	INT							INT	Y	N/A	90	14.1	2.7
Jette (2019)	12	6	6	N/A	N/A	70	N/A	N/A	N/A	L/P/S	Knee Only	Healthy	N	Manual Dynamometer (100Force meter spring dynamometer)	MISC	N	K-wires drilled on anatomical landmarks with an electronic millimeter gauge (Neiko 01407A)	LA	90		ANT							ANT	Y	N/A	0	7.1	2.1
Jette (2019)	12	6	6	N/A	N/A	70	N/A	N/A	N/A	L/P/S	Knee Only	Healthy	N	Manual Dynamometer (100Force meter spring dynamometer)	MISC	N	K-wires drilled on anatomical landmarks with an electronic millimeter gauge (Neiko 01407A)	LA	90		ANT							ANT	Y	N/A	30	8.9	1.5
Jette (2019)	12	6	6	N/A	N/A	70	N/A	N/A	N/A	L/P/S	Knee Only	Healthy	N	Manual Dynamometer (100Force meter spring dynamometer)	MISC	N	K-wires drilled on anatomical landmarks with an electronic millimeter gauge (Neiko 01407A)	LA	90		ANT							ANT	Y	N/A	60	7.3	1.2
Jette (2019)	12	6	6	N/A	N/A	70	N/A	N/A	N/A	L/P/S	Knee Only	Healthy	N	Manual Dynamometer (100Force meter spring dynamometer)	MISC	N	K-wires drilled on anatomical landmarks with an electronic millimeter gauge (Neiko 01407A)	LA	90		ANT							ANT	Y	N/A	90	6.4	2.1
Kanamori (2000)	12	N/A	N/A	42	69	N/A	N/A	N/A	N/A	L/P/S	Knee Only (Cut approx. 20 cm from joint line)	Healthy	N	Robotic testing System (PUMA Model 762)	RA	N	Robotic/UFS testing System (Puma model 762; Unimate, Pittsburgh, PA). UFS model 4015; JR3, Inc, Woodland, CA),	LA		10	INT		10	VALG				INT	N	N/A	0	13.6	2.4
Kanamori (2000)	12	N/A	N/A	42	69	N/A	N/A	N/A	N/A	L/P/S	Knee Only (Cut approx. 20 cm from joint line)	Healthy	N	Robotic testing System (PUMA Model 762)	RA	N	Robotic/UFS testing System (Puma model 762; Unimate, Pittsburgh, PA). UFS model 4015; JR3, Inc, Woodland, CA),	LA		10	INT		10	VALG				INT	N	N/A	15	18.4	3.7
Kanamori (2000)	12	N/A	N/A	42	69	N/A	N/A	N/A	N/A	L/P/S	Knee Only (Cut approx. 20 cm from joint line)	Healthy	N	Robotic testing System (PUMA Model 762)	RA	N	Robotic/UFS testing System (Puma model 762; Unimate, Pittsburgh, PA). UFS model 4015; JR3, Inc, Woodland, CA),	LA		10	INT		10	VALG				INT	N	N/A	30	22.3	3.5
Kanamori (2000)	12	N/A	N/A	42	69	N/A	N/A	N/A	N/A	L/P/S	Knee Only (Cut approx. 20 cm from joint line)	Healthy	N	Robotic testing System (PUMA Model 762)	RA	N	Robotic/UFS testing System (Puma model 762; Unimate, Pittsburgh, PA). UFS model 4015; JR3, Inc, Woodland, CA),	LA		10	INT		10	VALG				INT	N	N/A	60	25.4	4.6
Kanamori (2000)	12	N/A	N/A	42	69	N/A	N/A	N/A	N/A	L/P/S	Knee Only (Cut approx. 20 cm from joint line)	Healthy	N	Robotic testing System (PUMA Model 762)	RA	N	Robotic/UFS testing System (Puma model 762; Unimate, Pittsburgh, PA). UFS model 4015; JR3, Inc, Woodland, CA),	LA		10	INT		10	VALG				INT	N	N/A	90	26	6.3
Kanamori (2000)	12	N/A	N/A	42	69	N/A	N/A	N/A	N/A	L/P/S	Knee Only (Cut approx. 20 cm from joint line)	Healthy	N	Robotic testing System (PUMA Model 762)	RA	N	Robotic/UFS testing System (Puma model 762; Unimate, Pittsburgh, PA). UFS model 4015; JR3, Inc, Woodland, CA),	LA		10	INT		10	VALG				ANT	N	N/A	0	3.69	1.94
Kanamori (2000)	12	N/A	N/A	42	69	N/A	N/A	N/A	N/A	L/P/S	Knee Only (Cut approx. 20 cm from joint line)	Healthy	N	Robotic testing System (PUMA Model 762)	RA	N	Robotic/UFS testing System (Puma model 762; Unimate, Pittsburgh, PA). UFS model 4015; JR3, Inc, Woodland, CA),	LA		10	INT		10	VALG				ANT	N	N/A	15	6.52	3.47
Kanamori (2000)	12	N/A	N/A	42	69	N/A	N/A	N/A	N/A	L/P/S	Knee Only (Cut approx. 20 cm from joint line)	Healthy	N	Robotic testing System (PUMA Model 762)	RA	N	Robotic/UFS testing System (Puma model 762; Unimate, Pittsburgh, PA). UFS model 4015; JR3, Inc, Woodland, CA),	LA		10	INT		10	VALG				ANT	N	N/A	30	9.36	3.75
Kanamori (2000)	12	N/A	N/A	42	69	N/A	N/A	N/A	N/A	L/P/S	Knee Only (Cut approx. 20 cm from joint line)	Healthy	N	Robotic testing System (PUMA Model 762)	RA	N	Robotic/UFS testing System (Puma model 762; Unimate, Pittsburgh, PA). UFS model 4015; JR3, Inc, Woodland, CA),	LA		10	INT		10	VALG				ANT	N	N/A	60	8.63	3.47
Kanamori (2000)	12	N/A	N/A	42	69	N/A	N/A	N/A	N/A	L/P/S	Knee Only (Cut approx. 20 cm from joint line)	Healthy	N	Robotic testing System (PUMA Model 762)	RA	N	Robotic/UFS testing System (Puma model 762; Unimate, Pittsburgh, PA). UFS model 4015; JR3, Inc, Woodland, CA),	LA		10	INT		10	VALG				ANT	N	N/A	90	6.17	3.61
Kanamori (2000)	12	N/A	N/A	42	69	N/A	N/A	N/A	N/A	L/P/S	Knee Only (Cut approx. 20 cm from joint line)	Healthy	N	Robotic testing System (PUMA Model 762)	RA	N	Robotic/UFS testing System (Puma model 762; Unimate, Pittsburgh, PA). UFS model 4015; JR3, Inc, Woodland, CA),	LA		10	INT							INT	Y	N/A	0	12.9	2.1
Kanamori (2000)	12	N/A	N/A	42	69	N/A	N/A	N/A	N/A	L/P/S	Knee Only (Cut approx. 20 cm from joint line)	Healthy	N	Robotic testing System (PUMA Model 762)	RA	N	Robotic/UFS testing System (Puma model 762; Unimate, Pittsburgh, PA). UFS model 4015; JR3, Inc, Woodland, CA),	LA		10	INT							INT	Y	N/A	15	17.1	3.6
Kanamori (2000)	12	N/A	N/A	42	69	N/A	N/A	N/A	N/A	L/P/S	Knee Only (Cut approx. 20 cm from joint line)	Healthy	N	Robotic testing System (PUMA Model 762)	RA	N	Robotic/UFS testing System (Puma model 762; Unimate, Pittsburgh, PA). UFS model 4015; JR3, Inc, Woodland, CA),	LA		10	INT							INT	Y	N/A	30	20.5	3.5
Kanamori (2000)	12	N/A	N/A	42	69	N/A	N/A	N/A	N/A	L/P/S	Knee Only (Cut approx. 20 cm from joint line)	Healthy	N	Robotic testing System (PUMA Model 762)	RA	N	Robotic/UFS testing System (Puma model 762; Unimate, Pittsburgh, PA). UFS model 4015; JR3, Inc, Woodland, CA),	LA		10	INT							INT	Y	N/A	60	23.2	4.4
Kanamori (2000)	12	N/A	N/A	42	69	N/A	N/A	N/A	N/A	L/P/S	Knee Only (Cut approx. 20 cm from joint line)	Healthy	N	Robotic testing System (PUMA Model 762)	RA	N	Robotic/UFS testing System (Puma model 762; Unimate, Pittsburgh, PA). UFS model 4015; JR3, Inc, Woodland, CA),	LA		10	INT							INT	Y	N/A	90	23.8	6
Kanamori (2000)	12	N/A	N/A	42	69	N/A	N/A	N/A	N/A	L/P/S	Knee Only (Cut approx. 20 cm from joint line)	Healthy	N	Robotic testing System (PUMA Model 762)	RA	N	Robotic/UFS testing System (Puma model 762; Unimate, Pittsburgh, PA). UFS model 4015; JR3, Inc, Woodland, CA),	LA		10	INT							ANT	Y	N/A	0	3.25	1.56
Kanamori (2000)	12	N/A	N/A	42	69	N/A	N/A	N/A	N/A	L/P/S	Knee Only (Cut approx. 20 cm from joint line)	Healthy	N	Robotic testing System (PUMA Model 762)	RA	N	Robotic/UFS testing System (Puma model 762; Unimate, Pittsburgh, PA). UFS model 4015; JR3, Inc, Woodland, CA),	LA		10	INT							ANT	Y	N/A	15	5.49	3.32
Kanamori (2000)	12	N/A	N/A	42	69	N/A	N/A	N/A	N/A	L/P/S	Knee Only (Cut approx. 20 cm from joint line)	Healthy	N	Robotic testing System (PUMA Model 762)	RA	N	Robotic/UFS testing System (Puma model 762; Unimate, Pittsburgh, PA). UFS model 4015; JR3, Inc, Woodland, CA),	LA		10	INT							ANT	Y	N/A	30	7.94	3.53
Kanamori (2000)	12	N/A	N/A	42	69	N/A	N/A	N/A	N/A	L/P/S	Knee Only (Cut approx. 20 cm from joint line)	Healthy	N	Robotic testing System (PUMA Model 762)	RA	N	Robotic/UFS testing System (Puma model 762; Unimate, Pittsburgh, PA). UFS model 4015; JR3, Inc, Woodland, CA),	LA		10	INT							ANT	Y	N/A	60	6.58	3.26
Kanamori (2000)	12	N/A	N/A	42	69	N/A	N/A	N/A	N/A	L/P/S	Knee Only (Cut approx. 20 cm from joint line)	Healthy	N	Robotic testing System (PUMA Model 762)	RA	N	Robotic/UFS testing System (Puma model 762; Unimate, Pittsburgh, PA). UFS model 4015; JR3, Inc, Woodland, CA),	LA		10	INT							ANT	Y	N/A	90	4.41	3.26
Kanamori (2003)	10	N/A	N/A	40	60	N/A	N/A	N/A	N/A	L/P/S	Knee Only (Cut approx. 20 cm from joint line)	Healthy	N	Robotic testing System (PUMA Model 762)	RA	N	Robotic/UFS testing System (Puma model 762; Unimate, Pittsburgh, PA). UFS model 4015; JR3, Inc, Woodland, CA),	LA	134		POST							POST	Y	N/A	0	7	2.2
Kanamori (2003)	10	N/A	N/A	40	60	N/A	N/A	N/A	N/A	L/P/S	Knee Only (Cut approx. 20 cm from joint line)	Healthy	N	Robotic testing System (PUMA Model 762)	RA	N	Robotic/UFS testing System (Puma model 762; Unimate, Pittsburgh, PA). UFS model 4015; JR3, Inc, Woodland, CA),	LA	134		POST							POST	Y	N/A	30	7.4	2.4
Kanamori (2003)	10	N/A	N/A	40	60	N/A	N/A	N/A	N/A	L/P/S	Knee Only (Cut approx. 20 cm from joint line)	Healthy	N	Robotic testing System (PUMA Model 762)	RA	N	Robotic/UFS testing System (Puma model 762; Unimate, Pittsburgh, PA). UFS model 4015; JR3, Inc, Woodland, CA),	LA	134		POST							POST	Y	N/A	90	5.8	2.1
Kanamori (2003)	10	N/A	N/A	40	60	N/A	N/A	N/A	N/A	L/P/S	Knee Only (Cut approx. 20 cm from joint line)	Healthy	N	Robotic testing System (PUMA Model 762)	RA	N	Robotic/UFS testing System (Puma model 762; Unimate, Pittsburgh, PA). UFS model 4015; JR3, Inc, Woodland, CA),	LA		10	EXT							EXT	Y	N/A	0	18.3	4.6
Kanamori (2003)	10	N/A	N/A	40	60	N/A	N/A	N/A	N/A	L/P/S	Knee Only (Cut approx. 20 cm from joint line)	Healthy	N	Robotic testing System (PUMA Model 762)	RA	N	Robotic/UFS testing System (Puma model 762; Unimate, Pittsburgh, PA). UFS model 4015; JR3, Inc, Woodland, CA),	LA		10	EXT							EXT	Y	N/A	30	27.9	4.6
Kanamori (2003)	10	N/A	N/A	40	60	N/A	N/A	N/A	N/A	L/P/S	Knee Only (Cut approx. 20 cm from joint line)	Healthy	N	Robotic testing System (PUMA Model 762)	RA	N	Robotic/UFS testing System (Puma model 762; Unimate, Pittsburgh, PA). UFS model 4015; JR3, Inc, Woodland, CA),	LA		10	EXT							EXT	Y	N/A	90	26.8	6.3
Kato (2012)	18	13	5	N/A	N/A	53.5	6.7	N/A	N/A	L	Knee Only	Healthy	Y	Staubli	RA	N	Robotic/UFS testing System. CASPAR Stäubli RX90 robot (Orto MAQUET, Rastatt, Germany) was used to manipulate the joint. A UFS testing system (model 4015; JR3, Woodland, CA)	LA		7	VALG		5	INT				ANT	N	N/A	0	2.05	1.46
Kato (2012)	18	13	5	N/A	N/A	53.5	6.7	N/A	N/A	L	Knee Only	Healthy	Y	Staubli	RA	N	Robotic/UFS testing System. CASPAR Stäubli RX90 robot (Orto MAQUET, Rastatt, Germany) was used to manipulate the joint. A UFS testing system (model 4015; JR3, Woodland, CA)	LA		7	VALG		5	INT				ANT	N	N/A	15	2.99	2.46
Kato (2012)	18	13	5	N/A	N/A	53.5	6.7	N/A	N/A	L	Knee Only	Healthy	Y	Staubli	RA	N	Robotic/UFS testing System. CASPAR Stäubli RX90 robot (Orto MAQUET, Rastatt, Germany) was used to manipulate the joint. A UFS testing system (model 4015; JR3, Woodland, CA)	LA		7	VALG		5	INT				ANT	N	N/A	30	2.87	2.25
Kato (2012)	18	13	5	N/A	N/A	53.5	6.7	N/A	N/A	L	Knee Only	Healthy	Y	Staubli	RA	N	Robotic/UFS testing System. CASPAR Stäubli RX90 robot (Orto MAQUET, Rastatt, Germany) was used to manipulate the joint. A UFS testing system (model 4015; JR3, Woodland, CA)	LA		7	VALG		5	INT				ANT	N	N/A	60	2.31	1.72
Kato (2012)	18	13	5	N/A	N/A	53.5	6.7	N/A	N/A	L	Knee Only	Healthy	Y	Staubli	RA	N	Robotic/UFS testing System. CASPAR Stäubli RX90 robot (Orto MAQUET, Rastatt, Germany) was used to manipulate the joint. A UFS testing system (model 4015; JR3, Woodland, CA)	LA	89		ANT							ANT	Y	N/A	0	6.54	1.94
Kato (2012)	18	13	5	N/A	N/A	53.5	6.7	N/A	N/A	L	Knee Only	Healthy	Y	Staubli	RA	N	Robotic/UFS testing System. CASPAR Stäubli RX90 robot (Orto MAQUET, Rastatt, Germany) was used to manipulate the joint. A UFS testing system (model 4015; JR3, Woodland, CA)	LA	89		ANT							ANT	Y	N/A	15	8.42	2.55
Kato (2012)	18	13	5	N/A	N/A	53.5	6.7	N/A	N/A	L	Knee Only	Healthy	Y	Staubli	RA	N	Robotic/UFS testing System. CASPAR Stäubli RX90 robot (Orto MAQUET, Rastatt, Germany) was used to manipulate the joint. A UFS testing system (model 4015; JR3, Woodland, CA)	LA	89		ANT							ANT	Y	N/A	30	8.05	2.86
Kato (2012)	18	13	5	N/A	N/A	53.5	6.7	N/A	N/A	L	Knee Only	Healthy	Y	Staubli	RA	N	Robotic/UFS testing System. CASPAR Stäubli RX90 robot (Orto MAQUET, Rastatt, Germany) was used to manipulate the joint. A UFS testing system (model 4015; JR3, Woodland, CA)	LA	89		ANT							ANT	Y	N/A	60	6.36	2.75
Kato (2013)	16	N/A	N/A	N/A	N/A	N/A	N/A	N/A	N/A	L	Knee Only	Healthy	Y	PUMA	RA	N	Robotic (CASPAR, OrthoMaquet, Rastatt, Germany and UFS (model 4015; JR3 Inc, Woodland, California, USA) testing System	LA		7	VALG		5	INT				ANT	N	N/A	0	1.75	1.12
Kato (2013)	16	N/A	N/A	N/A	N/A	N/A	N/A	N/A	N/A	L	Knee Only	Healthy	Y	PUMA	RA	N	Robotic (CASPAR, OrthoMaquet, Rastatt, Germany and UFS (model 4015; JR3 Inc, Woodland, California, USA) testing System	LA		7	VALG		5	INT				ANT	N	N/A	15	2.59	2.02
Kato (2013)	16	N/A	N/A	N/A	N/A	N/A	N/A	N/A	N/A	L	Knee Only	Healthy	Y	PUMA	RA	N	Robotic (CASPAR, OrthoMaquet, Rastatt, Germany and UFS (model 4015; JR3 Inc, Woodland, California, USA) testing System	LA		7	VALG		5	INT				ANT	N	N/A	30	2.71	2.18
Kato (2013)	16	N/A	N/A	N/A	N/A	N/A	N/A	N/A	N/A	L	Knee Only	Healthy	Y	PUMA	RA	N	Robotic (CASPAR, OrthoMaquet, Rastatt, Germany and UFS (model 4015; JR3 Inc, Woodland, California, USA) testing System	LA		7	VALG		5	INT				ANT	N	N/A	45	2.3	1.8
Kato (2013)	16	N/A	N/A	N/A	N/A	N/A	N/A	N/A	N/A	L	Knee Only	Healthy	Y	PUMA	RA	N	Robotic (CASPAR, OrthoMaquet, Rastatt, Germany and UFS (model 4015; JR3 Inc, Woodland, California, USA) testing System	LA	89		ANT							ANT	Y	N/A	0	5.95	1.58
Kato (2013)	16	N/A	N/A	N/A	N/A	N/A	N/A	N/A	N/A	L	Knee Only	Healthy	Y	PUMA	RA	N	Robotic (CASPAR, OrthoMaquet, Rastatt, Germany and UFS (model 4015; JR3 Inc, Woodland, California, USA) testing System	LA	89		ANT							ANT	Y	N/A	15	7.84	2.19
Kato (2013)	16	N/A	N/A	N/A	N/A	N/A	N/A	N/A	N/A	L	Knee Only	Healthy	Y	PUMA	RA	N	Robotic (CASPAR, OrthoMaquet, Rastatt, Germany and UFS (model 4015; JR3 Inc, Woodland, California, USA) testing System	LA	89		ANT							ANT	Y	N/A	30	7.64	2.57
Kato (2013)	16	N/A	N/A	N/A	N/A	N/A	N/A	N/A	N/A	L	Knee Only	Healthy	Y	PUMA	RA	N	Robotic (CASPAR, OrthoMaquet, Rastatt, Germany and UFS (model 4015; JR3 Inc, Woodland, California, USA) testing System	LA	89		ANT							ANT	Y	N/A	60	5.95	2.53
Kato (2013)	16	N/A	N/A	N/A	N/A	N/A	N/A	N/A	N/A	L	Knee Only	Healthy	Y	PUMA	RA	N	Robotic (CASPAR, OrthoMaquet, Rastatt, Germany and UFS (model 4015; JR3 Inc, Woodland, California, USA) testing System	LA	89		ANT							ANT	Y	N/A	60	5.89	2.1
Kennedy (2013)	20	12	8	51	59	55.2	N/A	N/A	N/A	L/P/S	Knee Only	Healthy	N	6-DOF robot (KUKA)	RA	Y	Coordinate measuring device (Micro-Scribe MX; GoMeasure3D)	OPT	134		POST							POST	Y	ISB	0	10.5	3.3
Kennedy (2013)	20	12	8	51	59	55.2	N/A	N/A	N/A	L/P/S	Knee Only	Healthy	N	6-DOF robot (KUKA)	RA	Y	Coordinate measuring device (Micro-Scribe MX; GoMeasure3D)	OPT	134		POST							POST	Y	ISB	15	11.5	3.6
Kennedy (2013)	20	12	8	51	59	55.2	N/A	N/A	N/A	L/P/S	Knee Only	Healthy	N	6-DOF robot (KUKA)	RA	Y	Coordinate measuring device (Micro-Scribe MX; GoMeasure3D)	OPT	134		POST							POST	Y	ISB	30	10.8	3.7
Kennedy (2013)	20	12	8	51	59	55.2	N/A	N/A	N/A	L/P/S	Knee Only	Healthy	N	6-DOF robot (KUKA)	RA	Y	Coordinate measuring device (Micro-Scribe MX; GoMeasure3D)	OPT	134		POST							POST	Y	ISB	45	8.8	3.4
Kennedy (2013)	20	12	8	51	59	55.2	N/A	N/A	N/A	L/P/S	Knee Only	Healthy	N	6-DOF robot (KUKA)	RA	Y	Coordinate measuring device (Micro-Scribe MX; GoMeasure3D)	OPT	134		POST							POST	Y	ISB	60	7.3	3.3
Kennedy (2013)	20	12	8	51	59	55.2	N/A	N/A	N/A	L/P/S	Knee Only	Healthy	N	6-DOF robot (KUKA)	RA	Y	Coordinate measuring device (Micro-Scribe MX; GoMeasure3D)	OPT	134		POST							POST	Y	ISB	75	6.7	2.9
Kennedy (2013)	20	12	8	51	59	55.2	N/A	N/A	N/A	L/P/S	Knee Only	Healthy	N	6-DOF robot (KUKA)	RA	Y	Coordinate measuring device (Micro-Scribe MX; GoMeasure3D)	OPT	134		POST							POST	Y	ISB	90	7	3
Kennedy (2013)	20	12	8	51	59	55.2	N/A	N/A	N/A	L/P/S	Knee Only	Healthy	N	6-DOF robot (KUKA)	RA	Y	Coordinate measuring device (Micro-Scribe MX; GoMeasure3D)	OPT	134		POST							POST	Y	ISB	105	7.7	3.1
Kennedy (2013)	20	12	8	51	59	55.2	N/A	N/A	N/A	L/P/S	Knee Only	Healthy	N	6-DOF robot (KUKA)	RA	Y	Coordinate measuring device (Micro-Scribe MX; GoMeasure3D)	OPT	134		POST							POST	Y	ISB	120	8.8	3.9
Kennedy (2013)	20	12	8	51	59	55.2	N/A	N/A	N/A	L/P/S	Knee Only	Healthy	N	6-DOF robot (KUKA)	RA	Y	Coordinate measuring device (Micro-Scribe MX; GoMeasure3D)	OPT	100		POST		5	EXT				POST	N	ISB	0	6.5	3.1
Kennedy (2013)	20	12	8	51	59	55.2	N/A	N/A	N/A	L/P/S	Knee Only	Healthy	N	6-DOF robot (KUKA)	RA	Y	Coordinate measuring device (Micro-Scribe MX; GoMeasure3D)	OPT	100		POST		5	EXT				POST	N	ISB	15	6.9	3.6
Kennedy (2013)	20	12	8	51	59	55.2	N/A	N/A	N/A	L/P/S	Knee Only	Healthy	N	6-DOF robot (KUKA)	RA	Y	Coordinate measuring device (Micro-Scribe MX; GoMeasure3D)	OPT	100		POST		5	EXT				POST	N	ISB	30	6.9	3.6
Kennedy (2013)	20	12	8	51	59	55.2	N/A	N/A	N/A	L/P/S	Knee Only	Healthy	N	6-DOF robot (KUKA)	RA	Y	Coordinate measuring device (Micro-Scribe MX; GoMeasure3D)	OPT	100		POST		5	EXT				POST	N	ISB	45	6.1	3.1
Kennedy (2013)	20	12	8	51	59	55.2	N/A	N/A	N/A	L/P/S	Knee Only	Healthy	N	6-DOF robot (KUKA)	RA	Y	Coordinate measuring device (Micro-Scribe MX; GoMeasure3D)	OPT	100		POST		5	EXT				POST	N	ISB	60	5.7	3.3
Kennedy (2013)	20	12	8	51	59	55.2	N/A	N/A	N/A	L/P/S	Knee Only	Healthy	N	6-DOF robot (KUKA)	RA	Y	Coordinate measuring device (Micro-Scribe MX; GoMeasure3D)	OPT	100		POST		5	EXT				POST	N	ISB	75	5.8	3.1
Kennedy (2013)	20	12	8	51	59	55.2	N/A	N/A	N/A	L/P/S	Knee Only	Healthy	N	6-DOF robot (KUKA)	RA	Y	Coordinate measuring device (Micro-Scribe MX; GoMeasure3D)	OPT	100		POST		5	EXT				POST	N	ISB	90	6.3	3
Kennedy (2013)	20	12	8	51	59	55.2	N/A	N/A	N/A	L/P/S	Knee Only	Healthy	N	6-DOF robot (KUKA)	RA	Y	Coordinate measuring device (Micro-Scribe MX; GoMeasure3D)	OPT	100		POST		5	EXT				POST	N	ISB	105	6.9	3.3
Kennedy (2013)	20	12	8	51	59	55.2	N/A	N/A	N/A	L/P/S	Knee Only	Healthy	N	6-DOF robot (KUKA)	RA	Y	Coordinate measuring device (Micro-Scribe MX; GoMeasure3D)	OPT	100		POST		5	EXT				POST	N	ISB	120	7.8	3.8
Kennedy (2013)	20	12	8	51	59	55.2	N/A	N/A	N/A	L/P/S	Knee Only	Healthy	N	6-DOF robot (KUKA)	RA	Y	Coordinate measuring device (Micro-Scribe MX; GoMeasure3D)	OPT	100		POST		5	EXT				EXT	N	ISB	0	10.2	2.7
Kennedy (2013)	20	12	8	51	59	55.2	N/A	N/A	N/A	L/P/S	Knee Only	Healthy	N	6-DOF robot (KUKA)	RA	Y	Coordinate measuring device (Micro-Scribe MX; GoMeasure3D)	OPT	100		POST		5	EXT				EXT	N	ISB	15	12.8	5
Kennedy (2013)	20	12	8	51	59	55.2	N/A	N/A	N/A	L/P/S	Knee Only	Healthy	N	6-DOF robot (KUKA)	RA	Y	Coordinate measuring device (Micro-Scribe MX; GoMeasure3D)	OPT	100		POST		5	EXT				EXT	N	ISB	30	15	7.2
Kennedy (2013)	20	12	8	51	59	55.2	N/A	N/A	N/A	L/P/S	Knee Only	Healthy	N	6-DOF robot (KUKA)	RA	Y	Coordinate measuring device (Micro-Scribe MX; GoMeasure3D)	OPT	100		POST		5	EXT				EXT	N	ISB	45	15.4	8.1
Kennedy (2013)	20	12	8	51	59	55.2	N/A	N/A	N/A	L/P/S	Knee Only	Healthy	N	6-DOF robot (KUKA)	RA	Y	Coordinate measuring device (Micro-Scribe MX; GoMeasure3D)	OPT	100		POST		5	EXT				EXT	N	ISB	60	15.6	8
Kennedy (2013)	20	12	8	51	59	55.2	N/A	N/A	N/A	L/P/S	Knee Only	Healthy	N	6-DOF robot (KUKA)	RA	Y	Coordinate measuring device (Micro-Scribe MX; GoMeasure3D)	OPT	100		POST		5	EXT				EXT	N	ISB	75	16.5	7.7
Kennedy (2013)	20	12	8	51	59	55.2	N/A	N/A	N/A	L/P/S	Knee Only	Healthy	N	6-DOF robot (KUKA)	RA	Y	Coordinate measuring device (Micro-Scribe MX; GoMeasure3D)	OPT	100		POST		5	EXT				EXT	N	ISB	90	17.5	7.8
Kennedy (2013)	20	12	8	51	59	55.2	N/A	N/A	N/A	L/P/S	Knee Only	Healthy	N	6-DOF robot (KUKA)	RA	Y	Coordinate measuring device (Micro-Scribe MX; GoMeasure3D)	OPT	100		POST		5	EXT				EXT	N	ISB	105	18.4	8.4
Kennedy (2013)	20	12	8	51	59	55.2	N/A	N/A	N/A	L/P/S	Knee Only	Healthy	N	6-DOF robot (KUKA)	RA	Y	Coordinate measuring device (Micro-Scribe MX; GoMeasure3D)	OPT	100		POST		5	EXT				EXT	N	ISB	120	18.7	9.3
Kennedy (2013)	20	12	8	51	59	55.2	N/A	N/A	N/A	L/P/S	Knee Only	Healthy	N	6-DOF robot (KUKA)	RA	Y	Coordinate measuring device (Micro-Scribe MX; GoMeasure3D)	OPT		5	INT							INT	Y	ISB	0	10.4	3.2
Kennedy (2013)	20	12	8	51	59	55.2	N/A	N/A	N/A	L/P/S	Knee Only	Healthy	N	6-DOF robot (KUKA)	RA	Y	Coordinate measuring device (Micro-Scribe MX; GoMeasure3D)	OPT		5	INT							INT	Y	ISB	15	14.3	6.2
Kennedy (2013)	20	12	8	51	59	55.2	N/A	N/A	N/A	L/P/S	Knee Only	Healthy	N	6-DOF robot (KUKA)	RA	Y	Coordinate measuring device (Micro-Scribe MX; GoMeasure3D)	OPT		5	INT							INT	Y	ISB	30	17.2	8.5
Kennedy (2013)	20	12	8	51	59	55.2	N/A	N/A	N/A	L/P/S	Knee Only	Healthy	N	6-DOF robot (KUKA)	RA	Y	Coordinate measuring device (Micro-Scribe MX; GoMeasure3D)	OPT		5	INT							INT	Y	ISB	45	17.4	8.5
Kennedy (2013)	20	12	8	51	59	55.2	N/A	N/A	N/A	L/P/S	Knee Only	Healthy	N	6-DOF robot (KUKA)	RA	Y	Coordinate measuring device (Micro-Scribe MX; GoMeasure3D)	OPT		5	INT							INT	Y	ISB	60	16.8	8.7
Kennedy (2013)	20	12	8	51	59	55.2	N/A	N/A	N/A	L/P/S	Knee Only	Healthy	N	6-DOF robot (KUKA)	RA	Y	Coordinate measuring device (Micro-Scribe MX; GoMeasure3D)	OPT		5	INT							INT	Y	ISB	75	16.5	8.5
Kennedy (2013)	20	12	8	51	59	55.2	N/A	N/A	N/A	L/P/S	Knee Only	Healthy	N	6-DOF robot (KUKA)	RA	Y	Coordinate measuring device (Micro-Scribe MX; GoMeasure3D)	OPT		5	INT							INT	Y	ISB	90	16.5	8.2
Kennedy (2013)	20	12	8	51	59	55.2	N/A	N/A	N/A	L/P/S	Knee Only	Healthy	N	6-DOF robot (KUKA)	RA	Y	Coordinate measuring device (Micro-Scribe MX; GoMeasure3D)	OPT		5	INT							INT	Y	ISB	105	17.4	8.7
Kennedy (2013)	20	12	8	51	59	55.2	N/A	N/A	N/A	L/P/S	Knee Only	Healthy	N	6-DOF robot (KUKA)	RA	Y	Coordinate measuring device (Micro-Scribe MX; GoMeasure3D)	OPT		5	INT							INT	Y	ISB	120	18.3	9.5
Kennedy (2013)	20	12	8	51	59	55.2	N/A	N/A	N/A	L/P/S	Knee Only	Healthy	N	6-DOF robot (KUKA)	RA	Y	Coordinate measuring device (Micro-Scribe MX; GoMeasure3D)	OPT		5	EXT							EXT	Y	ISB	0	12.2	3.2
Kennedy (2013)	20	12	8	51	59	55.2	N/A	N/A	N/A	L/P/S	Knee Only	Healthy	N	6-DOF robot (KUKA)	RA	Y	Coordinate measuring device (Micro-Scribe MX; GoMeasure3D)	OPT		5	EXT							EXT	Y	ISB	15	15.7	6
Kennedy (2013)	20	12	8	51	59	55.2	N/A	N/A	N/A	L/P/S	Knee Only	Healthy	N	6-DOF robot (KUKA)	RA	Y	Coordinate measuring device (Micro-Scribe MX; GoMeasure3D)	OPT		5	EXT							EXT	Y	ISB	30	17.8	8
Kennedy (2013)	20	12	8	51	59	55.2	N/A	N/A	N/A	L/P/S	Knee Only	Healthy	N	6-DOF robot (KUKA)	RA	Y	Coordinate measuring device (Micro-Scribe MX; GoMeasure3D)	OPT		5	EXT							EXT	Y	ISB	45	17.4	8.7
Kennedy (2013)	20	12	8	51	59	55.2	N/A	N/A	N/A	L/P/S	Knee Only	Healthy	N	6-DOF robot (KUKA)	RA	Y	Coordinate measuring device (Micro-Scribe MX; GoMeasure3D)	OPT		5	EXT							EXT	Y	ISB	60	16.8	8.5
Kennedy (2013)	20	12	8	51	59	55.2	N/A	N/A	N/A	L/P/S	Knee Only	Healthy	N	6-DOF robot (KUKA)	RA	Y	Coordinate measuring device (Micro-Scribe MX; GoMeasure3D)	OPT		5	EXT							EXT	Y	ISB	75	17.1	8
Kennedy (2013)	20	12	8	51	59	55.2	N/A	N/A	N/A	L/P/S	Knee Only	Healthy	N	6-DOF robot (KUKA)	RA	Y	Coordinate measuring device (Micro-Scribe MX; GoMeasure3D)	OPT		5	EXT							EXT	Y	ISB	90	18	8
Kennedy (2013)	20	12	8	51	59	55.2	N/A	N/A	N/A	L/P/S	Knee Only	Healthy	N	6-DOF robot (KUKA)	RA	Y	Coordinate measuring device (Micro-Scribe MX; GoMeasure3D)	OPT		5	EXT							EXT	Y	ISB	105	18.9	8.7
Kennedy (2013)	20	12	8	51	59	55.2	N/A	N/A	N/A	L/P/S	Knee Only	Healthy	N	6-DOF robot (KUKA)	RA	Y	Coordinate measuring device (Micro-Scribe MX; GoMeasure3D)	OPT		5	EXT							EXT	Y	ISB	120	19.4	9.7
Kennedy (2013)	20	12	8	51	59	55.2	N/A	N/A	N/A	L/P/S	Knee Only	Healthy	N	6-DOF robot (KUKA)	RA	Y	Coordinate measuring device (Micro-Scribe MX; GoMeasure3D)	OPT		10	VALG							VALG	Y	ISB	0	2.9	0.7
Kennedy (2013)	20	12	8	51	59	55.2	N/A	N/A	N/A	L/P/S	Knee Only	Healthy	N	6-DOF robot (KUKA)	RA	Y	Coordinate measuring device (Micro-Scribe MX; GoMeasure3D)	OPT		10	VALG							VALG	Y	ISB	15	3.9	1.2
Kennedy (2013)	20	12	8	51	59	55.2	N/A	N/A	N/A	L/P/S	Knee Only	Healthy	N	6-DOF robot (KUKA)	RA	Y	Coordinate measuring device (Micro-Scribe MX; GoMeasure3D)	OPT		10	VALG							VALG	Y	ISB	30	4.8	2
Kennedy (2013)	20	12	8	51	59	55.2	N/A	N/A	N/A	L/P/S	Knee Only	Healthy	N	6-DOF robot (KUKA)	RA	Y	Coordinate measuring device (Micro-Scribe MX; GoMeasure3D)	OPT		10	VALG							VALG	Y	ISB	45	5.2	2.3
Kennedy (2013)	20	12	8	51	59	55.2	N/A	N/A	N/A	L/P/S	Knee Only	Healthy	N	6-DOF robot (KUKA)	RA	Y	Coordinate measuring device (Micro-Scribe MX; GoMeasure3D)	OPT		10	VALG							VALG	Y	ISB	60	5.4	2.5
Kennedy (2013)	20	12	8	51	59	55.2	N/A	N/A	N/A	L/P/S	Knee Only	Healthy	N	6-DOF robot (KUKA)	RA	Y	Coordinate measuring device (Micro-Scribe MX; GoMeasure3D)	OPT		10	VALG							VALG	Y	ISB	75	5.9	2.9
Kennedy (2013)	20	12	8	51	59	55.2	N/A	N/A	N/A	L/P/S	Knee Only	Healthy	N	6-DOF robot (KUKA)	RA	Y	Coordinate measuring device (Micro-Scribe MX; GoMeasure3D)	OPT		10	VALG							VALG	Y	ISB	90	6.5	3.2
Kennedy (2013)	20	12	8	51	59	55.2	N/A	N/A	N/A	L/P/S	Knee Only	Healthy	N	6-DOF robot (KUKA)	RA	Y	Coordinate measuring device (Micro-Scribe MX; GoMeasure3D)	OPT		10	VALG							VALG	Y	ISB	105	7.1	3.4
Kennedy (2013)	20	12	8	51	59	55.2	N/A	N/A	N/A	L/P/S	Knee Only	Healthy	N	6-DOF robot (KUKA)	RA	Y	Coordinate measuring device (Micro-Scribe MX; GoMeasure3D)	OPT		10	VALG							VALG	Y	ISB	120	8.3	3.8
Kennedy (2013)	20	12	8	51	59	55.2	N/A	N/A	N/A	L/P/S	Knee Only	Healthy	N	6-DOF robot (KUKA)	RA	Y	Coordinate measuring device (Micro-Scribe MX; GoMeasure3D)	OPT		10	VAR							VAR	Y	ISB	0	3	0.9
Kennedy (2013)	20	12	8	51	59	55.2	N/A	N/A	N/A	L/P/S	Knee Only	Healthy	N	6-DOF robot (KUKA)	RA	Y	Coordinate measuring device (Micro-Scribe MX; GoMeasure3D)	OPT		10	VAR							VAR	Y	ISB	15	3.9	1.3
Kennedy (2013)	20	12	8	51	59	55.2	N/A	N/A	N/A	L/P/S	Knee Only	Healthy	N	6-DOF robot (KUKA)	RA	Y	Coordinate measuring device (Micro-Scribe MX; GoMeasure3D)	OPT		10	VAR							VAR	Y	ISB	30	4.7	1.7
Kennedy (2013)	20	12	8	51	59	55.2	N/A	N/A	N/A	L/P/S	Knee Only	Healthy	N	6-DOF robot (KUKA)	RA	Y	Coordinate measuring device (Micro-Scribe MX; GoMeasure3D)	OPT		10	VAR							VAR	Y	ISB	45	5	2
Kennedy (2013)	20	12	8	51	59	55.2	N/A	N/A	N/A	L/P/S	Knee Only	Healthy	N	6-DOF robot (KUKA)	RA	Y	Coordinate measuring device (Micro-Scribe MX; GoMeasure3D)	OPT		10	VAR							VAR	Y	ISB	60	5.4	2.3
Kennedy (2013)	20	12	8	51	59	55.2	N/A	N/A	N/A	L/P/S	Knee Only	Healthy	N	6-DOF robot (KUKA)	RA	Y	Coordinate measuring device (Micro-Scribe MX; GoMeasure3D)	OPT		10	VAR							VAR	Y	ISB	75	5.9	2.5
Kennedy (2013)	20	12	8	51	59	55.2	N/A	N/A	N/A	L/P/S	Knee Only	Healthy	N	6-DOF robot (KUKA)	RA	Y	Coordinate measuring device (Micro-Scribe MX; GoMeasure3D)	OPT		10	VAR							VAR	Y	ISB	90	6.6	2.8
Kennedy (2013)	20	12	8	51	59	55.2	N/A	N/A	N/A	L/P/S	Knee Only	Healthy	N	6-DOF robot (KUKA)	RA	Y	Coordinate measuring device (Micro-Scribe MX; GoMeasure3D)	OPT		10	VAR							VAR	Y	ISB	105	7.4	3.1
Kennedy (2013)	20	12	8	51	59	55.2	N/A	N/A	N/A	L/P/S	Knee Only	Healthy	N	6-DOF robot (KUKA)	RA	Y	Coordinate measuring device (Micro-Scribe MX; GoMeasure3D)	OPT		10	VAR							VAR	Y	ISB	120	8.1	3.6
Kennedy (2014a)	9	6	3	29	63	52.3	N/A	N/A	23	L/P/S	All soft tissue was removed 10 cm from the joint line	Healthy	N	6-DOF robot (KUKA)	RA	Y	Coordinate measuring device (Micro-Scribe MX; GoMeasure3D)	OPT	134		POST							POST	Y	ISB	0	8.1	1.7
Kennedy (2014a)	9	6	3	29	63	52.3	N/A	N/A	23	L/P/S	All soft tissue was removed 10 cm from the joint line	Healthy	N	6-DOF robot (KUKA)	RA	Y	Coordinate measuring device (Micro-Scribe MX; GoMeasure3D)	OPT	134		POST							POST	Y	ISB	15	9	1.3
Kennedy (2014a)	9	6	3	29	63	52.3	N/A	N/A	23	L/P/S	All soft tissue was removed 10 cm from the joint line	Healthy	N	6-DOF robot (KUKA)	RA	Y	Coordinate measuring device (Micro-Scribe MX; GoMeasure3D)	OPT	134		POST							POST	Y	ISB	30	8.7	1.6
Kennedy (2014a)	9	6	3	29	63	52.3	N/A	N/A	23	L/P/S	All soft tissue was removed 10 cm from the joint line	Healthy	N	6-DOF robot (KUKA)	RA	Y	Coordinate measuring device (Micro-Scribe MX; GoMeasure3D)	OPT	134		POST							POST	Y	ISB	45	7.2	1.8
Kennedy (2014a)	9	6	3	29	63	52.3	N/A	N/A	23	L/P/S	All soft tissue was removed 10 cm from the joint line	Healthy	N	6-DOF robot (KUKA)	RA	Y	Coordinate measuring device (Micro-Scribe MX; GoMeasure3D)	OPT	134		POST							POST	Y	ISB	60	6	1.7
Kennedy (2014a)	9	6	3	29	63	52.3	N/A	N/A	23	L/P/S	All soft tissue was removed 10 cm from the joint line	Healthy	N	6-DOF robot (KUKA)	RA	Y	Coordinate measuring device (Micro-Scribe MX; GoMeasure3D)	OPT	134		POST							POST	Y	ISB	75	5.2	1
Kennedy (2014a)	9	6	3	29	63	52.3	N/A	N/A	23	L/P/S	All soft tissue was removed 10 cm from the joint line	Healthy	N	6-DOF robot (KUKA)	RA	Y	Coordinate measuring device (Micro-Scribe MX; GoMeasure3D)	OPT	134		POST							POST	Y	ISB	90	5.5	1.2
Kennedy (2014a)	9	6	3	29	63	52.3	N/A	N/A	23	L/P/S	All soft tissue was removed 10 cm from the joint line	Healthy	N	6-DOF robot (KUKA)	RA	Y	Coordinate measuring device (Micro-Scribe MX; GoMeasure3D)	OPT	134		POST							POST	Y	ISB	105	6.3	1.5
Kennedy (2014a)	9	6	3	29	63	52.3	N/A	N/A	23	L/P/S	All soft tissue was removed 10 cm from the joint line	Healthy	N	6-DOF robot (KUKA)	RA	Y	Coordinate measuring device (Micro-Scribe MX; GoMeasure3D)	OPT	134		POST							POST	Y	ISB	120	7.4	1.6
Kennedy (2014a)	9	6	3	29	63	52.3	N/A	N/A	23	L/P/S	All soft tissue was removed 10 cm from the joint line	Healthy	N	6-DOF robot (KUKA)	RA	Y	Coordinate measuring device (Micro-Scribe MX; GoMeasure3D)	OPT		5	INT							INT	Y	ISB	60	19.2	10.2
Kennedy (2014a)	9	6	3	29	63	52.3	N/A	N/A	23	L/P/S	All soft tissue was removed 10 cm from the joint line	Healthy	N	6-DOF robot (KUKA)	RA	Y	Coordinate measuring device (Micro-Scribe MX; GoMeasure3D)	OPT		5	INT							INT	Y	ISB	75	18.2	0.9
Kennedy (2014a)	9	6	3	29	63	52.3	N/A	N/A	23	L/P/S	All soft tissue was removed 10 cm from the joint line	Healthy	N	6-DOF robot (KUKA)	RA	Y	Coordinate measuring device (Micro-Scribe MX; GoMeasure3D)	OPT		5	INT							INT	Y	ISB	90	17.9	0.8
Kennedy (2014a)	9	6	3	29	63	52.3	N/A	N/A	23	L/P/S	All soft tissue was removed 10 cm from the joint line	Healthy	N	6-DOF robot (KUKA)	RA	Y	Coordinate measuring device (Micro-Scribe MX; GoMeasure3D)	OPT		5	INT							INT	Y	ISB	105	18	0.9
Kennedy (2014a)	9	6	3	29	63	52.3	N/A	N/A	23	L/P/S	All soft tissue was removed 10 cm from the joint line	Healthy	N	6-DOF robot (KUKA)	RA	Y	Coordinate measuring device (Micro-Scribe MX; GoMeasure3D)	OPT		5	INT							INT	Y	ISB	120	18.9	0.9
Kennedy (2014a)	9	6	3	29	63	52.3	N/A	N/A	23	L/P/S	All soft tissue was removed 10 cm from the joint line	Healthy	N	6-DOF robot (KUKA)	RA	Y	Coordinate measuring device (Micro-Scribe MX; GoMeasure3D)	OPT		10	VALG							VALG	Y	ISB	60	8	1
Kennedy (2014a)	9	6	3	29	63	52.3	N/A	N/A	23	L/P/S	All soft tissue was removed 10 cm from the joint line	Healthy	N	6-DOF robot (KUKA)	RA	Y	Coordinate measuring device (Micro-Scribe MX; GoMeasure3D)	OPT		10	VALG							VALG	Y	ISB	75	12.5	0.9
Kennedy (2014a)	9	6	3	29	63	52.3	N/A	N/A	23	L/P/S	All soft tissue was removed 10 cm from the joint line	Healthy	N	6-DOF robot (KUKA)	RA	Y	Coordinate measuring device (Micro-Scribe MX; GoMeasure3D)	OPT		10	VALG							VALG	Y	ISB	90	6.5	0.8
Kennedy (2014a)	9	6	3	29	63	52.3	N/A	N/A	23	L/P/S	All soft tissue was removed 10 cm from the joint line	Healthy	N	6-DOF robot (KUKA)	RA	Y	Coordinate measuring device (Micro-Scribe MX; GoMeasure3D)	OPT		10	VALG							VALG	Y	ISB	105	12.5	0.9
Kennedy (2014a)	9	6	3	29	63	52.3	N/A	N/A	23	L/P/S	All soft tissue was removed 10 cm from the joint line	Healthy	N	6-DOF robot (KUKA)	RA	Y	Coordinate measuring device (Micro-Scribe MX; GoMeasure3D)	OPT		10	VALG							VALG	Y	ISB	120	12.5	0.9
Kennedy (2014b)	9	6	3	29	63	52.3	N/A	N/A	23	L/P	Knee Only	Healthy	N	KUKA	RA	Y	Robotic/UFS system	LA	134		POST							POST	Y	N/A	0	6.8	1.2
Kennedy (2014b)	9	6	3	29	63	52.3	N/A	N/A	23	L/P	Knee Only	Healthy	N	KUKA	RA	Y	Robotic/UFS system	LA	134		POST							POST	Y	N/A	15	7.5	1.1
Kennedy (2014b)	9	6	3	29	63	52.3	N/A	N/A	23	L/P	Knee Only	Healthy	N	KUKA	RA	Y	Robotic/UFS system	LA	134		POST							POST	Y	N/A	30	7.4	1.4
Kennedy (2014b)	9	6	3	29	63	52.3	N/A	N/A	23	L/P	Knee Only	Healthy	N	KUKA	RA	Y	Robotic/UFS system	LA	134		POST							POST	Y	N/A	45	6	1.2
Kennedy (2014b)	9	6	3	29	63	52.3	N/A	N/A	23	L/P	Knee Only	Healthy	N	KUKA	RA	Y	Robotic/UFS system	LA	134		POST							POST	Y	N/A	60	5.1	1.3
Kennedy (2014b)	9	6	3	29	63	52.3	N/A	N/A	23	L/P	Knee Only	Healthy	N	KUKA	RA	Y	Robotic/UFS system	LA	134		POST							POST	Y	N/A	75	4.7	1.4
Kennedy (2014b)	9	6	3	29	63	52.3	N/A	N/A	23	L/P	Knee Only	Healthy	N	KUKA	RA	Y	Robotic/UFS system	LA	134		POST							POST	Y	N/A	90	4.8	1.5
Kennedy (2014b)	9	6	3	29	63	52.3	N/A	N/A	23	L/P	Knee Only	Healthy	N	KUKA	RA	Y	Robotic/UFS system	LA	134		POST							POST	Y	N/A	105	5.5	1.7
Kennedy (2014b)	9	6	3	29	63	52.3	N/A	N/A	23	L/P	Knee Only	Healthy	N	KUKA	RA	Y	Robotic/UFS system	LA	134		POST							POST	Y	N/A	120	6.6	1.7
Kennedy (2014b)	9	6	3	29	63	52.3	N/A	N/A	23	L/P	Knee Only	Healthy	N	KUKA	RA	Y	Robotic/UFS system	LA		5	INT							INT	Y	N/A	60	20.2	8.8
Kennedy (2014b)	9	6	3	29	63	52.3	N/A	N/A	23	L/P	Knee Only	Healthy	N	KUKA	RA	Y	Robotic/UFS system	LA		5	INT							INT	Y	N/A	75	19.2	8.6
Kennedy (2014b)	9	6	3	29	63	52.3	N/A	N/A	23	L/P	Knee Only	Healthy	N	KUKA	RA	Y	Robotic/UFS system	LA		5	INT							INT	Y	N/A	90	19.2	8.8
Kennedy (2014b)	9	6	3	29	63	52.3	N/A	N/A	23	L/P	Knee Only	Healthy	N	KUKA	RA	Y	Robotic/UFS system	LA		5	INT							INT	Y	N/A	105	19.6	9.4
Kennedy (2014b)	9	6	3	29	63	52.3	N/A	N/A	23	L/P	Knee Only	Healthy	N	KUKA	RA	Y	Robotic/UFS system	LA		5	INT							INT	Y	N/A	120	20.2	9.8
Kennedy (2014b)	9	6	3	29	63	52.3	N/A	N/A	23	L/P	Knee Only	Healthy	N	KUKA	RA	Y	Robotic/UFS system	LA		5	EXT							EXT	Y	N/A	60	18	5.8
Kennedy (2014b)	9	6	3	29	63	52.3	N/A	N/A	23	L/P	Knee Only	Healthy	N	KUKA	RA	Y	Robotic/UFS system	LA		5	EXT							EXT	Y	N/A	75	17.8	5.5
Kennedy (2014b)	9	6	3	29	63	52.3	N/A	N/A	23	L/P	Knee Only	Healthy	N	KUKA	RA	Y	Robotic/UFS system	LA		5	EXT							EXT	Y	N/A	90	18.5	4.9
Kennedy (2014b)	9	6	3	29	63	52.3	N/A	N/A	23	L/P	Knee Only	Healthy	N	KUKA	RA	Y	Robotic/UFS system	LA		5	EXT							EXT	Y	N/A	105	19.4	5
Kennedy (2014b)	9	6	3	29	63	52.3	N/A	N/A	23	L/P	Knee Only	Healthy	N	KUKA	RA	Y	Robotic/UFS system	LA		5	EXT							EXT	Y	N/A	120	19.7	5.2
Kennedy (2014b)	9	6	3	29	63	52.3	N/A	N/A	23	L/P	Knee Only	Healthy	N	KUKA	RA	Y	Robotic/UFS system	LA		10	VALG							VALG	Y	N/A	60	7	5.5
Kennedy (2014b)	9	6	3	29	63	52.3	N/A	N/A	23	L/P	Knee Only	Healthy	N	KUKA	RA	Y	Robotic/UFS system	LA		10	VALG							VALG	Y	N/A	75	7.2	5.2
Kennedy (2014b)	9	6	3	29	63	52.3	N/A	N/A	23	L/P	Knee Only	Healthy	N	KUKA	RA	Y	Robotic/UFS system	LA		10	VALG							VALG	Y	N/A	90	8	4.9
Kennedy (2014b)	9	6	3	29	63	52.3	N/A	N/A	23	L/P	Knee Only	Healthy	N	KUKA	RA	Y	Robotic/UFS system	LA		10	VALG							VALG	Y	N/A	105	8.9	5.3
Kennedy (2014b)	9	6	3	29	63	52.3	N/A	N/A	23	L/P	Knee Only	Healthy	N	KUKA	RA	Y	Robotic/UFS system	LA		10	VALG							VALG	Y	N/A	120	9.9	5.3
Kilger (2005)	8	N/A	N/A	N/A	N/A	53.5	6.7	N/A	N/A	L/P/S	Knee Only	Healthy	N	Robot	RA	Y	Robotic/UFS system	LA	134		ANT							ANT	Y	Custom	0	3.7	0.6
Kilger (2005)	8	N/A	N/A	N/A	N/A	53.5	6.7	N/A	N/A	L/P/S	Knee Only	Healthy	N	Robot	RA	Y	Robotic/UFS system	LA	134		ANT							ANT	Y	Custom	15	6.6	1.6
Kilger (2005)	8	N/A	N/A	N/A	N/A	53.5	6.7	N/A	N/A	L/P/S	Knee Only	Healthy	N	Robot	RA	Y	Robotic/UFS system	LA	134		ANT							ANT	Y	Custom	30	7.6	2.8
Kilger (2005)	8	N/A	N/A	N/A	N/A	53.5	6.7	N/A	N/A	L/P/S	Knee Only	Healthy	N	Robot	RA	Y	Robotic/UFS system	LA	134		ANT							ANT	Y	Custom	90	6.9	2.7
Kilger (2005)	8	N/A	N/A	N/A	N/A	53.5	6.7	N/A	N/A	L/P/S	Knee Only	Healthy	N	Robot	RA	Y	Robotic/UFS system	LA	134		ANT							INT	N	Custom	0	0.3	2.1
Kilger (2005)	8	N/A	N/A	N/A	N/A	53.5	6.7	N/A	N/A	L/P/S	Knee Only	Healthy	N	Robot	RA	Y	Robotic/UFS system	LA	134		ANT							INT	N	Custom	15	0.7	7.9
Kilger (2005)	8	N/A	N/A	N/A	N/A	53.5	6.7	N/A	N/A	L/P/S	Knee Only	Healthy	N	Robot	RA	Y	Robotic/UFS system	LA	134		ANT							INT	N	Custom	30	0	9.1
Kilger (2005)	8	N/A	N/A	N/A	N/A	53.5	6.7	N/A	N/A	L/P/S	Knee Only	Healthy	N	Robot	RA	Y	Robotic/UFS system	LA	134		ANT							INT	N	Custom	90	5.1	7.5
Kilger (2005)	8	N/A	N/A	N/A	N/A	53.5	6.7	N/A	N/A	L/P/S	Knee Only	Healthy	N	Robot	RA	Y	Robotic/UFS system	LA		10	VALG		5	INT				ANT	N	Custom	15	3.8	2.8
Kilger (2005)	8	N/A	N/A	N/A	N/A	53.5	6.7	N/A	N/A	L/P/S	Knee Only	Healthy	N	Robot	RA	Y	Robotic/UFS system	LA		10	VALG		5	INT				ANT	N	Custom	30	5.9	3.8
Kilger (2005)	8	N/A	N/A	N/A	N/A	53.5	6.7	N/A	N/A	L/P/S	Knee Only	Healthy	N	Robot	RA	Y	Robotic/UFS system	LA		10	VALG		5	INT				INT	N	Custom	15	13.4	5.5
Kilger (2005)	8	N/A	N/A	N/A	N/A	53.5	6.7	N/A	N/A	L/P/S	Knee Only	Healthy	N	Robot	RA	Y	Robotic/UFS system	LA		10	VALG		5	INT				INT	N	Custom	30	16.5	7.3
Kilger (2006)	10	N/A	N/A	N/A	N/A	45	10	M/A	N/A	L/P/S	Knee Only	Healthy	N	Robot	RA	Y	Robotic/UFS system	LA	134		ANT							ANT	Y	Custom	15	9.3	2.6
Kilger (2006)	10	N/A	N/A	N/A	N/A	45	10	M/A	N/A	L/P/S	Knee Only	Healthy	N	Robot	RA	Y	Robotic/UFS system	LA	134		ANT							ANT	Y	Custom	30	9.9	2.8
Kilger (2006)	10	N/A	N/A	N/A	N/A	45	10	M/A	N/A	L/P/S	Knee Only	Healthy	N	Robot	RA	Y	Robotic/UFS system	LA	134		ANT							ANT	Y	Custom	60	8.9	1.7
Kilger (2006)	10	N/A	N/A	N/A	N/A	45	10	M/A	N/A	L/P/S	Knee Only	Healthy	N	Robot	RA	Y	Robotic/UFS system	LA	134		ANT							ANT	Y	Custom	90	7.2	1.6
Kilger (2006)	10	N/A	N/A	N/A	N/A	45	10	M/A	N/A	L/P/S	Knee Only	Healthy	N	Robot	RA	Y	Robotic/UFS system	LA	134		ANT							INT	N	Custom	15	7.9	2.4
Kilger (2006)	10	N/A	N/A	N/A	N/A	45	10	M/A	N/A	L/P/S	Knee Only	Healthy	N	Robot	RA	Y	Robotic/UFS system	LA	134		ANT							INT	N	Custom	30	7.3	3.7
Kilger (2006)	10	N/A	N/A	N/A	N/A	45	10	M/A	N/A	L/P/S	Knee Only	Healthy	N	Robot	RA	Y	Robotic/UFS system	LA	134		ANT							INT	N	Custom	60	7.9	2.4
Kilger (2006)	10	N/A	N/A	N/A	N/A	45	10	M/A	N/A	L/P/S	Knee Only	Healthy	N	Robot	RA	Y	Robotic/UFS system	LA	134		ANT							INT	N	Custom	90	6.1	2.6
Kilger (2006)	10	N/A	N/A	N/A	N/A	45	10	M/A	N/A	L/P/S	Knee Only	Healthy	N	Robot	RA	Y	Robotic/UFS system	LA		10	VALG		5	INT				ANT	N	Custom	15	8.9	3.1
Kilger (2006)	10	N/A	N/A	N/A	N/A	45	10	M/A	N/A	L/P/S	Knee Only	Healthy	N	Robot	RA	Y	Robotic/UFS system	LA		10	VALG		5	INT				ANT	N	Custom	30	10.4	3.5
Kilger (2006)	10	N/A	N/A	N/A	N/A	45	10	M/A	N/A	L/P/S	Knee Only	Healthy	N	Robot	RA	Y	Robotic/UFS system	LA		10	VALG		5	INT				INT	N	Custom	15	17.6	6.3
Kilger (2006)	10	N/A	N/A	N/A	N/A	45	10	M/A	N/A	L/P/S	Knee Only	Healthy	N	Robot	RA	Y	Robotic/UFS system	LA		10	VALG		5	INT				INT	N	Custom	30	20.3	7.6
Kim (2010)	36	N/A	N/A	68	84	75.7	N/A	N/A	N/A	L/P/S	Knee Only	Healthy	N	Cable-pulley system	MISC	N	Digitcal recorder	MISC		5	EXT							EXT	Y	N/A	0	9.3	3.4
Kim (2010)	36	N/A	N/A	68	84	75.7	N/A	N/A	N/A	L/P/S	Knee Only	Healthy	N	Cable-pulley system	MISC	N	Digitcal recorder	MISC		5	EXT							EXT	Y	N/A	30	13.4	5.3
Kim (2010)	36	N/A	N/A	68	84	75.7	N/A	N/A	N/A	L/P/S	Knee Only	Healthy	N	Cable-pulley system	MISC	N	Digitcal recorder	MISC		5	EXT							EXT	Y	N/A	60	12.1	5.1
Kim (2010)	36	N/A	N/A	68	84	75.7	N/A	N/A	N/A	L/P/S	Knee Only	Healthy	N	Cable-pulley system	MISC	N	Digitcal recorder	MISC		5	EXT							EXT	Y	N/A	90	11.2	5.7
Kim (2010)	36	N/A	N/A	68	84	75.7	N/A	N/A	N/A	L/P/S	Knee Only	Healthy	N	Cable-pulley system	MISC	N	Digitcal recorder	MISC		3	VAR							VAR	Y	N/A	0	2.6	1.6
Kim (2010)	36	N/A	N/A	68	84	75.7	N/A	N/A	N/A	L/P/S	Knee Only	Healthy	N	Cable-pulley system	MISC	N	Digitcal recorder	MISC		3	VAR							VAR	Y	N/A	30	3.5	1.4
Kim (2010)	36	N/A	N/A	68	84	75.7	N/A	N/A	N/A	L/P/S	Knee Only	Healthy	N	Cable-pulley system	MISC	N	Digitcal recorder	MISC		3	VAR							VAR	Y	N/A	60	3.9	1.5
Kim (2010)	36	N/A	N/A	68	84	75.7	N/A	N/A	N/A	L/P/S	Knee Only	Healthy	N	Cable-pulley system	MISC	N	Digitcal recorder	MISC		3	VAR							VAR	Y	N/A	90	4.5	0.8
Kim (2015)	10	10	0	49	69	59.8	N/A	N/A	N/A	L/P/S	Knee Only	Healthy	N	Robotic testem system ( CASPAR Stäubli RX90)	RA	N	Robotic testing system	LA		7	VALG		5	INT				ANT	N	N/A	0	2.2	N/A
Kim (2015)	10	10	0	49	69	59.8	N/A	N/A	N/A	L/P/S	Knee Only	Healthy	N	Robotic testem system ( CASPAR Stäubli RX90)	RA	N	Robotic testing system	LA		7	VALG		5	INT				ANT	N	N/A	15	4	N/A
Kim (2015)	10	10	0	49	69	59.8	N/A	N/A	N/A	L/P/S	Knee Only	Healthy	N	Robotic testem system ( CASPAR Stäubli RX90)	RA	N	Robotic testing system	LA		7	VALG		5	INT				ANT	N	N/A	30	4.1	N/A
Kim (2015)	10	10	0	49	69	59.8	N/A	N/A	N/A	L/P/S	Knee Only	Healthy	N	Robotic testem system ( CASPAR Stäubli RX90)	RA	N	Robotic testing system	LA	89		ANT							ANT	Y	N/A	0	4.2	N/A
Kim (2015)	10	10	0	49	69	59.8	N/A	N/A	N/A	L/P/S	Knee Only	Healthy	N	Robotic testem system ( CASPAR Stäubli RX90)	RA	N	Robotic testing system	LA	89		ANT							ANT	Y	N/A	30	8	N/A
Kim (2015)	10	10	0	49	69	59.8	N/A	N/A	N/A	L/P/S	Knee Only	Healthy	N	Robotic testem system ( CASPAR Stäubli RX90)	RA	N	Robotic testing system	LA	89		ANT							ANT	Y	N/A	60	6.2	N/A
Kim (2015)	10	10	0	49	69	59.8	N/A	N/A	N/A	L/P/S	Knee Only	Healthy	N	Robotic testem system ( CASPAR Stäubli RX90)	RA	N	Robotic testing system	LA	89		ANT							ANT	Y	N/A	90	5.9	N/A
Kondo (2010)	8	N/A	N/A	31	72	62.1	N/A	N/A	N/A	L	Knee Only	Healthy	N	Biomechanical testing rig	MISC	N	Polaris optical system (Northern Digital Incorporated, Waterloo, Ontario, Canada)	OPT		5	INT							INT	Y	Custom	0	6.74	13.15	One optical tracker was mounted securely on each of the tibia and femur. Landmarks were digitized using an optical stylus to construct the coordinate systems for the femur and tibia. The femoral coordinate system was centered on the anatomic axis and rotationally aligned with a transepicondylar axis. The epicondyles were exposed through 2 small incisions to minimize variability in identification …
Kondo (2010)	8	N/A	N/A	31	72	62.1	N/A	N/A	N/A	L	Knee Only	Healthy	N	Biomechanical testing rig	MISC	N	Polaris optical system (Northern Digital Incorporated, Waterloo, Ontario, Canada)	OPT		5	INT							INT	Y	Custom	5	10.28	10
Kondo (2010)	8	N/A	N/A	31	72	62.1	N/A	N/A	N/A	L	Knee Only	Healthy	N	Biomechanical testing rig	MISC	N	Polaris optical system (Northern Digital Incorporated, Waterloo, Ontario, Canada)	OPT		5	INT							INT	Y	Custom	10	13.31	12.1
Kondo (2010)	8	N/A	N/A	31	72	62.1	N/A	N/A	N/A	L	Knee Only	Healthy	N	Biomechanical testing rig	MISC	N	Polaris optical system (Northern Digital Incorporated, Waterloo, Ontario, Canada)	OPT		5	INT							INT	Y	Custom	15	15.67	11.96
Kondo (2010)	8	N/A	N/A	31	72	62.1	N/A	N/A	N/A	L	Knee Only	Healthy	N	Biomechanical testing rig	MISC	N	Polaris optical system (Northern Digital Incorporated, Waterloo, Ontario, Canada)	OPT		5	INT							INT	Y	Custom	20	17.87	11.63
Kondo (2010)	8	N/A	N/A	31	72	62.1	N/A	N/A	N/A	L	Knee Only	Healthy	N	Biomechanical testing rig	MISC	N	Polaris optical system (Northern Digital Incorporated, Waterloo, Ontario, Canada)	OPT		5	INT							INT	Y	Custom	25	19.55	11.46
Kondo (2010)	8	N/A	N/A	31	72	62.1	N/A	N/A	N/A	L	Knee Only	Healthy	N	Biomechanical testing rig	MISC	N	Polaris optical system (Northern Digital Incorporated, Waterloo, Ontario, Canada)	OPT		5	INT							INT	Y	Custom	30	20.73	11.12
Kondo (2010)	8	N/A	N/A	31	72	62.1	N/A	N/A	N/A	L	Knee Only	Healthy	N	Biomechanical testing rig	MISC	N	Polaris optical system (Northern Digital Incorporated, Waterloo, Ontario, Canada)	OPT		5	INT							INT	Y	Custom	35	21.91	11.29
Kondo (2010)	8	N/A	N/A	31	72	62.1	N/A	N/A	N/A	L	Knee Only	Healthy	N	Biomechanical testing rig	MISC	N	Polaris optical system (Northern Digital Incorporated, Waterloo, Ontario, Canada)	OPT		5	INT							INT	Y	Custom	40	22.75	11.46
Kondo (2010)	8	N/A	N/A	31	72	62.1	N/A	N/A	N/A	L	Knee Only	Healthy	N	Biomechanical testing rig	MISC	N	Polaris optical system (Northern Digital Incorporated, Waterloo, Ontario, Canada)	OPT		5	INT							INT	Y	Custom	45	23.43	11.8
Kondo (2010)	8	N/A	N/A	31	72	62.1	N/A	N/A	N/A	L	Knee Only	Healthy	N	Biomechanical testing rig	MISC	N	Polaris optical system (Northern Digital Incorporated, Waterloo, Ontario, Canada)	OPT		5	INT							INT	Y	Custom	50	23.6	11.63
Kondo (2010)	8	N/A	N/A	31	72	62.1	N/A	N/A	N/A	L	Knee Only	Healthy	N	Biomechanical testing rig	MISC	N	Polaris optical system (Northern Digital Incorporated, Waterloo, Ontario, Canada)	OPT		5	INT							INT	Y	Custom	55	23.76	11.79
Kondo (2010)	8	N/A	N/A	31	72	62.1	N/A	N/A	N/A	L	Knee Only	Healthy	N	Biomechanical testing rig	MISC	N	Polaris optical system (Northern Digital Incorporated, Waterloo, Ontario, Canada)	OPT		5	INT							INT	Y	Custom	60	23.6	11.47
Kondo (2010)	8	N/A	N/A	31	72	62.1	N/A	N/A	N/A	L	Knee Only	Healthy	N	Biomechanical testing rig	MISC	N	Polaris optical system (Northern Digital Incorporated, Waterloo, Ontario, Canada)	OPT		5	INT							INT	Y	Custom	65	23.76	11.46
Kondo (2010)	8	N/A	N/A	31	72	62.1	N/A	N/A	N/A	L	Knee Only	Healthy	N	Biomechanical testing rig	MISC	N	Polaris optical system (Northern Digital Incorporated, Waterloo, Ontario, Canada)	OPT		5	INT							INT	Y	Custom	70	23.6	10.96
Kondo (2010)	8	N/A	N/A	31	72	62.1	N/A	N/A	N/A	L	Knee Only	Healthy	N	Biomechanical testing rig	MISC	N	Polaris optical system (Northern Digital Incorporated, Waterloo, Ontario, Canada)	OPT		5	INT							INT	Y	Custom	75	23.76	10.28
Kondo (2010)	8	N/A	N/A	31	72	62.1	N/A	N/A	N/A	L	Knee Only	Healthy	N	Biomechanical testing rig	MISC	N	Polaris optical system (Northern Digital Incorporated, Waterloo, Ontario, Canada)	OPT		5	INT							INT	Y	Custom	80	23.93	10.62
Kondo (2010)	8	N/A	N/A	31	72	62.1	N/A	N/A	N/A	L	Knee Only	Healthy	N	Biomechanical testing rig	MISC	N	Polaris optical system (Northern Digital Incorporated, Waterloo, Ontario, Canada)	OPT		5	INT							INT	Y	Custom	85	24.1	10.28
Kondo (2010)	8	N/A	N/A	31	72	62.1	N/A	N/A	N/A	L	Knee Only	Healthy	N	Biomechanical testing rig	MISC	N	Polaris optical system (Northern Digital Incorporated, Waterloo, Ontario, Canada)	OPT		5	INT							INT	Y	Custom	90	24.1	10.11
Kondo (2010)	8	N/A	N/A	31	72	62.1	N/A	N/A	N/A	L	Knee Only	Healthy	N	Biomechanical testing rig	MISC	N	Polaris optical system (Northern Digital Incorporated, Waterloo, Ontario, Canada)	OPT		5	INT							INT	Y	Custom	95	24.27	9.78
Kondo (2010)	8	N/A	N/A	31	72	62.1	N/A	N/A	N/A	L	Knee Only	Healthy	N	Biomechanical testing rig	MISC	N	Polaris optical system (Northern Digital Incorporated, Waterloo, Ontario, Canada)	OPT		5	INT							INT	Y	Custom	100	24.44	9.44
Kondo (2010)	8	N/A	N/A	31	72	62.1	N/A	N/A	N/A	L	Knee Only	Healthy	N	Biomechanical testing rig	MISC	N	Polaris optical system (Northern Digital Incorporated, Waterloo, Ontario, Canada)	OPT		5	INT							INT	Y	Custom	105	24.78	9.27
Kondo (2010)	8	N/A	N/A	31	72	62.1	N/A	N/A	N/A	L	Knee Only	Healthy	N	Biomechanical testing rig	MISC	N	Polaris optical system (Northern Digital Incorporated, Waterloo, Ontario, Canada)	OPT		5	INT							INT	Y	Custom	110	25.11	9.1
Kondo (2010)	8	N/A	N/A	31	72	62.1	N/A	N/A	N/A	L	Knee Only	Healthy	N	Biomechanical testing rig	MISC	N	Polaris optical system (Northern Digital Incorporated, Waterloo, Ontario, Canada)	OPT	90		ANT							ANT	Y	Custom	0	2	1.43
Kondo (2010)	8	N/A	N/A	31	72	62.1	N/A	N/A	N/A	L	Knee Only	Healthy	N	Biomechanical testing rig	MISC	N	Polaris optical system (Northern Digital Incorporated, Waterloo, Ontario, Canada)	OPT	90		ANT							ANT	Y	Custom	5	2.38	1.38
Kondo (2010)	8	N/A	N/A	31	72	62.1	N/A	N/A	N/A	L	Knee Only	Healthy	N	Biomechanical testing rig	MISC	N	Polaris optical system (Northern Digital Incorporated, Waterloo, Ontario, Canada)	OPT	90		ANT							ANT	Y	Custom	10	3.01	1.21
Kondo (2010)	8	N/A	N/A	31	72	62.1	N/A	N/A	N/A	L	Knee Only	Healthy	N	Biomechanical testing rig	MISC	N	Polaris optical system (Northern Digital Incorporated, Waterloo, Ontario, Canada)	OPT	90		ANT							ANT	Y	Custom	15	3.14	1.62
Kondo (2010)	8	N/A	N/A	31	72	62.1	N/A	N/A	N/A	L	Knee Only	Healthy	N	Biomechanical testing rig	MISC	N	Polaris optical system (Northern Digital Incorporated, Waterloo, Ontario, Canada)	OPT	90		ANT							ANT	Y	Custom	20	3.4	1.63
Kondo (2010)	8	N/A	N/A	31	72	62.1	N/A	N/A	N/A	L	Knee Only	Healthy	N	Biomechanical testing rig	MISC	N	Polaris optical system (Northern Digital Incorporated, Waterloo, Ontario, Canada)	OPT	90		ANT							ANT	Y	Custom	25	3.53	1.38
Kondo (2010)	8	N/A	N/A	31	72	62.1	N/A	N/A	N/A	L	Knee Only	Healthy	N	Biomechanical testing rig	MISC	N	Polaris optical system (Northern Digital Incorporated, Waterloo, Ontario, Canada)	OPT	90		ANT							ANT	Y	Custom	30	3.66	1.31
Kondo (2010)	8	N/A	N/A	31	72	62.1	N/A	N/A	N/A	L	Knee Only	Healthy	N	Biomechanical testing rig	MISC	N	Polaris optical system (Northern Digital Incorporated, Waterloo, Ontario, Canada)	OPT	90		ANT							ANT	Y	Custom	35	3.41	1.24
Kondo (2010)	8	N/A	N/A	31	72	62.1	N/A	N/A	N/A	L	Knee Only	Healthy	N	Biomechanical testing rig	MISC	N	Polaris optical system (Northern Digital Incorporated, Waterloo, Ontario, Canada)	OPT	90		ANT							ANT	Y	Custom	40	3.29	1.66
Kondo (2010)	8	N/A	N/A	31	72	62.1	N/A	N/A	N/A	L	Knee Only	Healthy	N	Biomechanical testing rig	MISC	N	Polaris optical system (Northern Digital Incorporated, Waterloo, Ontario, Canada)	OPT	90		ANT							ANT	Y	Custom	45	3.17	2.16
Kondo (2010)	8	N/A	N/A	31	72	62.1	N/A	N/A	N/A	L	Knee Only	Healthy	N	Biomechanical testing rig	MISC	N	Polaris optical system (Northern Digital Incorporated, Waterloo, Ontario, Canada)	OPT	90		ANT							ANT	Y	Custom	50	3.18	1.5
Kondo (2010)	8	N/A	N/A	31	72	62.1	N/A	N/A	N/A	L	Knee Only	Healthy	N	Biomechanical testing rig	MISC	N	Polaris optical system (Northern Digital Incorporated, Waterloo, Ontario, Canada)	OPT	90		ANT							ANT	Y	Custom	55	3.18	2
Kondo (2010)	8	N/A	N/A	31	72	62.1	N/A	N/A	N/A	L	Knee Only	Healthy	N	Biomechanical testing rig	MISC	N	Polaris optical system (Northern Digital Incorporated, Waterloo, Ontario, Canada)	OPT	90		ANT							ANT	Y	Custom	60	3.06	1.87
Kondo (2010)	8	N/A	N/A	31	72	62.1	N/A	N/A	N/A	L	Knee Only	Healthy	N	Biomechanical testing rig	MISC	N	Polaris optical system (Northern Digital Incorporated, Waterloo, Ontario, Canada)	OPT	90		ANT							ANT	Y	Custom	65	2.69	1.88
Kondo (2010)	8	N/A	N/A	31	72	62.1	N/A	N/A	N/A	L	Knee Only	Healthy	N	Biomechanical testing rig	MISC	N	Polaris optical system (Northern Digital Incorporated, Waterloo, Ontario, Canada)	OPT	90		ANT							ANT	Y	Custom	70	2.45	2.18
Kondo (2010)	8	N/A	N/A	31	72	62.1	N/A	N/A	N/A	L	Knee Only	Healthy	N	Biomechanical testing rig	MISC	N	Polaris optical system (Northern Digital Incorporated, Waterloo, Ontario, Canada)	OPT	90		ANT							ANT	Y	Custom	75	2.58	1.84
Kondo (2010)	8	N/A	N/A	31	72	62.1	N/A	N/A	N/A	L	Knee Only	Healthy	N	Biomechanical testing rig	MISC	N	Polaris optical system (Northern Digital Incorporated, Waterloo, Ontario, Canada)	OPT	90		ANT							ANT	Y	Custom	80	2.71	1.73
Kondo (2010)	8	N/A	N/A	31	72	62.1	N/A	N/A	N/A	L	Knee Only	Healthy	N	Biomechanical testing rig	MISC	N	Polaris optical system (Northern Digital Incorporated, Waterloo, Ontario, Canada)	OPT	90		ANT							ANT	Y	Custom	85	2.71	2.19
Kondo (2010)	8	N/A	N/A	31	72	62.1	N/A	N/A	N/A	L	Knee Only	Healthy	N	Biomechanical testing rig	MISC	N	Polaris optical system (Northern Digital Incorporated, Waterloo, Ontario, Canada)	OPT	90		ANT							ANT	Y	Custom	90	2.72	1.94
Kondo (2010)	8	N/A	N/A	31	72	62.1	N/A	N/A	N/A	L	Knee Only	Healthy	N	Biomechanical testing rig	MISC	N	Polaris optical system (Northern Digital Incorporated, Waterloo, Ontario, Canada)	OPT	90		ANT							ANT	Y	Custom	95	2.1	1.52
Kondo (2010)	8	N/A	N/A	31	72	62.1	N/A	N/A	N/A	L	Knee Only	Healthy	N	Biomechanical testing rig	MISC	N	Polaris optical system (Northern Digital Incorporated, Waterloo, Ontario, Canada)	OPT	90		ANT							ANT	Y	Custom	100	1.98	1.86
Kondo (2010)	8	N/A	N/A	31	72	62.1	N/A	N/A	N/A	L	Knee Only	Healthy	N	Biomechanical testing rig	MISC	N	Polaris optical system (Northern Digital Incorporated, Waterloo, Ontario, Canada)	OPT	90		ANT							ANT	Y	Custom	105	2.23	1.43
Kondo (2010)	8	N/A	N/A	31	72	62.1	N/A	N/A	N/A	L	Knee Only	Healthy	N	Biomechanical testing rig	MISC	N	Polaris optical system (Northern Digital Incorporated, Waterloo, Ontario, Canada)	OPT	90		ANT							ANT	Y	Custom	110	2.49	1.31
Kondo (2011)	8	N/A	N/A	49	71	59	N/A	N/A	N/A	L	Knee Only	Healthy	N	Biomechanical testing rig	MISC	N	Polaris optical system (Northern Digital Incorporated, Waterloo, Ontario, Canada)	OPT	90		ANT							ANT	Y	Custom	0	1.3	1.1	Landmarks were digitized using an optical stylus to construct the coordinate systems for the femur and tibia
Kondo (2011)	8	N/A	N/A	49	71	59	N/A	N/A	N/A	L	Knee Only	Healthy	N	Biomechanical testing rig	MISC	N	Polaris optical system (Northern Digital Incorporated, Waterloo, Ontario, Canada)	OPT	90		ANT							ANT	Y	Custom	30	4.6	1.4
Kondo (2011)	8	N/A	N/A	49	71	59	N/A	N/A	N/A	L	Knee Only	Healthy	N	Biomechanical testing rig	MISC	N	Polaris optical system (Northern Digital Incorporated, Waterloo, Ontario, Canada)	OPT	90		ANT							ANT	Y	Custom	60	4	2.4
Kondo (2011)	8	N/A	N/A	49	71	59	N/A	N/A	N/A	L	Knee Only	Healthy	N	Biomechanical testing rig	MISC	N	Polaris optical system (Northern Digital Incorporated, Waterloo, Ontario, Canada)	OPT	90		ANT							ANT	Y	Custom	90	2.8	1.5
Kondo (2011)	8	N/A	N/A	49	71	59	N/A	N/A	N/A	L	Knee Only	Healthy	N	Biomechanical testing rig	MISC	N	Polaris optical system (Northern Digital Incorporated, Waterloo, Ontario, Canada)	OPT	90		ANT							ANT	Y	Custom	110	2.6	2
Kondo (2011)	8	N/A	N/A	49	71	59	N/A	N/A	N/A	L	Knee Only	Healthy	N	Biomechanical testing rig	MISC	N	Polaris optical system (Northern Digital Incorporated, Waterloo, Ontario, Canada)	OPT	90		POST							POST	Y	Custom	0	2.3	1.2
Kondo (2011)	8	N/A	N/A	49	71	59	N/A	N/A	N/A	L	Knee Only	Healthy	N	Biomechanical testing rig	MISC	N	Polaris optical system (Northern Digital Incorporated, Waterloo, Ontario, Canada)	OPT	90		POST							POST	Y	Custom	30	4.2	2.1
Kondo (2011)	8	N/A	N/A	49	71	59	N/A	N/A	N/A	L	Knee Only	Healthy	N	Biomechanical testing rig	MISC	N	Polaris optical system (Northern Digital Incorporated, Waterloo, Ontario, Canada)	OPT	90		POST							POST	Y	Custom	60	3.1	1.2
Kondo (2011)	8	N/A	N/A	49	71	59	N/A	N/A	N/A	L	Knee Only	Healthy	N	Biomechanical testing rig	MISC	N	Polaris optical system (Northern Digital Incorporated, Waterloo, Ontario, Canada)	OPT	90		POST							POST	Y	Custom	90	4	1.8
Kondo (2011)	8	N/A	N/A	49	71	59	N/A	N/A	N/A	L	Knee Only	Healthy	N	Biomechanical testing rig	MISC	N	Polaris optical system (Northern Digital Incorporated, Waterloo, Ontario, Canada)	OPT	90		POST							POST	Y	Custom	110	5	2.1
Kondo (2011)	8	N/A	N/A	49	71	59	N/A	N/A	N/A	L	Knee Only	Healthy	N	Biomechanical testing rig	MISC	N	Polaris optical system (Northern Digital Incorporated, Waterloo, Ontario, Canada)	OPT		5	INT							INT	Y	Custom	0	6.8	4.3
Kondo (2011)	8	N/A	N/A	49	71	59	N/A	N/A	N/A	L	Knee Only	Healthy	N	Biomechanical testing rig	MISC	N	Polaris optical system (Northern Digital Incorporated, Waterloo, Ontario, Canada)	OPT		5	INT							INT	Y	Custom	30	18.6	3.9
Kondo (2011)	8	N/A	N/A	49	71	59	N/A	N/A	N/A	L	Knee Only	Healthy	N	Biomechanical testing rig	MISC	N	Polaris optical system (Northern Digital Incorporated, Waterloo, Ontario, Canada)	OPT		5	INT							INT	Y	Custom	60	20	4
Kondo (2011)	8	N/A	N/A	49	71	59	N/A	N/A	N/A	L	Knee Only	Healthy	N	Biomechanical testing rig	MISC	N	Polaris optical system (Northern Digital Incorporated, Waterloo, Ontario, Canada)	OPT		5	INT							INT	Y	Custom	90	19.6	4.7
Kondo (2011)	8	N/A	N/A	49	71	59	N/A	N/A	N/A	L	Knee Only	Healthy	N	Biomechanical testing rig	MISC	N	Polaris optical system (Northern Digital Incorporated, Waterloo, Ontario, Canada)	OPT		5	INT							INT	Y	Custom	110	19.5	4.6
Kondo (2011)	8	N/A	N/A	49	71	59	N/A	N/A	N/A	L	Knee Only	Healthy	N	Biomechanical testing rig	MISC	N	Polaris optical system (Northern Digital Incorporated, Waterloo, Ontario, Canada)	OPT		5	EXT							EXT	Y	Custom	0	8.1	5.3
Kondo (2011)	8	N/A	N/A	49	71	59	N/A	N/A	N/A	L	Knee Only	Healthy	N	Biomechanical testing rig	MISC	N	Polaris optical system (Northern Digital Incorporated, Waterloo, Ontario, Canada)	OPT		5	EXT							EXT	Y	Custom	30	19.3	4.3
Kondo (2011)	8	N/A	N/A	49	71	59	N/A	N/A	N/A	L	Knee Only	Healthy	N	Biomechanical testing rig	MISC	N	Polaris optical system (Northern Digital Incorporated, Waterloo, Ontario, Canada)	OPT		5	EXT							EXT	Y	Custom	60	20.4	5.1
Kondo (2011)	8	N/A	N/A	49	71	59	N/A	N/A	N/A	L	Knee Only	Healthy	N	Biomechanical testing rig	MISC	N	Polaris optical system (Northern Digital Incorporated, Waterloo, Ontario, Canada)	OPT		5	EXT							EXT	Y	Custom	90	20	5.1
Kondo (2011)	8	N/A	N/A	49	71	59	N/A	N/A	N/A	L	Knee Only	Healthy	N	Biomechanical testing rig	MISC	N	Polaris optical system (Northern Digital Incorporated, Waterloo, Ontario, Canada)	OPT		5	EXT							EXT	Y	Custom	110	20.3	5.1
Kondo (2014)	14	N/A	N/A	31	72	61	N/A	N/A	N/A	L	Knee Only	Healthy	N	Biomechanical testing rig	MISC	N	Polaris optical system (Northern Digital Incorporated, Waterloo, Ontario, Canada)	OPT	90		ANT							ANT	Y	Custom	0	1.8	1.3	Landmarks were digitized with an optical stylus that was tracked by the Polaris system to construct the coordinate systems for the femur and tibia.
Kondo (2014)	14	N/A	N/A	31	72	61	N/A	N/A	N/A	L	Knee Only	Healthy	N	Biomechanical testing rig	MISC	N	Polaris optical system (Northern Digital Incorporated, Waterloo, Ontario, Canada)	OPT	90		ANT							ANT	Y	Custom	30	4	1.3
Kondo (2014)	14	N/A	N/A	31	72	61	N/A	N/A	N/A	L	Knee Only	Healthy	N	Biomechanical testing rig	MISC	N	Polaris optical system (Northern Digital Incorporated, Waterloo, Ontario, Canada)	OPT	90		ANT							ANT	Y	Custom	60	3.8	2.2
Kondo (2014)	14	N/A	N/A	31	72	61	N/A	N/A	N/A	L	Knee Only	Healthy	N	Biomechanical testing rig	MISC	N	Polaris optical system (Northern Digital Incorporated, Waterloo, Ontario, Canada)	OPT	90		ANT							ANT	Y	Custom	90	3	1.4
Kondo (2014)	14	N/A	N/A	31	72	61	N/A	N/A	N/A	L	Knee Only	Healthy	N	Biomechanical testing rig	MISC	N	Polaris optical system (Northern Digital Incorporated, Waterloo, Ontario, Canada)	OPT	90		ANT							ANT	Y	Custom	110	2.9	1.7
Kondo (2014)	14	N/A	N/A	31	72	61	N/A	N/A	N/A	L	Knee Only	Healthy	N	Biomechanical testing rig	MISC	N	Polaris optical system (Northern Digital Incorporated, Waterloo, Ontario, Canada)	OPT	90		POST							POST	Y	Custom	0	3	1.6
Kondo (2014)	14	N/A	N/A	31	72	61	N/A	N/A	N/A	L	Knee Only	Healthy	N	Biomechanical testing rig	MISC	N	Polaris optical system (Northern Digital Incorporated, Waterloo, Ontario, Canada)	OPT	90		POST							POST	Y	Custom	30	4.4	1.8
Kondo (2014)	14	N/A	N/A	31	72	61	N/A	N/A	N/A	L	Knee Only	Healthy	N	Biomechanical testing rig	MISC	N	Polaris optical system (Northern Digital Incorporated, Waterloo, Ontario, Canada)	OPT	90		POST							POST	Y	Custom	60	2.9	1.4
Kondo (2014)	14	N/A	N/A	31	72	61	N/A	N/A	N/A	L	Knee Only	Healthy	N	Biomechanical testing rig	MISC	N	Polaris optical system (Northern Digital Incorporated, Waterloo, Ontario, Canada)	OPT	90		POST							POST	Y	Custom	90	3.5	1.7
Kondo (2014)	14	N/A	N/A	31	72	61	N/A	N/A	N/A	L	Knee Only	Healthy	N	Biomechanical testing rig	MISC	N	Polaris optical system (Northern Digital Incorporated, Waterloo, Ontario, Canada)	OPT	90		POST							POST	Y	Custom	110	4.4	1.9
Kondo (2014)	14	N/A	N/A	31	72	61	N/A	N/A	N/A	L	Knee Only	Healthy	N	Biomechanical testing rig	MISC	N	Polaris optical system (Northern Digital Incorporated, Waterloo, Ontario, Canada)	OPT		5	INT							INT	Y	Custom	0	10.4	7.1
Kondo (2014)	14	N/A	N/A	31	72	61	N/A	N/A	N/A	L	Knee Only	Healthy	N	Biomechanical testing rig	MISC	N	Polaris optical system (Northern Digital Incorporated, Waterloo, Ontario, Canada)	OPT		5	INT							INT	Y	Custom	30	21.8	7.8
Kondo (2014)	14	N/A	N/A	31	72	61	N/A	N/A	N/A	L	Knee Only	Healthy	N	Biomechanical testing rig	MISC	N	Polaris optical system (Northern Digital Incorporated, Waterloo, Ontario, Canada)	OPT		5	INT							INT	Y	Custom	60	22.7	6.8
Kondo (2014)	14	N/A	N/A	31	72	61	N/A	N/A	N/A	L	Knee Only	Healthy	N	Biomechanical testing rig	MISC	N	Polaris optical system (Northern Digital Incorporated, Waterloo, Ontario, Canada)	OPT		5	INT							INT	Y	Custom	90	21.9	7
Kondo (2014)	14	N/A	N/A	31	72	61	N/A	N/A	N/A	L	Knee Only	Healthy	N	Biomechanical testing rig	MISC	N	Polaris optical system (Northern Digital Incorporated, Waterloo, Ontario, Canada)	OPT		5	INT							INT	Y	Custom	110	22.6	7.5
Kondo (2014)	14	N/A	N/A	31	72	61	N/A	N/A	N/A	L	Knee Only	Healthy	N	Biomechanical testing rig	MISC	N	Polaris optical system (Northern Digital Incorporated, Waterloo, Ontario, Canada)	OPT		5	EXT							EXT	Y	Custom	0	8.9	6.9
Kondo (2014)	14	N/A	N/A	31	72	61	N/A	N/A	N/A	L	Knee Only	Healthy	N	Biomechanical testing rig	MISC	N	Polaris optical system (Northern Digital Incorporated, Waterloo, Ontario, Canada)	OPT		5	EXT							EXT	Y	Custom	30	18.1	6
Kondo (2014)	14	N/A	N/A	31	72	61	N/A	N/A	N/A	L	Knee Only	Healthy	N	Biomechanical testing rig	MISC	N	Polaris optical system (Northern Digital Incorporated, Waterloo, Ontario, Canada)	OPT		5	EXT							EXT	Y	Custom	60	19.4	4.8
Kondo (2014)	14	N/A	N/A	31	72	61	N/A	N/A	N/A	L	Knee Only	Healthy	N	Biomechanical testing rig	MISC	N	Polaris optical system (Northern Digital Incorporated, Waterloo, Ontario, Canada)	OPT		5	EXT							EXT	Y	Custom	90	19.6	4.8
Kondo (2014)	14	N/A	N/A	31	72	61	N/A	N/A	N/A	L	Knee Only	Healthy	N	Biomechanical testing rig	MISC	N	Polaris optical system (Northern Digital Incorporated, Waterloo, Ontario, Canada)	OPT		5	EXT							EXT	Y	Custom	110	19.7	5.1
Küpper (2022)	4	0	4	72	97	86.5	N/A	N/A	N/A	L/P/S	Knee Only	Healthy	N	ISKLA Device	MISC	Y	MRI	MRI	40		ANT							ANT	Y	N/A	30	3.9	N/A
Küpper (2022)	4	0	4	72	97	86.5	N/A	N/A	N/A	L/P/S	Knee Only	Healthy	N	ISKLA Device	MISC	Y	MRI	MRI	89		ANT							ANT	Y	N/A	30	6.2	N/A
Küpper (2022)	4	0	4	72	97	86.5	N/A	N/A	N/A	L/P/S	Knee Only	Healthy	N	ISKLA Device	MISC	Y	MRI	MRI	139		ANT							ANT	Y	N/A	30	7.7	N/A
Küpper (2022)	4	0	4	72	97	86.5	N/A	N/A	N/A	L/P/S	Knee Only	Healthy	N	ISKLA Device	MISC	Y	electroforce system	ETD	40		ANT							ANT	Y	N/A	30	4.9	N/A
Küpper (2022)	4	0	4	72	97	86.5	N/A	N/A	N/A	L/P/S	Knee Only	Healthy	N	ISKLA Device	MISC	Y	electroforce system	ETD	89		ANT							ANT	Y	N/A	30	7.4	N/A
Küpper (2022)	4	0	4	72	97	86.5	N/A	N/A	N/A	L/P/S	Knee Only	Healthy	N	ISKLA Device	MISC	Y	electroforce system	ETD	139		ANT							ANT	Y	N/A	30	9.9	N/A
LaPrade (2010)	11	N/A	N/A	43	73	64	N/A	N/A	N/A	L	Knee Only	Healthy	N	Tsai Device	MISC	N	6 degrees of freedom electromagnetic motion-analysis system (Polhemus Fastrak, Polhemus Inc, Colchester, Vermont)	OPT	88		ANT							ANT	Y	N/A	0	3.4	0.7
LaPrade (2010)	11	N/A	N/A	43	73	64	N/A	N/A	N/A	L	Knee Only	Healthy	N	Tsai Device	MISC	N	6 degrees of freedom electromagnetic motion-analysis system (Polhemus Fastrak, Polhemus Inc, Colchester, Vermont)	OPT	88		ANT							ANT	Y	N/A	20	3.9	1.1
LaPrade (2010)	11	N/A	N/A	43	73	64	N/A	N/A	N/A	L	Knee Only	Healthy	N	Tsai Device	MISC	N	6 degrees of freedom electromagnetic motion-analysis system (Polhemus Fastrak, Polhemus Inc, Colchester, Vermont)	OPT	88		ANT							ANT	Y	N/A	30	3.8	0.9
LaPrade (2010)	11	N/A	N/A	43	73	64	N/A	N/A	N/A	L	Knee Only	Healthy	N	Tsai Device	MISC	N	6 degrees of freedom electromagnetic motion-analysis system (Polhemus Fastrak, Polhemus Inc, Colchester, Vermont)	OPT	88		ANT							ANT	Y	N/A	60	5.4	1.1
LaPrade (2010)	11	N/A	N/A	43	73	64	N/A	N/A	N/A	L	Knee Only	Healthy	N	Tsai Device	MISC	N	6 degrees of freedom electromagnetic motion-analysis system (Polhemus Fastrak, Polhemus Inc, Colchester, Vermont)	OPT	88		ANT							ANT	Y	N/A	90	5.4	1.2
LaPrade (2010)	11	N/A	N/A	43	73	64	N/A	N/A	N/A	L	Knee Only	Healthy	N	Tsai Device	MISC	N	6 degrees of freedom electromagnetic motion-analysis system (Polhemus Fastrak, Polhemus Inc, Colchester, Vermont)	OPT	88		POST							POST	Y	N/A	0	5.1	1.1
LaPrade (2010)	11	N/A	N/A	43	73	64	N/A	N/A	N/A	L	Knee Only	Healthy	N	Tsai Device	MISC	N	6 degrees of freedom electromagnetic motion-analysis system (Polhemus Fastrak, Polhemus Inc, Colchester, Vermont)	OPT	88		POST							POST	Y	N/A	20	6.4	1.3
LaPrade (2010)	11	N/A	N/A	43	73	64	N/A	N/A	N/A	L	Knee Only	Healthy	N	Tsai Device	MISC	N	6 degrees of freedom electromagnetic motion-analysis system (Polhemus Fastrak, Polhemus Inc, Colchester, Vermont)	OPT	88		POST							POST	Y	N/A	30	5.5	1.4
LaPrade (2010)	11	N/A	N/A	43	73	64	N/A	N/A	N/A	L	Knee Only	Healthy	N	Tsai Device	MISC	N	6 degrees of freedom electromagnetic motion-analysis system (Polhemus Fastrak, Polhemus Inc, Colchester, Vermont)	OPT	88		POST							POST	Y	N/A	60	5.8	1.5
LaPrade (2010)	11	N/A	N/A	43	73	64	N/A	N/A	N/A	L	Knee Only	Healthy	N	Tsai Device	MISC	N	6 degrees of freedom electromagnetic motion-analysis system (Polhemus Fastrak, Polhemus Inc, Colchester, Vermont)	OPT	88		POST							POST	Y	N/A	90	6.4	1.4
LaPrade (2010)	11	N/A	N/A	43	73	64	N/A	N/A	N/A	L	Knee Only	Healthy	N	Tsai Device	MISC	N	6 degrees of freedom electromagnetic motion-analysis system (Polhemus Fastrak, Polhemus Inc, Colchester, Vermont)	OPT		5	INT							INT	Y	N/A	0	7.7	1.3
LaPrade (2010)	11	N/A	N/A	43	73	64	N/A	N/A	N/A	L	Knee Only	Healthy	N	Tsai Device	MISC	N	6 degrees of freedom electromagnetic motion-analysis system (Polhemus Fastrak, Polhemus Inc, Colchester, Vermont)	OPT		5	INT							INT	Y	N/A	20	15.3	1.6
LaPrade (2010)	11	N/A	N/A	43	73	64	N/A	N/A	N/A	L	Knee Only	Healthy	N	Tsai Device	MISC	N	6 degrees of freedom electromagnetic motion-analysis system (Polhemus Fastrak, Polhemus Inc, Colchester, Vermont)	OPT		5	INT							INT	Y	N/A	30	17	1.7
LaPrade (2010)	11	N/A	N/A	43	73	64	N/A	N/A	N/A	L	Knee Only	Healthy	N	Tsai Device	MISC	N	6 degrees of freedom electromagnetic motion-analysis system (Polhemus Fastrak, Polhemus Inc, Colchester, Vermont)	OPT		5	INT							INT	Y	N/A	60	17.1	1.8
LaPrade (2010)	11	N/A	N/A	43	73	64	N/A	N/A	N/A	L	Knee Only	Healthy	N	Tsai Device	MISC	N	6 degrees of freedom electromagnetic motion-analysis system (Polhemus Fastrak, Polhemus Inc, Colchester, Vermont)	OPT		5	INT							INT	Y	N/A	90	15.7	1.9
LaPrade (2010)	11	N/A	N/A	43	73	64	N/A	N/A	N/A	L	Knee Only	Healthy	N	Tsai Device	MISC	N	6 degrees of freedom electromagnetic motion-analysis system (Polhemus Fastrak, Polhemus Inc, Colchester, Vermont)	OPT		5	EXT							EXT	Y	N/A	0	8.8	1.5
LaPrade (2010)	11	N/A	N/A	43	73	64	N/A	N/A	N/A	L	Knee Only	Healthy	N	Tsai Device	MISC	N	6 degrees of freedom electromagnetic motion-analysis system (Polhemus Fastrak, Polhemus Inc, Colchester, Vermont)	OPT		5	EXT							EXT	Y	N/A	20	17.1	1.2
LaPrade (2010)	11	N/A	N/A	43	73	64	N/A	N/A	N/A	L	Knee Only	Healthy	N	Tsai Device	MISC	N	6 degrees of freedom electromagnetic motion-analysis system (Polhemus Fastrak, Polhemus Inc, Colchester, Vermont)	OPT		5	EXT							EXT	Y	N/A	30	17.7	1
LaPrade (2010)	11	N/A	N/A	43	73	64	N/A	N/A	N/A	L	Knee Only	Healthy	N	Tsai Device	MISC	N	6 degrees of freedom electromagnetic motion-analysis system (Polhemus Fastrak, Polhemus Inc, Colchester, Vermont)	OPT		5	EXT							EXT	Y	N/A	60	18.3	1
LaPrade (2010)	11	N/A	N/A	43	73	64	N/A	N/A	N/A	L	Knee Only	Healthy	N	Tsai Device	MISC	N	6 degrees of freedom electromagnetic motion-analysis system (Polhemus Fastrak, Polhemus Inc, Colchester, Vermont)	OPT		5	EXT							EXT	Y	N/A	90	19.6	0.9
LaPrade (2010)	11	N/A	N/A	43	73	64	N/A	N/A	N/A	L	Knee Only	Healthy	N	Tsai Device	MISC	N	6 degrees of freedom electromagnetic motion-analysis system (Polhemus Fastrak, Polhemus Inc, Colchester, Vermont)	OPT		10	VAR							VAR	Y	N/A	0	2.1	0.5
LaPrade (2010)	11	N/A	N/A	43	73	64	N/A	N/A	N/A	L	Knee Only	Healthy	N	Tsai Device	MISC	N	6 degrees of freedom electromagnetic motion-analysis system (Polhemus Fastrak, Polhemus Inc, Colchester, Vermont)	OPT		10	VAR							VAR	Y	N/A	20	4.5	1.1
LaPrade (2010)	11	N/A	N/A	43	73	64	N/A	N/A	N/A	L	Knee Only	Healthy	N	Tsai Device	MISC	N	6 degrees of freedom electromagnetic motion-analysis system (Polhemus Fastrak, Polhemus Inc, Colchester, Vermont)	OPT		10	VAR							VAR	Y	N/A	30	5.2	0.8
LaPrade (2010)	11	N/A	N/A	43	73	64	N/A	N/A	N/A	L	Knee Only	Healthy	N	Tsai Device	MISC	N	6 degrees of freedom electromagnetic motion-analysis system (Polhemus Fastrak, Polhemus Inc, Colchester, Vermont)	OPT		10	VAR							VAR	Y	N/A	60	5	0.6
LaPrade (2010)	11	N/A	N/A	43	73	64	N/A	N/A	N/A	L	Knee Only	Healthy	N	Tsai Device	MISC	N	6 degrees of freedom electromagnetic motion-analysis system (Polhemus Fastrak, Polhemus Inc, Colchester, Vermont)	OPT		10	VAR							VAR	Y	N/A	90	5.8	0.8
Lenschow (2006)	10	N/A	N/A	49	78	N/A	N/A	N/A	N/A	L/P/S	Knee Only	Healthy	N	6-DOF robot (KUKA)	RA	Y	Robotic/UFS system	LA	134		POST							POST	Y	N/A	0	4.6	1.8
Lenschow (2006)	10	N/A	N/A	49	78	N/A	N/A	N/A	N/A	L/P/S	Knee Only	Healthy	N	6-DOF robot (KUKA)	RA	Y	Robotic/UFS system	LA	134		POST							POST	Y	N/A	30	6.4	1.4
Lenschow (2006)	10	N/A	N/A	49	78	N/A	N/A	N/A	N/A	L/P/S	Knee Only	Healthy	N	6-DOF robot (KUKA)	RA	Y	Robotic/UFS system	LA	134		POST							POST	Y	N/A	60	4.2	0.9
Lenschow (2006)	10	N/A	N/A	49	78	N/A	N/A	N/A	N/A	L/P/S	Knee Only	Healthy	N	6-DOF robot (KUKA)	RA	Y	Robotic/UFS system	LA	134		POST							POST	Y	N/A	90	3.7	1.0
Lertwanich (2011)	10	N/A	N/A	48	65	57	N/A	N/A	N/A	L/P/S	Knee Only	Healthy	Y	CASPAR; OrthoMaquet, Rastatt, Germany	RA	Y	Robotic/UFS testing System	LA	89		ANT							ANT	Y	N/A	0	6.7	2.4
Lertwanich (2011)	10	N/A	N/A	48	65	57	N/A	N/A	N/A	L/P/S	Knee Only	Healthy	Y	CASPAR; OrthoMaquet, Rastatt, Germany	RA	Y	Robotic/UFS testing System	LA	89		ANT							ANT	Y	N/A	15	8.3	3
Lertwanich (2011)	10	N/A	N/A	48	65	57	N/A	N/A	N/A	L/P/S	Knee Only	Healthy	Y	CASPAR; OrthoMaquet, Rastatt, Germany	RA	Y	Robotic/UFS testing System	LA	89		ANT							ANT	Y	N/A	30	7.9	2.9
Lertwanich (2011)	10	N/A	N/A	48	65	57	N/A	N/A	N/A	L/P/S	Knee Only	Healthy	Y	CASPAR; OrthoMaquet, Rastatt, Germany	RA	Y	Robotic/UFS testing System	LA	89		ANT							ANT	Y	N/A	60	6.1	2.6
Lertwanich (2011)	10	N/A	N/A	48	65	57	N/A	N/A	N/A	L/P/S	Knee Only	Healthy	Y	CASPAR; OrthoMaquet, Rastatt, Germany	RA	Y	Robotic/UFS testing System	LA	89		ANT							ANT	Y	N/A	90	6.1	2.3
Li (1999)	1	1	0	N/A	N/A	65	N/A	N/A	N/A	L/P/S	Knee Only	Healthy	N	Robotic/UFS system	RA	Y	Robotic/UFS testing System	LA	100		ANT							ANT	Y	N/A	0	2.2	N/A
Li (1999)	1	1	0	N/A	N/A	65	N/A	N/A	N/A	L/P/S	Knee Only	Healthy	N	Robotic/UFS system	RA	Y	Robotic/UFS testing System	LA	80		ANT							ANT	Y	N/A	0	1.9	N/A
Li (1999)	1	1	0	N/A	N/A	65	N/A	N/A	N/A	L/P/S	Knee Only	Healthy	N	Robotic/UFS system	RA	Y	Robotic/UFS testing System	LA	60		ANT							ANT	Y	N/A	0	1.7	N/A
Li (1999)	1	1	0	N/A	N/A	65	N/A	N/A	N/A	L/P/S	Knee Only	Healthy	N	Robotic/UFS system	RA	Y	Robotic/UFS testing System	LA	40		ANT							ANT	Y	N/A	0	0.7	N/A
Li (1999)	1	1	0	N/A	N/A	65	N/A	N/A	N/A	L/P/S	Knee Only	Healthy	N	Robotic/UFS system	RA	Y	Robotic/UFS testing System	LA	20		ANT							ANT	Y	N/A	0	0.6	N/A
Li (1999)	1	1	0	N/A	N/A	65	N/A	N/A	N/A	L/P/S	Knee Only	Healthy	N	Robotic/UFS system	RA	Y	Robotic/UFS testing System	LA	20		POST							POST	Y	N/A	0	2	N/A
Li (1999)	1	1	0	N/A	N/A	65	N/A	N/A	N/A	L/P/S	Knee Only	Healthy	N	Robotic/UFS system	RA	Y	Robotic/UFS testing System	LA	40		POST							POST	Y	N/A	0	2.9	N/A
Li (1999)	1	1	0	N/A	N/A	65	N/A	N/A	N/A	L/P/S	Knee Only	Healthy	N	Robotic/UFS system	RA	Y	Robotic/UFS testing System	LA	60		POST							POST	Y	N/A	0	3.9	N/A
Li (1999)	1	1	0	N/A	N/A	65	N/A	N/A	N/A	L/P/S	Knee Only	Healthy	N	Robotic/UFS system	RA	Y	Robotic/UFS testing System	LA	80		POST							POST	Y	N/A	0	4.4	N/A
Li (1999)	1	1	0	N/A	N/A	65	N/A	N/A	N/A	L/P/S	Knee Only	Healthy	N	Robotic/UFS system	RA	Y	Robotic/UFS testing System	LA	100		POST							POST	Y	N/A	0	5.3	N/A
Li (1999)	1	1	0	N/A	N/A	65	N/A	N/A	N/A	L/P/S	Knee Only	Healthy	N	Robotic/UFS system	RA	Y	Robotic/UFS testing System	LA	100		ANT							ANT	Y	N/A	30	6.2	N/A
Li (1999)	1	1	0	N/A	N/A	65	N/A	N/A	N/A	L/P/S	Knee Only	Healthy	N	Robotic/UFS system	RA	Y	Robotic/UFS testing System	LA	80		ANT							ANT	Y	N/A	30	4.8	N/A
Li (1999)	1	1	0	N/A	N/A	65	N/A	N/A	N/A	L/P/S	Knee Only	Healthy	N	Robotic/UFS system	RA	Y	Robotic/UFS testing System	LA	60		ANT							ANT	Y	N/A	30	3.2	N/A
Li (1999)	1	1	0	N/A	N/A	65	N/A	N/A	N/A	L/P/S	Knee Only	Healthy	N	Robotic/UFS system	RA	Y	Robotic/UFS testing System	LA	40		ANT							ANT	Y	N/A	30	2.2	N/A
Li (1999)	1	1	0	N/A	N/A	65	N/A	N/A	N/A	L/P/S	Knee Only	Healthy	N	Robotic/UFS system	RA	Y	Robotic/UFS testing System	LA	20		ANT							ANT	Y	N/A	30	0.6	N/A
Li (1999)	1	1	0	N/A	N/A	65	N/A	N/A	N/A	L/P/S	Knee Only	Healthy	N	Robotic/UFS system	RA	Y	Robotic/UFS testing System	LA	20		POST							POST	Y	N/A	30	1.2	N/A
Li (1999)	1	1	0	N/A	N/A	65	N/A	N/A	N/A	L/P/S	Knee Only	Healthy	N	Robotic/UFS system	RA	Y	Robotic/UFS testing System	LA	40		POST							POST	Y	N/A	30	4.1	N/A
Li (1999)	1	1	0	N/A	N/A	65	N/A	N/A	N/A	L/P/S	Knee Only	Healthy	N	Robotic/UFS system	RA	Y	Robotic/UFS testing System	LA	60		POST							POST	Y	N/A	30	4.8	N/A
Li (1999)	1	1	0	N/A	N/A	65	N/A	N/A	N/A	L/P/S	Knee Only	Healthy	N	Robotic/UFS system	RA	Y	Robotic/UFS testing System	LA	80		POST							POST	Y	N/A	30	5.6	N/A
Li (1999)	1	1	0	N/A	N/A	65	N/A	N/A	N/A	L/P/S	Knee Only	Healthy	N	Robotic/UFS system	RA	Y	Robotic/UFS testing System	LA	100		POST							POST	Y	N/A	30	8.3	N/A
Li (2007)	9	N/A	N/A	50	78	N/A	N/A	N/A	N/A	L/I/S	End of tibia and femur were potted in bone cement	Healthy	Y	Robot Arm	RA	N/A	6-axis robot	LA	130		ANT							LAT	N	Custom	0	-0.291349	0.619557
Li (2007)	9	N/A	N/A	50	78	N/A	N/A	N/A	N/A	L/I/S	End of tibia and femur were potted in bone cement	Healthy	Y	Robot Arm	RA	N/A	6-axis robot	LA	130		ANT							MED	N	Custom	15	0.385076	1.0613
Li (2007)	9	N/A	N/A	50	78	N/A	N/A	N/A	N/A	L/I/S	End of tibia and femur were potted in bone cement	Healthy	Y	Robot Arm	RA	N/A	6-axis robot	LA	130		ANT							MED	N	Custom	30	0.690667	0.944513
Li (2007)	9	N/A	N/A	50	78	N/A	N/A	N/A	N/A	L/I/S	End of tibia and femur were potted in bone cement	Healthy	Y	Robot Arm	RA	N/A	6-axis robot	LA	130		ANT							MED	N	Custom	60	0.209789	1.29951
Li (2007)	9	N/A	N/A	50	78	N/A	N/A	N/A	N/A	L/I/S	End of tibia and femur were potted in bone cement	Healthy	Y	Robot Arm	RA	N/A	6-axis robot	LA	130		ANT							MED	N	Custom	90	0.380588	1.96918
Li (2007)	9	N/A	N/A	50	78	N/A	N/A	N/A	N/A	L/I/S	End of tibia and femur were potted in bone cement	Healthy	Y	Robot Arm	RA	N/A	6-axis robot	LA	130		ANT							VAR	N	Custom	0	0.0487683	0.402556
Li (2007)	9	N/A	N/A	50	78	N/A	N/A	N/A	N/A	L/I/S	End of tibia and femur were potted in bone cement	Healthy	Y	Robot Arm	RA	N/A	6-axis robot	LA	130		ANT							VAR	N	Custom	15	0.291108	0.805032
Li (2007)	9	N/A	N/A	50	78	N/A	N/A	N/A	N/A	L/I/S	End of tibia and femur were potted in bone cement	Healthy	Y	Robot Arm	RA	N/A	6-axis robot	LA	130		ANT							VAR	N	Custom	30	0.617266	1.35853
Li (2007)	9	N/A	N/A	50	78	N/A	N/A	N/A	N/A	L/I/S	End of tibia and femur were potted in bone cement	Healthy	Y	Robot Arm	RA	N/A	6-axis robot	LA	130		ANT							VAR	N	Custom	60	0.675119	1.30818
Li (2007)	9	N/A	N/A	50	78	N/A	N/A	N/A	N/A	L/I/S	End of tibia and femur were potted in bone cement	Healthy	Y	Robot Arm	RA	N/A	6-axis robot	LA	130		ANT							VAR	N	Custom	90	0.414315	1.37526
Liu (2014)	12	N/A	N/A	21	60	43	15.1	N/A		L/I/S	tibia and femur were cut 20 cm from joint line- all soft tissues more than 10 cm from the joint line were removed.	Healthy	N	Robot with a universal force sensor (UFS) Delta SI-660-60 model; ATI, Apex, NC)	RA	Y	6-df robotic system (KR 150-2; KUKA Robots, Augsburg, Germany)	LA		10	VAR							VAR	Y	ISB	0	2.52	1.11
Liu (2014)	12	N/A	N/A	21	60	43	15.1	N/A		L/I/S	tibia and femur were cut 20 cm from joint line- all soft tissues more than 10 cm from the joint line were removed.	Healthy	N	Robot with a universal force sensor (UFS) Delta SI-660-60 model; ATI, Apex, NC)	RA	Y	6-df robotic system (KR 150-2; KUKA Robots, Augsburg, Germany)	LA		10	VAR							VAR	Y	ISB	15	4.04	1.61
Liu (2014)	12	N/A	N/A	21	60	43	15.1	N/A		L/I/S	tibia and femur were cut 20 cm from joint line- all soft tissues more than 10 cm from the joint line were removed.	Healthy	N	Robot with a universal force sensor (UFS) Delta SI-660-60 model; ATI, Apex, NC)	RA	Y	6-df robotic system (KR 150-2; KUKA Robots, Augsburg, Germany)	LA		10	VAR							VAR	Y	ISB	30	5.42	1.7
Liu (2014)	12	N/A	N/A	21	60	43	15.1	N/A		L/I/S	tibia and femur were cut 20 cm from joint line- all soft tissues more than 10 cm from the joint line were removed.	Healthy	N	Robot with a universal force sensor (UFS) Delta SI-660-60 model; ATI, Apex, NC)	RA	Y	6-df robotic system (KR 150-2; KUKA Robots, Augsburg, Germany)	LA		10	VAR							VAR	Y	ISB	60	6.29	1.61
Liu (2014)	12	N/A	N/A	21	60	43	15.1	N/A		L/I/S	tibia and femur were cut 20 cm from joint line- all soft tissues more than 10 cm from the joint line were removed.	Healthy	N	Robot with a universal force sensor (UFS) Delta SI-660-60 model; ATI, Apex, NC)	RA	Y	6-df robotic system (KR 150-2; KUKA Robots, Augsburg, Germany)	LA		10	VAR							VAR	Y	ISB	90	6.57	1.79
Liu (2014)	12	N/A	N/A	21	60	43	15.1	N/A		L/I/S	tibia and femur were cut 20 cm from joint line- all soft tissues more than 10 cm from the joint line were removed.	Healthy	N	Robot with a universal force sensor (UFS) Delta SI-660-60 model; ATI, Apex, NC)	RA	Y	6-df robotic system (KR 150-2; KUKA Robots, Augsburg, Germany)	LA		10	VAR							VAR	Y	ISB	120	7.26	1.56
Liu (2014)	12	N/A	N/A	21	60	43	15.1	N/A		L/I/S	tibia and femur were cut 20 cm from joint line- all soft tissues more than 10 cm from the joint line were removed.	Healthy	N	Robot with a universal force sensor (UFS) Delta SI-660-60 model; ATI, Apex, NC)	RA	Y	6-df robotic system (KR 150-2; KUKA Robots, Augsburg, Germany)	LA		5	EXT							EXT	Y	ISB	15	14.73	2.61
Liu (2014)	12	N/A	N/A	21	60	43	15.1	N/A		L/I/S	tibia and femur were cut 20 cm from joint line- all soft tissues more than 10 cm from the joint line were removed.	Healthy	N	Robot with a universal force sensor (UFS) Delta SI-660-60 model; ATI, Apex, NC)	RA	Y	6-df robotic system (KR 150-2; KUKA Robots, Augsburg, Germany)	LA		5	EXT							EXT	Y	ISB	30	17.7	2.74
Liu (2014)	12	N/A	N/A	21	60	43	15.1	N/A		L/I/S	tibia and femur were cut 20 cm from joint line- all soft tissues more than 10 cm from the joint line were removed.	Healthy	N	Robot with a universal force sensor (UFS) Delta SI-660-60 model; ATI, Apex, NC)	RA	Y	6-df robotic system (KR 150-2; KUKA Robots, Augsburg, Germany)	LA		5	EXT							EXT	Y	ISB	60	18.71	4.18
Liu (2014)	12	N/A	N/A	21	60	43	15.1	N/A		L/I/S	tibia and femur were cut 20 cm from joint line- all soft tissues more than 10 cm from the joint line were removed.	Healthy	N	Robot with a universal force sensor (UFS) Delta SI-660-60 model; ATI, Apex, NC)	RA	Y	6-df robotic system (KR 150-2; KUKA Robots, Augsburg, Germany)	LA		5	EXT							EXT	Y	ISB	90	20.64	4.3
Liu (2014)	12	N/A	N/A	21	60	43	15.1	N/A		L/I/S	tibia and femur were cut 20 cm from joint line- all soft tissues more than 10 cm from the joint line were removed.	Healthy	N	Robot with a universal force sensor (UFS) Delta SI-660-60 model; ATI, Apex, NC)	RA	Y	6-df robotic system (KR 150-2; KUKA Robots, Augsburg, Germany)	LA		5	EXT							EXT	Y	ISB	120	23.35	4.43
Liu (2014)	12	N/A	N/A	21	60	43	15.1	N/A		L/I/S	tibia and femur were cut 20 cm from joint line- all soft tissues more than 10 cm from the joint line were removed.	Healthy	N	Robot with a universal force sensor (UFS) Delta SI-660-60 model; ATI, Apex, NC)	RA	Y	6-df robotic system (KR 150-2; KUKA Robots, Augsburg, Germany)	LA		5	INT							INT	Y	ISB	15	18.47	2.75
Liu (2014)	12	N/A	N/A	21	60	43	15.1	N/A		L/I/S	tibia and femur were cut 20 cm from joint line- all soft tissues more than 10 cm from the joint line were removed.	Healthy	N	Robot with a universal force sensor (UFS) Delta SI-660-60 model; ATI, Apex, NC)	RA	Y	6-df robotic system (KR 150-2; KUKA Robots, Augsburg, Germany)	LA		5	INT							INT	Y	ISB	30	20.96	3.14
Liu (2014)	12	N/A	N/A	21	60	43	15.1	N/A		L/I/S	tibia and femur were cut 20 cm from joint line- all soft tissues more than 10 cm from the joint line were removed.	Healthy	N	Robot with a universal force sensor (UFS) Delta SI-660-60 model; ATI, Apex, NC)	RA	Y	6-df robotic system (KR 150-2; KUKA Robots, Augsburg, Germany)	LA		5	INT							INT	Y	ISB	60	20.83	4.58
Liu (2014)	12	N/A	N/A	21	60	43	15.1	N/A		L/I/S	tibia and femur were cut 20 cm from joint line- all soft tissues more than 10 cm from the joint line were removed.	Healthy	N	Robot with a universal force sensor (UFS) Delta SI-660-60 model; ATI, Apex, NC)	RA	Y	6-df robotic system (KR 150-2; KUKA Robots, Augsburg, Germany)	LA		5	INT							INT	Y	ISB	90	17.82	4.32
Liu (2014)	12	N/A	N/A	21	60	43	15.1	N/A		L/I/S	tibia and femur were cut 20 cm from joint line- all soft tissues more than 10 cm from the joint line were removed.	Healthy	N	Robot with a universal force sensor (UFS) Delta SI-660-60 model; ATI, Apex, NC)	RA	Y	6-df robotic system (KR 150-2; KUKA Robots, Augsburg, Germany)	LA		5	INT							INT	Y	ISB	120	16.64	3.8
Liu (2015)	6	N/A	N/A	20	58	46	14.4	N/A	N/A	L/P/S	20 cm from joint line	Healthy	N	6 DOF robotic/UFS testing system ((KR 150-2, KUKA Robots)	RA	N	From robot	LA		5	EXT							EXT	Y	ISB	15	19.3	0.7
Liu (2015)	6	N/A	N/A	20	58	46	14.4	N/A	N/A	L/P/S	20 cm from joint line	Healthy	N	6 DOF robotic/UFS testing system ((KR 150-2, KUKA Robots)	RA	N	From robot	LA		5	EXT							EXT	Y	ISB	30	22.8	0.5
Liu (2015)	6	N/A	N/A	20	58	46	14.4	N/A	N/A	L/P/S	20 cm from joint line	Healthy	N	6 DOF robotic/UFS testing system ((KR 150-2, KUKA Robots)	RA	N	From robot	LA		5	EXT							EXT	Y	ISB	60	27.2	0.9
Liu (2015)	6	N/A	N/A	20	58	46	14.4	N/A	N/A	L/P/S	20 cm from joint line	Healthy	N	6 DOF robotic/UFS testing system ((KR 150-2, KUKA Robots)	RA	N	From robot	LA		5	EXT							EXT	Y	ISB	90	27.2	1.2
Liu (2015)	6	N/A	N/A	20	58	46	14.4	N/A	N/A	L/P/S	20 cm from joint line	Healthy	N	6 DOF robotic/UFS testing system ((KR 150-2, KUKA Robots)	RA	N	From robot	LA		5	EXT							EXT	Y	ISB	120	20.3	3.1
Liu (2015)	6	N/A	N/A	20	58	46	14.4	N/A	N/A	L/P/S	20 cm from joint line	Healthy	N	6 DOF robotic/UFS testing system ((KR 150-2, KUKA Robots)	RA	N	From robot	LA		5	INT							INT	Y	ISB	15	23.7	2.2
Liu (2015)	6	N/A	N/A	20	58	46	14.4	N/A	N/A	L/P/S	20 cm from joint line	Healthy	N	6 DOF robotic/UFS testing system ((KR 150-2, KUKA Robots)	RA	N	From robot	LA		5	INT							INT	Y	ISB	30	22.8	1.7
Liu (2015)	6	N/A	N/A	20	58	46	14.4	N/A	N/A	L/P/S	20 cm from joint line	Healthy	N	6 DOF robotic/UFS testing system ((KR 150-2, KUKA Robots)	RA	N	From robot	LA		5	INT							INT	Y	ISB	60	16.6	2.5
Liu (2015)	6	N/A	N/A	20	58	46	14.4	N/A	N/A	L/P/S	20 cm from joint line	Healthy	N	6 DOF robotic/UFS testing system ((KR 150-2, KUKA Robots)	RA	N	From robot	LA		5	INT							INT	Y	ISB	90	17.1	3.1
Liu (2015)	6	N/A	N/A	20	58	46	14.4	N/A	N/A	L/P/S	20 cm from joint line	Healthy	N	6 DOF robotic/UFS testing system ((KR 150-2, KUKA Robots)	RA	N	From robot	LA		5	INT							INT	Y	ISB	120	2.9	0.7
Liu (2020)	12	N/A	N/A	24	79	56	18.9	N/A	N/A	L/P	Knee Only	Healthy	N	Robot with a universal force sensor (UFS) (Delta SI-660-60 model; ATI, Apex, NC)	RA	Y	6-df robotic system (KR 150-2; KUKA Robots, Augsburg, Germany)	LA		10	VAR							VAR	Y	ISB	0	3.32	0.78
Liu (2020)	12	N/A	N/A	24	79	56	18.9	N/A	N/A	L/P	Knee Only	Healthy	N	Robot with a universal force sensor (UFS) (Delta SI-660-60 model; ATI, Apex, NC)	RA	Y	6-df robotic system (KR 150-2; KUKA Robots, Augsburg, Germany)	LA		10	VAR							VAR	Y	ISB	15	5.33	0.93
Liu (2020)	12	N/A	N/A	24	79	56	18.9	N/A	N/A	L/P	Knee Only	Healthy	N	Robot with a universal force sensor (UFS) (Delta SI-660-60 model; ATI, Apex, NC)	RA	Y	6-df robotic system (KR 150-2; KUKA Robots, Augsburg, Germany)	LA		10	VAR							VAR	Y	ISB	30	5.57	1.03
Liu (2020)	12	N/A	N/A	24	79	56	18.9	N/A	N/A	L/P	Knee Only	Healthy	N	Robot with a universal force sensor (UFS) (Delta SI-660-60 model; ATI, Apex, NC)	RA	Y	6-df robotic system (KR 150-2; KUKA Robots, Augsburg, Germany)	LA		10	VAR							VAR	Y	ISB	60	5.96	1.23
Liu (2020)	12	N/A	N/A	24	79	56	18.9	N/A	N/A	L/P	Knee Only	Healthy	N	Robot with a universal force sensor (UFS) (Delta SI-660-60 model; ATI, Apex, NC)	RA	Y	6-df robotic system (KR 150-2; KUKA Robots, Augsburg, Germany)	LA		10	VAR							VAR	Y	ISB	90	7.14	1.42
Liu (2020)	12	N/A	N/A	24	79	56	18.9	N/A	N/A	L/P	Knee Only	Healthy	N	Robot with a universal force sensor (UFS) (Delta SI-660-60 model; ATI, Apex, NC)	RA	Y	6-df robotic system (KR 150-2; KUKA Robots, Augsburg, Germany)	LA		5	EXT							EXT	Y	ISB	15	19.65	2.08
Liu (2020)	12	N/A	N/A	24	79	56	18.9	N/A	N/A	L/P	Knee Only	Healthy	N	Robot with a universal force sensor (UFS) (Delta SI-660-60 model; ATI, Apex, NC)	RA	Y	6-df robotic system (KR 150-2; KUKA Robots, Augsburg, Germany)	LA		5	EXT							EXT	Y	ISB	30	21.31	2.08
Liu (2020)	12	N/A	N/A	24	79	56	18.9	N/A	N/A	L/P	Knee Only	Healthy	N	Robot with a universal force sensor (UFS) (Delta SI-660-60 model; ATI, Apex, NC)	RA	Y	6-df robotic system (KR 150-2; KUKA Robots, Augsburg, Germany)	LA		5	EXT							EXT	Y	ISB	60	21.74	2.2
Liu (2020)	12	N/A	N/A	24	79	56	18.9	N/A	N/A	L/P	Knee Only	Healthy	N	Robot with a universal force sensor (UFS) (Delta SI-660-60 model; ATI, Apex, NC)	RA	Y	6-df robotic system (KR 150-2; KUKA Robots, Augsburg, Germany)	LA		5	EXT							EXT	Y	ISB	90	23.25	2.63
Liu (2020)	12	N/A	N/A	24	79	56	18.9	N/A	N/A	L/P	Knee Only	Healthy	N	Robot with a universal force sensor (UFS) (Delta SI-660-60 model; ATI, Apex, NC)	RA	Y	6-df robotic system (KR 150-2; KUKA Robots, Augsburg, Germany)	LA		5	INT							INT	Y	ISB	15	20.85	2.83
Liu (2020)	12	N/A	N/A	24	79	56	18.9	N/A	N/A	L/P	Knee Only	Healthy	N	Robot with a universal force sensor (UFS) (Delta SI-660-60 model; ATI, Apex, NC)	RA	Y	6-df robotic system (KR 150-2; KUKA Robots, Augsburg, Germany)	LA		5	INT							INT	Y	ISB	30	24.27	2.83
Liu (2020)	12	N/A	N/A	24	79	56	18.9	N/A	N/A	L/P	Knee Only	Healthy	N	Robot with a universal force sensor (UFS) (Delta SI-660-60 model; ATI, Apex, NC)	RA	Y	6-df robotic system (KR 150-2; KUKA Robots, Augsburg, Germany)	LA		5	INT							INT	Y	ISB	60	20.37	2.09
Liu (2020)	12	N/A	N/A	24	79	56	18.9	N/A	N/A	L/P	Knee Only	Healthy	N	Robot with a universal force sensor (UFS) (Delta SI-660-60 model; ATI, Apex, NC)	RA	Y	6-df robotic system (KR 150-2; KUKA Robots, Augsburg, Germany)	LA		5	INT							INT	Y	ISB	90	18.35	2.82
Liu (2020)	12	N/A	N/A	24	79	56	18.9	N/A	N/A	L/P	Knee Only	Healthy	N	Robot with a universal force sensor (UFS) (Delta SI-660-60 model; ATI, Apex, NC)	RA	Y	6-df robotic system (KR 150-2; KUKA Robots, Augsburg, Germany)	LA	134		POST							POST	Y	ISB	15	5.88	0.72
Liu (2020)	12	N/A	N/A	24	79	56	18.9	N/A	N/A	L/P	Knee Only	Healthy	N	Robot with a universal force sensor (UFS) (Delta SI-660-60 model; ATI, Apex, NC)	RA	Y	6-df robotic system (KR 150-2; KUKA Robots, Augsburg, Germany)	LA	134		POST							POST	Y	ISB	30	6.03	0.54
Liu (2020)	12	N/A	N/A	24	79	56	18.9	N/A	N/A	L/P	Knee Only	Healthy	N	Robot with a universal force sensor (UFS) (Delta SI-660-60 model; ATI, Apex, NC)	RA	Y	6-df robotic system (KR 150-2; KUKA Robots, Augsburg, Germany)	LA	134		POST							POST	Y	ISB	60	5.16	0.42
Liu (2020)	12	N/A	N/A	24	79	56	18.9	N/A	N/A	L/P	Knee Only	Healthy	N	Robot with a universal force sensor (UFS) (Delta SI-660-60 model; ATI, Apex, NC)	RA	Y	6-df robotic system (KR 150-2; KUKA Robots, Augsburg, Germany)	LA	134		POST							POST	Y	ISB	90	4.92	0.49
Lo (2011)	14	N/A	N/A	N/A	N/A	75	13	N/A	N/A	L/P/S	Knee Only	Healthy	N	Robotic/universal force-moment sensor testing system (KUKA KR 60-3)	RA	Y	6-DOF robotic system	LA	130		ANT							ANT	Y	ISB	0	4.1	0.6
Lo (2011)	14	N/A	N/A	N/A	N/A	75	13	N/A	N/A	L/P/S	Knee Only	Healthy	N	Robotic/universal force-moment sensor testing system (KUKA KR 60-3)	RA	Y	6-DOF robotic system	LA	130		ANT							ANT	Y	ISB	15	6.4	1.3
Lo (2011)	14	N/A	N/A	N/A	N/A	75	13	N/A	N/A	L/P/S	Knee Only	Healthy	N	Robotic/universal force-moment sensor testing system (KUKA KR 60-3)	RA	Y	6-DOF robotic system	LA	130		ANT							ANT	Y	ISB	30	7.5	1.8
Lo (2011)	14	N/A	N/A	N/A	N/A	75	13	N/A	N/A	L/P/S	Knee Only	Healthy	N	Robotic/universal force-moment sensor testing system (KUKA KR 60-3)	RA	Y	6-DOF robotic system	LA	130		ANT							ANT	Y	ISB	45	7.9	2.2
Lo (2011)	14	N/A	N/A	N/A	N/A	75	13	N/A	N/A	L/P/S	Knee Only	Healthy	N	Robotic/universal force-moment sensor testing system (KUKA KR 60-3)	RA	Y	6-DOF robotic system	LA	130		ANT							ANT	Y	ISB	60	7.4	2.2
Lo (2011)	14	N/A	N/A	N/A	N/A	75	13	N/A	N/A	L/P/S	Knee Only	Healthy	N	Robotic/universal force-moment sensor testing system (KUKA KR 60-3)	RA	Y	6-DOF robotic system	LA	130		ANT							ANT	Y	ISB	75	6.5	2.1
Lo (2011)	14	N/A	N/A	N/A	N/A	75	13	N/A	N/A	L/P/S	Knee Only	Healthy	N	Robotic/universal force-moment sensor testing system (KUKA KR 60-3)	RA	Y	6-DOF robotic system	LA	130		ANT							ANT	Y	ISB	90	6.2	1.9
Lo (2011)	14	N/A	N/A	N/A	N/A	75	13	N/A	N/A	L/P/S	Knee Only	Healthy	N	Robotic/universal force-moment sensor testing system (KUKA KR 60-3)	RA	Y	6-DOF robotic system	LA	130		POST							POST	Y	ISB	0	6.4	1.3
Lo (2011)	14	N/A	N/A	N/A	N/A	75	13	N/A	N/A	L/P/S	Knee Only	Healthy	N	Robotic/universal force-moment sensor testing system (KUKA KR 60-3)	RA	Y	6-DOF robotic system	LA	130		POST							POST	Y	ISB	15	8.6	2.3
Lo (2011)	14	N/A	N/A	N/A	N/A	75	13	N/A	N/A	L/P/S	Knee Only	Healthy	N	Robotic/universal force-moment sensor testing system (KUKA KR 60-3)	RA	Y	6-DOF robotic system	LA	130		POST							POST	Y	ISB	30	7.5	2.3
Lo (2011)	14	N/A	N/A	N/A	N/A	75	13	N/A	N/A	L/P/S	Knee Only	Healthy	N	Robotic/universal force-moment sensor testing system (KUKA KR 60-3)	RA	Y	6-DOF robotic system	LA	130		POST							POST	Y	ISB	45	5.9	1.8
Lo (2011)	14	N/A	N/A	N/A	N/A	75	13	N/A	N/A	L/P/S	Knee Only	Healthy	N	Robotic/universal force-moment sensor testing system (KUKA KR 60-3)	RA	Y	6-DOF robotic system	LA	130		POST							POST	Y	ISB	60	4.7	1.5
Lo (2011)	14	N/A	N/A	N/A	N/A	75	13	N/A	N/A	L/P/S	Knee Only	Healthy	N	Robotic/universal force-moment sensor testing system (KUKA KR 60-3)	RA	Y	6-DOF robotic system	LA	130		POST							POST	Y	ISB	75	3.9	1
Lo (2011)	14	N/A	N/A	N/A	N/A	75	13	N/A	N/A	L/P/S	Knee Only	Healthy	N	Robotic/universal force-moment sensor testing system (KUKA KR 60-3)	RA	Y	6-DOF robotic system	LA	130		POST							POST	Y	ISB	90	3.6	0.8
Lo (2011)	14	N/A	N/A	N/A	N/A	75	13	N/A	N/A	L/P/S	Knee Only	Healthy	N	Robotic/universal force-moment sensor testing system (KUKA KR 60-3)	RA	Y	6-DOF robotic system	LA		5	INT							INT	Y	ISB	0	9.3	2.5
Lo (2011)	14	N/A	N/A	N/A	N/A	75	13	N/A	N/A	L/P/S	Knee Only	Healthy	N	Robotic/universal force-moment sensor testing system (KUKA KR 60-3)	RA	Y	6-DOF robotic system	LA		5	INT							INT	Y	ISB	15	19.7	3.6
Lo (2011)	14	N/A	N/A	N/A	N/A	75	13	N/A	N/A	L/P/S	Knee Only	Healthy	N	Robotic/universal force-moment sensor testing system (KUKA KR 60-3)	RA	Y	6-DOF robotic system	LA		5	INT							INT	Y	ISB	30	24.9	4.4
Lo (2011)	14	N/A	N/A	N/A	N/A	75	13	N/A	N/A	L/P/S	Knee Only	Healthy	N	Robotic/universal force-moment sensor testing system (KUKA KR 60-3)	RA	Y	6-DOF robotic system	LA		5	INT							INT	Y	ISB	45	26.1	4.6
Lo (2011)	14	N/A	N/A	N/A	N/A	75	13	N/A	N/A	L/P/S	Knee Only	Healthy	N	Robotic/universal force-moment sensor testing system (KUKA KR 60-3)	RA	Y	6-DOF robotic system	LA		5	INT							INT	Y	ISB	60	25.1	4.7
Lo (2011)	14	N/A	N/A	N/A	N/A	75	13	N/A	N/A	L/P/S	Knee Only	Healthy	N	Robotic/universal force-moment sensor testing system (KUKA KR 60-3)	RA	Y	6-DOF robotic system	LA		5	INT							INT	Y	ISB	75	24.4	5.3
Lo (2011)	14	N/A	N/A	N/A	N/A	75	13	N/A	N/A	L/P/S	Knee Only	Healthy	N	Robotic/universal force-moment sensor testing system (KUKA KR 60-3)	RA	Y	6-DOF robotic system	LA		5	INT							INT	Y	ISB	90	23.6	5.9
Lo (2011)	14	N/A	N/A	N/A	N/A	75	13	N/A	N/A	L/P/S	Knee Only	Healthy	N	Robotic/universal force-moment sensor testing system (KUKA KR 60-3)	RA	Y	6-DOF robotic system	LA		5	EXT							EXT	Y	ISB	0	9.9	3
Lo (2011)	14	N/A	N/A	N/A	N/A	75	13	N/A	N/A	L/P/S	Knee Only	Healthy	N	Robotic/universal force-moment sensor testing system (KUKA KR 60-3)	RA	Y	6-DOF robotic system	LA		5	EXT							EXT	Y	ISB	15	13.7	3.3
Lo (2011)	14	N/A	N/A	N/A	N/A	75	13	N/A	N/A	L/P/S	Knee Only	Healthy	N	Robotic/universal force-moment sensor testing system (KUKA KR 60-3)	RA	Y	6-DOF robotic system	LA		5	EXT							EXT	Y	ISB	30	13.3	4.2
Lo (2011)	14	N/A	N/A	N/A	N/A	75	13	N/A	N/A	L/P/S	Knee Only	Healthy	N	Robotic/universal force-moment sensor testing system (KUKA KR 60-3)	RA	Y	6-DOF robotic system	LA		5	EXT							EXT	Y	ISB	45	12.9	5
Lo (2011)	14	N/A	N/A	N/A	N/A	75	13	N/A	N/A	L/P/S	Knee Only	Healthy	N	Robotic/universal force-moment sensor testing system (KUKA KR 60-3)	RA	Y	6-DOF robotic system	LA		5	EXT							EXT	Y	ISB	60	13.1	5.9
Lo (2011)	14	N/A	N/A	N/A	N/A	75	13	N/A	N/A	L/P/S	Knee Only	Healthy	N	Robotic/universal force-moment sensor testing system (KUKA KR 60-3)	RA	Y	6-DOF robotic system	LA		5	EXT							EXT	Y	ISB	75	13.6	6.9
Lo (2011)	14	N/A	N/A	N/A	N/A	75	13	N/A	N/A	L/P/S	Knee Only	Healthy	N	Robotic/universal force-moment sensor testing system (KUKA KR 60-3)	RA	Y	6-DOF robotic system	LA		5	EXT							EXT	Y	ISB	90	14.7	8.1
Lo (2011)	14	N/A	N/A	N/A	N/A	75	13	N/A	N/A	L/P/S	Knee Only	Healthy	N	Robotic/universal force-moment sensor testing system (KUKA KR 60-3)	RA	Y	6-DOF robotic system	LA		5	VALG							VALG	Y	ISB	0	1.1	0.7
Lo (2011)	14	N/A	N/A	N/A	N/A	75	13	N/A	N/A	L/P/S	Knee Only	Healthy	N	Robotic/universal force-moment sensor testing system (KUKA KR 60-3)	RA	Y	6-DOF robotic system	LA		5	VALG							VALG	Y	ISB	15	2.2	0.9
Lo (2011)	14	N/A	N/A	N/A	N/A	75	13	N/A	N/A	L/P/S	Knee Only	Healthy	N	Robotic/universal force-moment sensor testing system (KUKA KR 60-3)	RA	Y	6-DOF robotic system	LA		5	VALG							VALG	Y	ISB	30	2.7	1.2
Lo (2011)	14	N/A	N/A	N/A	N/A	75	13	N/A	N/A	L/P/S	Knee Only	Healthy	N	Robotic/universal force-moment sensor testing system (KUKA KR 60-3)	RA	Y	6-DOF robotic system	LA		5	VALG							VALG	Y	ISB	45	2.7	1.4
Lo (2011)	14	N/A	N/A	N/A	N/A	75	13	N/A	N/A	L/P/S	Knee Only	Healthy	N	Robotic/universal force-moment sensor testing system (KUKA KR 60-3)	RA	Y	6-DOF robotic system	LA		5	VALG							VALG	Y	ISB	60	2.7	1.7
Lo (2011)	14	N/A	N/A	N/A	N/A	75	13	N/A	N/A	L/P/S	Knee Only	Healthy	N	Robotic/universal force-moment sensor testing system (KUKA KR 60-3)	RA	Y	6-DOF robotic system	LA		5	VALG							VALG	Y	ISB	75	2.3	1.4
Lo (2011)	14	N/A	N/A	N/A	N/A	75	13	N/A	N/A	L/P/S	Knee Only	Healthy	N	Robotic/universal force-moment sensor testing system (KUKA KR 60-3)	RA	Y	6-DOF robotic system	LA		5	VALG							VALG	Y	ISB	90	2.8	1.9
Lo (2011)	14	N/A	N/A	N/A	N/A	75	13	N/A	N/A	L/P/S	Knee Only	Healthy	N	Robotic/universal force-moment sensor testing system (KUKA KR 60-3)	RA	Y	6-DOF robotic system	LA		5	VAR							VAR	Y	ISB	0	1.9	1.7
Lo (2011)	14	N/A	N/A	N/A	N/A	75	13	N/A	N/A	L/P/S	Knee Only	Healthy	N	Robotic/universal force-moment sensor testing system (KUKA KR 60-3)	RA	Y	6-DOF robotic system	LA		5	VAR							VAR	Y	ISB	15	3.4	2
Lo (2011)	14	N/A	N/A	N/A	N/A	75	13	N/A	N/A	L/P/S	Knee Only	Healthy	N	Robotic/universal force-moment sensor testing system (KUKA KR 60-3)	RA	Y	6-DOF robotic system	LA		5	VAR							VAR	Y	ISB	30	3.6	2.3
Lo (2011)	14	N/A	N/A	N/A	N/A	75	13	N/A	N/A	L/P/S	Knee Only	Healthy	N	Robotic/universal force-moment sensor testing system (KUKA KR 60-3)	RA	Y	6-DOF robotic system	LA		5	VAR							VAR	Y	ISB	45	3.9	2.6
Lo (2011)	14	N/A	N/A	N/A	N/A	75	13	N/A	N/A	L/P/S	Knee Only	Healthy	N	Robotic/universal force-moment sensor testing system (KUKA KR 60-3)	RA	Y	6-DOF robotic system	LA		5	VAR							VAR	Y	ISB	60	4.3	2.6
Lo (2011)	14	N/A	N/A	N/A	N/A	75	13	N/A	N/A	L/P/S	Knee Only	Healthy	N	Robotic/universal force-moment sensor testing system (KUKA KR 60-3)	RA	Y	6-DOF robotic system	LA		5	VAR							VAR	Y	ISB	75	4.8	2.8
Lo (2011)	14	N/A	N/A	N/A	N/A	75	13	N/A	N/A	L/P/S	Knee Only	Healthy	N	Robotic/universal force-moment sensor testing system (KUKA KR 60-3)	RA	Y	6-DOF robotic system	LA		5	VAR							VAR	Y	ISB	90	5.1	2.8
Lorbach (2015a)	18	N/A	N/A	N/A	N/A	N/A	N/A	N/A	N/A	L/I/S	Knee Only	Healthy	N	6-axis robot	RA	Y	6-axis robot	LA	134		ANT							ANT	Y	ISB	30	7.7	2.5
Lorbach (2015a)	18	N/A	N/A	N/A	N/A	N/A	N/A	N/A	N/A	L/I/S	Knee Only	Healthy	N	6-axis robot	RA	Y	6-axis robot	LA	134		ANT							ANT	Y	ISB	90	5.8	2.3
Lorbach (2015a)	18	N/A	N/A	N/A	N/A	N/A	N/A	N/A	N/A	L/I/S	Knee Only	Healthy	N	6-axis robot	RA	Y	6-axis robot	LA		10	VALG		4	INT				ANT	N	ISB	0	3.2	2.3
Lorbach (2015a)	18	N/A	N/A	N/A	N/A	N/A	N/A	N/A	N/A	L/I/S	Knee Only	Healthy	N	6-axis robot	RA	Y	6-axis robot	LA		10	VALG		4	INT				ANT	N	ISB	30	5.7	2.8
Lorbach (2015b)	12	8	4	N/A	N/A	76	N/A	N/A	N/A	L/I/S	Knee Only	Healthy	N	6-DOF KUKA robotic system	RA	Y	Robotic/UFS system	LA	134		ANT							ANT	Y	ISB	30	6.6	1.9
Lorbach (2015b)	12	8	4	N/A	N/A	76	N/A	N/A	N/A	L/I/S	Knee Only	Healthy	N	6-DOF KUKA robotic system	RA	Y	Robotic/UFS system	LA	134		ANT							ANT	Y	ISB	90	5.7	2.8
Lorbach (2015b)	12	8	4	N/A	N/A	76	N/A	N/A	N/A	L/I/S	Knee Only	Healthy	N	6-DOF KUKA robotic system	RA	Y	Robotic/UFS system	LA		10	VALG		4	INT				ANT	N	ISB	0	4.8	2.7
Lorbach (2015b)	12	8	4	N/A	N/A	76	N/A	N/A	N/A	L/I/S	Knee Only	Healthy	N	6-DOF KUKA robotic system	RA	Y	Robotic/UFS system	LA		10	VALG		4	INT				ANT	N	ISB	30	7.0	1.4
Lord (2017)	9	4	5	54	78	66	N/A	N/A	N/A	L/P/S	Knee Only	Healthy	Y	6-DOF Robotic manupulator (Tx90 stäubli)	RA	Y	Robotic force-sensor	LA	90		ANT							ANT	Y	Custom	0	4.0	1.4
Lord (2017)	9	4	5	54	78	66	N/A	N/A	N/A	L/P/S	Knee Only	Healthy	Y	6-DOF Robotic manupulator (Tx90 stäubli)	RA	Y	Robotic force-sensor	LA	90		ANT							ANT	Y	Custom	30	5.5	2.0
Lord (2017)	9	4	5	54	78	66	N/A	N/A	N/A	L/P/S	Knee Only	Healthy	Y	6-DOF Robotic manupulator (Tx90 stäubli)	RA	Y	Robotic force-sensor	LA	90		ANT							ANT	Y	Custom	60	5.3	1.7
Lord (2017)	9	4	5	54	78	66	N/A	N/A	N/A	L/P/S	Knee Only	Healthy	Y	6-DOF Robotic manupulator (Tx90 stäubli)	RA	Y	Robotic force-sensor	LA	90		ANT							ANT	Y	Custom	90	5.1	2.2
Lord (2017)	9	4	5	54	78	66	N/A	N/A	N/A	L/P/S	Knee Only	Healthy	Y	6-DOF Robotic manupulator (Tx90 stäubli)	RA	Y	Robotic force-sensor	LA		5	INT							INT	Y	Custom	0	10.6	3.1
Lord (2017)	9	4	5	54	78	66	N/A	N/A	N/A	L/P/S	Knee Only	Healthy	Y	6-DOF Robotic manupulator (Tx90 stäubli)	RA	Y	Robotic force-sensor	LA		5	INT							INT	Y	Custom	15	19.2	9.2
Lord (2017)	9	4	5	54	78	66	N/A	N/A	N/A	L/P/S	Knee Only	Healthy	Y	6-DOF Robotic manupulator (Tx90 stäubli)	RA	Y	Robotic force-sensor	LA		5	INT							INT	Y	Custom	30	18.6	9.7
Lord (2017)	9	4	5	54	78	66	N/A	N/A	N/A	L/P/S	Knee Only	Healthy	Y	6-DOF Robotic manupulator (Tx90 stäubli)	RA	Y	Robotic force-sensor	LA		5	EXT							EXT	Y	Custom	45	18.4	10
Lord (2017)	9	4	5	54	78	66	N/A	N/A	N/A	L/P/S	Knee Only	Healthy	Y	6-DOF Robotic manupulator (Tx90 stäubli)	RA	Y	Robotic force-sensor	LA		5	EXT							EXT	Y	Custom	0	12.1	4.7
Lord (2017)	9	4	5	54	78	66	N/A	N/A	N/A	L/P/S	Knee Only	Healthy	Y	6-DOF Robotic manupulator (Tx90 stäubli)	RA	Y	Robotic force-sensor	LA		5	EXT							EXT	Y	Custom	15	20.4	9.2
Lord (2017)	9	4	5	54	78	66	N/A	N/A	N/A	L/P/S	Knee Only	Healthy	Y	6-DOF Robotic manupulator (Tx90 stäubli)	RA	Y	Robotic force-sensor	LA		5	EXT							EXT	Y	Custom	30	21.6	10.9
Lord (2017)	9	4	5	54	78	66	N/A	N/A	N/A	L/P/S	Knee Only	Healthy	Y	6-DOF Robotic manupulator (Tx90 stäubli)	RA	Y	Robotic force-sensor	LA		5	EXT							EXT	Y	Custom	45	21.2	9.5
Lord (2017)	9	4	5	54	78	66	N/A	N/A	N/A	L/P/S	Knee Only	Healthy	Y	6-DOF Robotic manupulator (Tx90 stäubli)	RA	Y	Robotic force-sensor	LA		8	VALG		4	INT				ANT	N	Custom	0	2.2	1.6
Lord (2017)	9	4	5	54	78	66	N/A	N/A	N/A	L/P/S	Knee Only	Healthy	Y	6-DOF Robotic manupulator (Tx90 stäubli)	RA	Y	Robotic force-sensor	LA		8	VALG		4	INT				ANT	N	Custom	15	2.8	2.2
Lord (2017)	9	4	5	54	78	66	N/A	N/A	N/A	L/P/S	Knee Only	Healthy	Y	6-DOF Robotic manupulator (Tx90 stäubli)	RA	Y	Robotic force-sensor	LA		8	VALG		4	INT				ANT	N	Custom	30	3.4	2.8
Lord (2017)	9	4	5	54	78	66	N/A	N/A	N/A	L/P/S	Knee Only	Healthy	Y	6-DOF Robotic manupulator (Tx90 stäubli)	RA	Y	Robotic force-sensor	LA		8	VALG		4	INT				ANT	N	Custom	45	2.8	3.0
Lord (2017)	9	4	5	54	78	66	N/A	N/A	N/A	L/P/S	Knee Only	Healthy	Y	6-DOF Robotic manupulator (Tx90 stäubli)	RA	Y	Robotic force-sensor	LA		8	VALG		4	INT				INT	N	Custom	0	10.4	2.8
Lord (2017)	9	4	5	54	78	66	N/A	N/A	N/A	L/P/S	Knee Only	Healthy	Y	6-DOF Robotic manupulator (Tx90 stäubli)	RA	Y	Robotic force-sensor	LA		8	VALG		4	INT				INT	N	Custom	15	16.3	6.1
Lord (2017)	9	4	5	54	78	66	N/A	N/A	N/A	L/P/S	Knee Only	Healthy	Y	6-DOF Robotic manupulator (Tx90 stäubli)	RA	Y	Robotic force-sensor	LA		8	VALG		4	INT				INT	N	Custom	30	19.0	8.5
Lord (2017)	9	4	5	54	78	66	N/A	N/A	N/A	L/P/S	Knee Only	Healthy	Y	6-DOF Robotic manupulator (Tx90 stäubli)	RA	Y	Robotic force-sensor	LA		8	VALG		4	INT				INT	N	Custom	45	19.8	10
Lording (2017)	12	N/A	N/A	35	71	55	N/A	N/A	N/A	L/I/S	Knee Only	Healthy	Y	Newly designed	RA	Y	electromagnetic motion analysis system (trakSTAR)	ETD		5	EXT							ANT	N	N/A	30	5.7	2.8
Lording (2017)	12	N/A	N/A	35	71	55	N/A	N/A	N/A	L/I/S	Knee Only	Healthy	Y	Newly designed	RA	Y	electromagnetic motion analysis system (trakSTAR)	ETD		5	INT							EXT	N	N/A	30	19.9	0.9
Lording (2017)	12	N/A	N/A	35	71	55	N/A	N/A	N/A	L/I/S	Knee Only	Healthy	Y	Newly designed	RA	Y	electromagnetic motion analysis system (trakSTAR)	ETD		5	EXT							EXT	Y	N/A	30	14.5	0.6
Lording (2017)	12	N/A	N/A	35	71	55	N/A	N/A	N/A	L/I/S	Knee Only	Healthy	Y	Newly designed	RA	Y	electromagnetic motion analysis system (trakSTAR)	ETD		5	INT							VALG	N	N/A	30	1.45	0.3
Lording (2017)	12	N/A	N/A	35	71	55	N/A	N/A	N/A	L/I/S	Knee Only	Healthy	Y	Newly designed	RA	Y	electromagnetic motion analysis system (trakSTAR)	ETD	200		ANT							VALG	N	N/A	30	0.15	0.35
Lording (2017)	12	N/A	N/A	35	71	55	N/A	N/A	N/A	L/I/S	Knee Only	Healthy	Y	Newly designed	RA	Y	electromagnetic motion analysis system (trakSTAR)	ETD	200		POST							INT	N	N/A	30	8.75	1.25
Lording (2017)	12	N/A	N/A	35	71	55	N/A	N/A	N/A	L/I/S	Knee Only	Healthy	Y	Newly designed	RA	Y	electromagnetic motion analysis system (trakSTAR)	ETD	200		ANT							EXT	N	N/A	30	5	1.1
Lording (2017)	12	N/A	N/A	35	71	55	N/A	N/A	N/A	L/I/S	Knee Only	Healthy	Y	Newly designed	RA	Y	electromagnetic motion analysis system (trakSTAR)	ETD	200		POST							POST	N	N/A	30	4	1.7
Lording (2017)	12	N/A	N/A	35	71	55	N/A	N/A	N/A	L/I/S	Knee Only	Healthy	Y	Newly designed	RA	Y	electromagnetic motion analysis system (trakSTAR)	ETD		14	VALG							POST	N	N/A	30	14.8	1.5
Lording (2017)	12	N/A	N/A	35	71	55	N/A	N/A	N/A	L/I/S	Knee Only	Healthy	Y	Newly designed	RA	Y	electromagnetic motion analysis system (trakSTAR)	ETD		14	VAR							VALG	N	N/A	30	3.5	0.9
Lording (2017)	12	N/A	N/A	35	71	55	N/A	N/A	N/A	L/I/S	Knee Only	Healthy	Y	Newly designed	RA	Y	electromagnetic motion analysis system (trakSTAR)	ETD		14	VALG							VAR	N	N/A	30	5.4	0.1
Lording (2017)	12	N/A	N/A	35	71	55	N/A	N/A	N/A	L/I/S	Knee Only	Healthy	Y	Newly designed	RA	Y	electromagnetic motion analysis system (trakSTAR)	ETD		14	VAR							INT	N	N/A	30	6	0.8
Lorenz (2016)	10	N/A	N/A	N/A	N/A	71	11.5	N/A	N/A	L	Knee Only	Healthy	Y	Robotic/UFS system	RA	Y	Robotic/UFS system	LA		4	INT							INT	Y	Custom	20	7.6	2.8	The tibial coordinate system (moving system) was defined with the proximodistal (PD) axis along the middle axis of the tibial cylinder (approximately the tibia shaft axis), the mediolateral (ML) axis perpen- dicular to the PD axis and approximately through the femoral epicondyles, and the anteroposterior (AP) axis perpendicular to the PD and ML axes. For recording of, and movement along, the pass…
Lorenz (2016)	10	N/A	N/A	N/A	N/A	71	11.5	N/A	N/A	L	Knee Only	Healthy	Y	Robotic/UFS system	RA	Y	Robotic/UFS system	LA		4	INT							INT	Y	Custom	60	18	5.9
Lorenz (2016)	10	N/A	N/A	N/A	N/A	71	11.5	N/A	N/A	L	Knee Only	Healthy	Y	Robotic/UFS system	RA	Y	Robotic/UFS system	LA		4	INT							INT	Y	Custom	90	18.7	5.7
Lorenz (2016)	10	N/A	N/A	N/A	N/A	71	11.5	N/A	N/A	L	Knee Only	Healthy	Y	Robotic/UFS system	RA	Y	Robotic/UFS system	LA		4	EXT							EXT	Y	Custom	20	25	4.1
Lorenz (2016)	10	N/A	N/A	N/A	N/A	71	11.5	N/A	N/A	L	Knee Only	Healthy	Y	Robotic/UFS system	RA	Y	Robotic/UFS system	LA		4	EXT							EXT	Y	Custom	60	21	5
Lorenz (2016)	10	N/A	N/A	N/A	N/A	71	11.5	N/A	N/A	L	Knee Only	Healthy	Y	Robotic/UFS system	RA	Y	Robotic/UFS system	LA		4	EXT							EXT	Y	Custom	90	20	3.3
Lorenz (2016)	10	N/A	N/A	N/A	N/A	71	11.5	N/A	N/A	L	Knee Only	Healthy	Y	Robotic/UFS system	RA	Y	Robotic/UFS system	LA	80		ANT							ANT	Y	Custom	20	6.289	1.981
Lorenz (2016)	10	N/A	N/A	N/A	N/A	71	11.5	N/A	N/A	L	Knee Only	Healthy	Y	Robotic/UFS system	RA	Y	Robotic/UFS system	LA	80		ANT							ANT	Y	Custom	60	7.296	2.2
Lorenz (2016)	10	N/A	N/A	N/A	N/A	71	11.5	N/A	N/A	L	Knee Only	Healthy	Y	Robotic/UFS system	RA	Y	Robotic/UFS system	LA	80		ANT							ANT	Y	Custom	90	6.195	2.296
Ma (2000)	36	N/A	N/A	36	86	N/A	N/A	N/A	N/A	L/P/S	Knee Only	Healthy	Y	robotic manipulator (Puma Model 762, Unimate, Inc., Pittsburgh, Pennsylvania)	RA	Y	UFS (Model 4015, JR Inc., Woodland Hills, California)	LA	134		POST							POST	Y	Custom	0	6.9	1.9
Ma (2000)	36	N/A	N/A	36	86	N/A	N/A	N/A	N/A	L/P/S	Knee Only	Healthy	Y	robotic manipulator (Puma Model 762, Unimate, Inc., Pittsburgh, Pennsylvania)	RA	Y	UFS (Model 4015, JR Inc., Woodland Hills, California)	LA	134		POST							POST	Y	Custom	30	6.5	2.5
Ma (2000)	36	N/A	N/A	36	86	N/A	N/A	N/A	N/A	L/P/S	Knee Only	Healthy	Y	robotic manipulator (Puma Model 762, Unimate, Inc., Pittsburgh, Pennsylvania)	RA	Y	UFS (Model 4015, JR Inc., Woodland Hills, California)	LA	134		POST							POST	Y	Custom	60	5.6	2.5
Ma (2000)	36	N/A	N/A	36	86	N/A	N/A	N/A	N/A	L/P/S	Knee Only	Healthy	Y	robotic manipulator (Puma Model 762, Unimate, Inc., Pittsburgh, Pennsylvania)	RA	Y	UFS (Model 4015, JR Inc., Woodland Hills, California)	LA	134		POST							POST	Y	Custom	90	5.6	2.3
Ma (2000)	36	N/A	N/A	36	86	N/A	N/A	N/A	N/A	L/P/S	Knee Only	Healthy	Y	robotic manipulator (Puma Model 762, Unimate, Inc., Pittsburgh, Pennsylvania)	RA	Y	UFS (Model 4015, JR Inc., Woodland Hills, California)	LA	134		POST							POST	Y	Custom	120	6.3	2.3
Ma (2000)	36	N/A	N/A	36	86	N/A	N/A	N/A	N/A	L/P/S	Knee Only	Healthy	Y	robotic manipulator (Puma Model 762, Unimate, Inc., Pittsburgh, Pennsylvania)	RA	Y	UFS (Model 4015, JR Inc., Woodland Hills, California)	LA	134		ANT							ANT	Y	Custom	0	5.2	0.9
Ma (2000)	36	N/A	N/A	36	86	N/A	N/A	N/A	N/A	L/P/S	Knee Only	Healthy	Y	robotic manipulator (Puma Model 762, Unimate, Inc., Pittsburgh, Pennsylvania)	RA	Y	UFS (Model 4015, JR Inc., Woodland Hills, California)	LA	134		ANT							ANT	Y	Custom	15	7.6	2.2
Ma (2000)	36	N/A	N/A	36	86	N/A	N/A	N/A	N/A	L/P/S	Knee Only	Healthy	Y	robotic manipulator (Puma Model 762, Unimate, Inc., Pittsburgh, Pennsylvania)	RA	Y	UFS (Model 4015, JR Inc., Woodland Hills, California)	LA	134		ANT							ANT	Y	Custom	30	9.7	3.4
Ma (2000)	36	N/A	N/A	36	86	N/A	N/A	N/A	N/A	L/P/S	Knee Only	Healthy	Y	robotic manipulator (Puma Model 762, Unimate, Inc., Pittsburgh, Pennsylvania)	RA	Y	UFS (Model 4015, JR Inc., Woodland Hills, California)	LA	134		ANT							ANT	Y	Custom	90	7.3	2.5
Ma (2003)	10	N/A	N/A	36	65	N/A	N/A	N/A	N/A	L/P/S	Knee Only	Healthy	Y	robotic manipulator (Puma Model 762, Unimate, Inc., Pittsburgh, Pennsylvania)	RA	Y	UFS (Model 4015, JR Inc., Woodland Hills, California)	LA	134		POST							POST	Y	Custom	0	6.7	2.3
Ma (2003)	10	N/A	N/A	36	65	N/A	N/A	N/A	N/A	L/P/S	Knee Only	Healthy	Y	robotic manipulator (Puma Model 762, Unimate, Inc., Pittsburgh, Pennsylvania)	RA	Y	UFS (Model 4015, JR Inc., Woodland Hills, California)	LA	134		POST							POST	Y	Custom	30	6.3	1.5
Ma (2003)	10	N/A	N/A	36	65	N/A	N/A	N/A	N/A	L/P/S	Knee Only	Healthy	Y	robotic manipulator (Puma Model 762, Unimate, Inc., Pittsburgh, Pennsylvania)	RA	Y	UFS (Model 4015, JR Inc., Woodland Hills, California)	LA	134		POST							POST	Y	Custom	60	5.4	1.6
Ma (2003)	10	N/A	N/A	36	65	N/A	N/A	N/A	N/A	L/P/S	Knee Only	Healthy	Y	robotic manipulator (Puma Model 762, Unimate, Inc., Pittsburgh, Pennsylvania)	RA	Y	UFS (Model 4015, JR Inc., Woodland Hills, California)	LA	134		POST							POST	Y	Custom	90	5.7	1.6
Ma (2003)	10	N/A	N/A	36	65	N/A	N/A	N/A	N/A	L/P/S	Knee Only	Healthy	Y	robotic manipulator (Puma Model 762, Unimate, Inc., Pittsburgh, Pennsylvania)	RA	Y	UFS (Model 4015, JR Inc., Woodland Hills, California)	LA	134		POST							POST	Y	Custom	120	6.4	1.1
Mae (2001)	7	N/A	N/A	67	86	75	N/A	N/A	N/A	L	Knee Only	Healthy	Y	Robot with a universal force sensor (UFS) (UFS-45A50-U760/N; JR3, Inc, Woodland, CA).	RA	Y	6-df manipulator servo-motor controllers and a control computer 25	LA	100		ANT							ANT	Y	N/A	0	8.2	1.8
Mae (2001)	7	N/A	N/A	67	86	75	N/A	N/A	N/A	L	Knee Only	Healthy	Y	Robot with a universal force sensor (UFS) (UFS-45A50-U760/N; JR3, Inc, Woodland, CA).	RA	Y	6-df manipulator servo-motor controllers and a control computer 25	LA	100		ANT							ANT	Y	N/A	15	10.5	1.1
Mae (2001)	7	N/A	N/A	67	86	75	N/A	N/A	N/A	L	Knee Only	Healthy	Y	Robot with a universal force sensor (UFS) (UFS-45A50-U760/N; JR3, Inc, Woodland, CA).	RA	Y	6-df manipulator servo-motor controllers and a control computer 25	LA	100		ANT							ANT	Y	N/A	30	9.8	0.9
Mae (2001)	7	N/A	N/A	67	86	75	N/A	N/A	N/A	L	Knee Only	Healthy	Y	Robot with a universal force sensor (UFS) (UFS-45A50-U760/N; JR3, Inc, Woodland, CA).	RA	Y	6-df manipulator servo-motor controllers and a control computer 25	LA	100		ANT							ANT	Y	N/A	60	7.9	1.45
Mae (2001)	7	N/A	N/A	67	86	75	N/A	N/A	N/A	L	Knee Only	Healthy	Y	Robot with a universal force sensor (UFS) (UFS-45A50-U760/N; JR3, Inc, Woodland, CA).	RA	Y	6-df manipulator servo-motor controllers and a control computer 25	LA	100		ANT							ANT	Y	N/A	90	6.3	1
Margheritini (2004)	10	N/A	N/A	34	80	N/A	N/A	N/A	N/A	L/P/S	Knee Only	Healthy	Y	robotic manipulator (Puma Model 762, Unimate, Inc., Pittsburgh, Pennsylvania)	RA	Y	UFS (Model 4015, JR Inc., Woodland Hills, California)	LA	134		POST							POST	Y	N/A	0	8	2.4
Margheritini (2004)	10	N/A	N/A	34	80	N/A	N/A	N/A	N/A	L/P/S	Knee Only	Healthy	Y	robotic manipulator (Puma Model 762, Unimate, Inc., Pittsburgh, Pennsylvania)	RA	Y	UFS (Model 4015, JR Inc., Woodland Hills, California)	LA	134		POST							POST	Y	N/A	30	7.4	2.8
Margheritini (2004)	10	N/A	N/A	34	80	N/A	N/A	N/A	N/A	L/P/S	Knee Only	Healthy	Y	robotic manipulator (Puma Model 762, Unimate, Inc., Pittsburgh, Pennsylvania)	RA	Y	UFS (Model 4015, JR Inc., Woodland Hills, California)	LA	134		POST							POST	Y	N/A	60	5.1	1.7
Margheritini (2004)	10	N/A	N/A	34	80	N/A	N/A	N/A	N/A	L/P/S	Knee Only	Healthy	Y	robotic manipulator (Puma Model 762, Unimate, Inc., Pittsburgh, Pennsylvania)	RA	Y	UFS (Model 4015, JR Inc., Woodland Hills, California)	LA	134		POST							POST	Y	N/A	90	5.1	2.8
Margheritini (2004)	10	N/A	N/A	34	80	N/A	N/A	N/A	N/A	L/P/S	Knee Only	Healthy	Y	robotic manipulator (Puma Model 762, Unimate, Inc., Pittsburgh, Pennsylvania)	RA	Y	UFS (Model 4015, JR Inc., Woodland Hills, California)	LA	134		POST							POST	Y	N/A	120	5.1	2.2
Markolf (1976)	35	N/A	18	53	78	N/A	N/A	N/A	N/A	L/I/S	Knee Only	Healthy	Y	Novel Device - Manual	MISC	Y	Goniometer	MISC		29	VAR							VAR	Y	ISB	0	1.9	1.7
Markolf (1976)	35	N/A	18	53	78	N/A	N/A	N/A	N/A	L/I/S	Knee Only	Healthy	Y	Novel Device - Manual	MISC	Y	Goniometer	MISC		29	VAR							VAR	Y	ISB	10	4.5	1.9
Markolf (1976)	35	N/A	18	53	78	N/A	N/A	N/A	N/A	L/I/S	Knee Only	Healthy	Y	Novel Device - Manual	MISC	Y	Goniometer	MISC		29	VAR							VAR	Y	ISB	20	5.4	2.1
Markolf (1976)	35	N/A	18	53	78	N/A	N/A	N/A	N/A	L/I/S	Knee Only	Healthy	Y	Novel Device - Manual	MISC	Y	Goniometer	MISC		29	VAR							VAR	Y	ISB	45	6.0	2.4
Markolf (1976)	35	N/A	18	53	78	N/A	N/A	N/A	N/A	L/I/S	Knee Only	Healthy	Y	Novel Device - Manual	MISC	Y	Goniometer	MISC		29	VAR							VAR	Y	ISB	90	7.5	2.8
Markolf (1976)	35	N/A	18	53	78	N/A	N/A	N/A	N/A	L/I/S	Knee Only	Healthy	Y	Novel Device - Manual	MISC	Y	Goniometer	MISC		29	VAR							VAR	Y	ISB	135	8.4	3.1
Markolf (1976)	35	N/A	18	53	78	N/A	N/A	N/A	N/A	L/I/S	Knee Only	Healthy	Y	Novel Device - Manual	MISC	Y	Goniometer	MISC		8	INT							INT	Y	ISB	0	10.1	4.0
Markolf (1976)	35	N/A	18	53	78	N/A	N/A	N/A	N/A	L/I/S	Knee Only	Healthy	Y	Novel Device - Manual	MISC	Y	Goniometer	MISC		8	INT							INT	Y	ISB	10	19.5	4.9
Markolf (1976)	35	N/A	18	53	78	N/A	N/A	N/A	N/A	L/I/S	Knee Only	Healthy	Y	Novel Device - Manual	MISC	Y	Goniometer	MISC		8	INT							INT	Y	ISB	20	24.5	4.9
Markolf (1976)	35	N/A	18	53	78	N/A	N/A	N/A	N/A	L/I/S	Knee Only	Healthy	Y	Novel Device - Manual	MISC	Y	Goniometer	MISC		8	INT							INT	Y	ISB	45	26.7	5.8
Markolf (1976)	35	N/A	18	53	78	N/A	N/A	N/A	N/A	L/I/S	Knee Only	Healthy	Y	Novel Device - Manual	MISC	Y	Goniometer	MISC		8	INT							INT	Y	ISB	90	24.3	4.7
Markolf (1976)	35	N/A	18	53	78	N/A	N/A	N/A	N/A	L/I/S	Knee Only	Healthy	Y	Novel Device - Manual	MISC	Y	Goniometer	MISC		8	INT							INT	Y	ISB	135	26.2	7.2
Markolf (1976)	35	N/A	18	53	78	N/A	N/A	N/A	N/A	L/I/S	Knee Only	Healthy	Y	Novel Device - Manual	MISC	Y	Goniometer	MISC	100		ANT							ANT	Y	ISB	0	2.0	0.5
Markolf (1976)	35	N/A	18	53	78	N/A	N/A	N/A	N/A	L/I/S	Knee Only	Healthy	Y	Novel Device - Manual	MISC	Y	Goniometer	MISC	100		ANT							ANT	Y	ISB	20	4.8	2.0
Markolf (1976)	35	N/A	18	53	78	N/A	N/A	N/A	N/A	L/I/S	Knee Only	Healthy	Y	Novel Device - Manual	MISC	Y	Goniometer	MISC	100		ANT							ANT	Y	ISB	45	3.9	2.5
Markolf (1976)	35	N/A	18	53	78	N/A	N/A	N/A	N/A	L/I/S	Knee Only	Healthy	Y	Novel Device - Manual	MISC	Y	Goniometer	MISC	100		ANT							ANT	Y	ISB	90	2.9	1.7
Markolf (2008)	12	12	0	17	46	36.6	9.6	N/A	N/A	L/P/S	Knee Only	Healthy	N	Novel testing device	MISC	N	Potentiometer and	MISC	100		ANT							ANT	Y	N/A	0	5.44	N/A
Markolf (2008)	12	12	0	17	46	36.6	9.6	N/A	N/A	L/P/S	Knee Only	Healthy	N	Novel testing device	MISC	N	Potentiometer and	MISC	100		ANT							ANT	Y	N/A	10	8.7	N/A
Markolf (2008)	12	12	0	17	46	36.6	9.6	N/A	N/A	L/P/S	Knee Only	Healthy	N	Novel testing device	MISC	N	Potentiometer and	MISC	100		ANT							ANT	Y	N/A	30	9.8	N/A
Markolf (2008)	12	12	0	17	46	36.6	9.6	N/A	N/A	L/P/S	Knee Only	Healthy	N	Novel testing device	MISC	N	Potentiometer and	MISC	100		ANT							ANT	Y	N/A	45	9.3	N/A
Markolf (2008)	12	12	0	17	46	36.6	9.6	N/A	N/A	L/P/S	Knee Only	Healthy	N	Novel testing device	MISC	N	Potentiometer and	MISC	100		ANT							ANT	Y	N/A	70	8.4	N/A
Markolf (2008)	12	12	0	17	46	36.6	9.6	N/A	N/A	L/P/S	Knee Only	Healthy	N	Novel testing device	MISC	N	Potentiometer and	MISC	100		ANT							ANT	Y	N/A	90	8.2	N/A
Markolf (2008)	12	12	0	17	46	36.6	9.6	N/A	N/A	L/P/S	Knee Only	Healthy	N	Novel testing device	MISC	N	Potentiometer and	MISC		5	INT							INT	Y	N/A	0	7.6	N/A
Markolf (2008)	12	12	0	17	46	36.6	9.6	N/A	N/A	L/P/S	Knee Only	Healthy	N	Novel testing device	MISC	N	Potentiometer and	MISC		5	INT							INT	Y	N/A	5	11.4	N/A
Markolf (2008)	12	12	0	17	46	36.6	9.6	N/A	N/A	L/P/S	Knee Only	Healthy	N	Novel testing device	MISC	N	Potentiometer and	MISC		5	INT							INT	Y	N/A	10	14.9	N/A
Markolf (2008)	12	12	0	17	46	36.6	9.6	N/A	N/A	L/P/S	Knee Only	Healthy	N	Novel testing device	MISC	N	Potentiometer and	MISC		5	INT							INT	Y	N/A	15	17.5	N/A
Markolf (2008)	12	12	0	17	46	36.6	9.6	N/A	N/A	L/P/S	Knee Only	Healthy	N	Novel testing device	MISC	N	Potentiometer and	MISC		5	INT							INT	Y	N/A	20	19.6	N/A
Markolf (2008)	12	12	0	17	46	36.6	9.6	N/A	N/A	L/P/S	Knee Only	Healthy	N	Novel testing device	MISC	N	Potentiometer and	MISC		5	INT							INT	Y	N/A	25	21.5	N/A
Markolf (2008)	12	12	0	17	46	36.6	9.6	N/A	N/A	L/P/S	Knee Only	Healthy	N	Novel testing device	MISC	N	Potentiometer and	MISC		5	INT							INT	Y	N/A	30	23.1	N/A
Markolf (2008)	12	12	0	17	46	36.6	9.6	N/A	N/A	L/P/S	Knee Only	Healthy	N	Novel testing device	MISC	N	Potentiometer and	MISC		5	INT							INT	Y	N/A	35	24.4	N/A
Markolf (2008)	12	12	0	17	46	36.6	9.6	N/A	N/A	L/P/S	Knee Only	Healthy	N	Novel testing device	MISC	N	Potentiometer and	MISC		5	INT							INT	Y	N/A	40	25.4	N/A
Markolf (2008)	12	12	0	17	46	36.6	9.6	N/A	N/A	L/P/S	Knee Only	Healthy	N	Novel testing device	MISC	N	Potentiometer and	MISC		5	INT							INT	Y	N/A	45	26.3	N/A
Markolf (2008)	12	12	0	17	46	36.6	9.6	N/A	N/A	L/P/S	Knee Only	Healthy	N	Novel testing device	MISC	N	Potentiometer and	MISC		5	INT							INT	Y	N/A	50	27.3	N/A
Markolf (2008)	12	12	0	17	46	36.6	9.6	N/A	N/A	L/P/S	Knee Only	Healthy	N	Novel testing device	MISC	N	Potentiometer and	MISC		5	INT							INT	Y	N/A	55	28.2	N/A
Markolf (2008)	12	12	0	17	46	36.6	9.6	N/A	N/A	L/P/S	Knee Only	Healthy	N	Novel testing device	MISC	N	Potentiometer and	MISC		5	INT							INT	Y	N/A	60	29.3	N/A
Markolf (2008)	12	12	0	17	46	36.6	9.6	N/A	N/A	L/P/S	Knee Only	Healthy	N	Novel testing device	MISC	N	Potentiometer and	MISC		5	INT							INT	Y	N/A	65	29.6	N/A
Markolf (2008)	12	12	0	17	46	36.6	9.6	N/A	N/A	L/P/S	Knee Only	Healthy	N	Novel testing device	MISC	N	Potentiometer and	MISC		5	INT							INT	Y	N/A	70	30.1	N/A
Markolf (2008)	12	12	0	17	46	36.6	9.6	N/A	N/A	L/P/S	Knee Only	Healthy	N	Novel testing device	MISC	N	Potentiometer and	MISC		5	INT							INT	Y	N/A	75	30.4	N/A
Markolf (2008)	12	12	0	17	46	36.6	9.6	N/A	N/A	L/P/S	Knee Only	Healthy	N	Novel testing device	MISC	N	Potentiometer and	MISC		5	INT							INT	Y	N/A	80	30.8	N/A
Markolf (2008)	12	12	0	17	46	36.6	9.6	N/A	N/A	L/P/S	Knee Only	Healthy	N	Novel testing device	MISC	N	Potentiometer and	MISC		5	INT							INT	Y	N/A	85	31.1	N/A
Markolf (2008)	12	12	0	17	46	36.6	9.6	N/A	N/A	L/P/S	Knee Only	Healthy	N	Novel testing device	MISC	N	Potentiometer and	MISC		5	INT							INT	Y	N/A	90	31.5	N/A
Markolf (2008)	12	12	0	17	46	36.6	9.6	N/A	N/A	L/P/S	Knee Only	Healthy	N	Novel testing device	MISC	N	Potentiometer and	MISC		5	INT							INT	Y	N/A	95	32.1	N/A
Markolf (2008)	12	12	0	17	46	36.6	9.6	N/A	N/A	L/P/S	Knee Only	Healthy	N	Novel testing device	MISC	N	Potentiometer and	MISC		5	INT							INT	Y	N/A	100	31.9	N/A
Markolf (2008)	12	12	0	17	46	36.6	9.6	N/A	N/A	L/P/S	Knee Only	Healthy	N	Novel testing device	MISC	N	Potentiometer and	MISC		5	INT							INT	Y	N/A	105	31.9	N/A
Markolf (2008)	12	12	0	17	46	36.6	9.6	N/A	N/A	L/P/S	Knee Only	Healthy	N	Novel testing device	MISC	N	Potentiometer and	MISC		5	INT							INT	Y	N/A	110	32.1	N/A
Markolf (2008)	12	12	0	17	46	36.6	9.6	N/A	N/A	L/P/S	Knee Only	Healthy	N	Novel testing device	MISC	N	Potentiometer and	MISC		5	INT							INT	Y	N/A	115	31.9	N/A
Markolf (2008)	12	12	0	17	46	36.6	9.6	N/A	N/A	L/P/S	Knee Only	Healthy	N	Novel testing device	MISC	N	Potentiometer and	MISC		5	INT							INT	Y	N/A	120	31.9	N/A
McCarthy (2013)	10	N/A	N/A	45	61	55.1	N/A	N/A	N/A	L/P	Knee Only	Healthy	N	6-DOF robotic arm (ZX165U; Kawasaki Robotics, Wixom, Michigan)	RA	N	Universal force moment sensor	LA		8	VALG		4	INT				ANT	N	ISB	5	1.7	N/A
McCarthy (2013)	10	N/A	N/A	45	61	55.1	N/A	N/A	N/A	L/P	Knee Only	Healthy	N	6-DOF robotic arm (ZX165U; Kawasaki Robotics, Wixom, Michigan)	RA	N	Universal force moment sensor	LA		8	VALG		4	INT				ANT	N	ISB	15	1.8	N/A
McCarthy (2013)	10	N/A	N/A	45	61	55.1	N/A	N/A	N/A	L/P	Knee Only	Healthy	N	6-DOF robotic arm (ZX165U; Kawasaki Robotics, Wixom, Michigan)	RA	N	Universal force moment sensor	LA		8	VALG		4	INT				ANT	N	ISB	30	2.1	N/A
McCarthy (2013)	10	N/A	N/A	45	61	55.1	N/A	N/A	N/A	L/P	Knee Only	Healthy	N	6-DOF robotic arm (ZX165U; Kawasaki Robotics, Wixom, Michigan)	RA	N	Universal force moment sensor	LA	132		ANT							ANT	Y	ISB	0	6.5	N/A
McCarthy (2013)	10	N/A	N/A	45	61	55.1	N/A	N/A	N/A	L/P	Knee Only	Healthy	N	6-DOF robotic arm (ZX165U; Kawasaki Robotics, Wixom, Michigan)	RA	N	Universal force moment sensor	LA	132		ANT							ANT	Y	ISB	15	7.32	N/A
McCarthy (2013)	10	N/A	N/A	45	61	55.1	N/A	N/A	N/A	L/P	Knee Only	Healthy	N	6-DOF robotic arm (ZX165U; Kawasaki Robotics, Wixom, Michigan)	RA	N	Universal force moment sensor	LA	132		ANT							ANT	Y	ISB	30	7.2	N/A
McCarthy (2013)	10	N/A	N/A	45	61	55.1	N/A	N/A	N/A	L/P	Knee Only	Healthy	N	6-DOF robotic arm (ZX165U; Kawasaki Robotics, Wixom, Michigan)	RA	N	Universal force moment sensor	LA	132		ANT							ANT	Y	ISB	60	5.8	N/A
McCarthy (2013)	10	N/A	N/A	45	61	55.1	N/A	N/A	N/A	L/P	Knee Only	Healthy	N	6-DOF robotic arm (ZX165U; Kawasaki Robotics, Wixom, Michigan)	RA	N	Universal force moment sensor	LA	132		ANT							ANT	Y	ISB	90	5.2	N/A
McCarthy (2013)	10	N/A	N/A	45	61	55.1	N/A	N/A	N/A	L/P	Knee Only	Healthy	N	6-DOF robotic arm (ZX165U; Kawasaki Robotics, Wixom, Michigan)	RA	N	Universal force moment sensor	LA		8	VALG		4	INT				INT	N	ISB	5	16.2	N/A
McCarthy (2013)	10	N/A	N/A	45	61	55.1	N/A	N/A	N/A	L/P	Knee Only	Healthy	N	6-DOF robotic arm (ZX165U; Kawasaki Robotics, Wixom, Michigan)	RA	N	Universal force moment sensor	LA		8	VALG		4	INT				INT	N	ISB	15	18.6	N/A
McCarthy (2013)	10	N/A	N/A	45	61	55.1	N/A	N/A	N/A	L/P	Knee Only	Healthy	N	6-DOF robotic arm (ZX165U; Kawasaki Robotics, Wixom, Michigan)	RA	N	Universal force moment sensor	LA		8	VALG		4	INT				INT	N	ISB	30	19.1	N/A
Miura (2006)	10	N/A	N/A	29	52	43.3	8.1	N/A	N/A	L/P/S	Knee Only	Healthy	Y	robotic manipulator (Puma Model 762, Unimate, Inc., Pittsburgh, Pennsylvania)	RA	Y	UFS (Model 4015, JR Inc., Woodland Hills, California)	LA	134		ANT							ANT	Y	Custom	0	4.1	2.2
Miura (2006)	10	N/A	N/A	29	52	43.3	8.1	N/A	N/A	L/P/S	Knee Only	Healthy	Y	robotic manipulator (Puma Model 762, Unimate, Inc., Pittsburgh, Pennsylvania)	RA	Y	UFS (Model 4015, JR Inc., Woodland Hills, California)	LA	134		ANT							ANT	Y	Custom	15	6.9	2.3
Miura (2006)	10	N/A	N/A	29	52	43.3	8.1	N/A	N/A	L/P/S	Knee Only	Healthy	Y	robotic manipulator (Puma Model 762, Unimate, Inc., Pittsburgh, Pennsylvania)	RA	Y	UFS (Model 4015, JR Inc., Woodland Hills, California)	LA	134		ANT							ANT	Y	Custom	30	8.3	3.1
Miura (2006)	10	N/A	N/A	29	52	43.3	8.1	N/A	N/A	L/P/S	Knee Only	Healthy	Y	robotic manipulator (Puma Model 762, Unimate, Inc., Pittsburgh, Pennsylvania)	RA	Y	UFS (Model 4015, JR Inc., Woodland Hills, California)	LA	134		ANT							ANT	Y	Custom	60	8	3.1
Miura (2006)	10	N/A	N/A	29	52	43.3	8.1	N/A	N/A	L/P/S	Knee Only	Healthy	Y	robotic manipulator (Puma Model 762, Unimate, Inc., Pittsburgh, Pennsylvania)	RA	Y	UFS (Model 4015, JR Inc., Woodland Hills, California)	LA	134		ANT							ANT	Y	Custom	90	7.2	2.8
Miura (2006)	10	N/A	N/A	29	52	43.3	8.1	N/A	N/A	L/P/S	Knee Only	Healthy	Y	robotic manipulator (Puma Model 762, Unimate, Inc., Pittsburgh, Pennsylvania)	RA	Y	UFS (Model 4015, JR Inc., Woodland Hills, California)	LA		10	VALG		5	INT				ANT	N	Custom	15	4.7	2.7
Miura (2006)	10	N/A	N/A	29	52	43.3	8.1	N/A	N/A	L/P/S	Knee Only	Healthy	Y	robotic manipulator (Puma Model 762, Unimate, Inc., Pittsburgh, Pennsylvania)	RA	Y	UFS (Model 4015, JR Inc., Woodland Hills, California)	LA		10	VALG		5	INT				ANT	N	Custom	30	7	3
Miura (2006)	10	N/A	N/A	29	52	43.3	8.1	N/A	N/A	L/P/S	Knee Only	Healthy	Y	robotic manipulator (Puma Model 762, Unimate, Inc., Pittsburgh, Pennsylvania)	RA	Y	UFS (Model 4015, JR Inc., Woodland Hills, California)	LA		10	VALG		5	INT				INT	N	Custom	15	13.8	5.2
Miura (2006)	10	N/A	N/A	29	52	43.3	8.1	N/A	N/A	L/P/S	Knee Only	Healthy	Y	robotic manipulator (Puma Model 762, Unimate, Inc., Pittsburgh, Pennsylvania)	RA	Y	UFS (Model 4015, JR Inc., Woodland Hills, California)	LA		10	VALG		5	INT				INT	N	Custom	30	17.9	6
Musahl (2005)	10	N/A	N/A	35	69	49	N/A	N/A	N/A	L/P/S	Knee Only	Healthy	N	robotic manipulator (Puma Model 762, Unimate, Inc., Pittsburgh, Pennsylvania)	RA	Y	UFS (Model 4015, JR Inc., Woodland Hills, California)	LA	134		ANT							ANT	Y	Custom	0	5.2	1.4
Musahl (2005)	10	N/A	N/A	35	69	49	N/A	N/A	N/A	L/P/S	Knee Only	Healthy	N	robotic manipulator (Puma Model 762, Unimate, Inc., Pittsburgh, Pennsylvania)	RA	Y	UFS (Model 4015, JR Inc., Woodland Hills, California)	LA	134		ANT							ANT	Y	Custom	15	7.5	2.9
Musahl (2005)	10	N/A	N/A	35	69	49	N/A	N/A	N/A	L/P/S	Knee Only	Healthy	N	robotic manipulator (Puma Model 762, Unimate, Inc., Pittsburgh, Pennsylvania)	RA	Y	UFS (Model 4015, JR Inc., Woodland Hills, California)	LA	134		ANT							ANT	Y	Custom	30	9.8	3.1
Musahl (2005)	10	N/A	N/A	35	69	49	N/A	N/A	N/A	L/P/S	Knee Only	Healthy	N	robotic manipulator (Puma Model 762, Unimate, Inc., Pittsburgh, Pennsylvania)	RA	Y	UFS (Model 4015, JR Inc., Woodland Hills, California)	LA	134		ANT							ANT	Y	Custom	90	7.2	3.9
Musahl (2005)	10	N/A	N/A	35	69	49	N/A	N/A	N/A	L/P/S	Knee Only	Healthy	N	robotic manipulator (Puma Model 762, Unimate, Inc., Pittsburgh, Pennsylvania)	RA	Y	UFS (Model 4015, JR Inc., Woodland Hills, California)	LA		10	VALG		5	INT				ANT	N	Custom	15	4.7	3.1
Musahl (2005)	10	N/A	N/A	35	69	49	N/A	N/A	N/A	L/P/S	Knee Only	Healthy	N	robotic manipulator (Puma Model 762, Unimate, Inc., Pittsburgh, Pennsylvania)	RA	Y	UFS (Model 4015, JR Inc., Woodland Hills, California)	LA		10	VALG		5	INT				ANT	N	Custom	30	7.7	4
Musahl (2007)	4	N/A	N/A	N/A	N/A	75	9	N/A	N/A	L/P/S	Knee Only	Healthy	N	Novel testing device	MISC	N	electromagnetic trancking system	ETD		6	INT							INT	Y	N/A	0	11.29	0.34
Musahl (2007)	4	N/A	N/A	N/A	N/A	75	9	N/A	N/A	L/P/S	Knee Only	Healthy	N	novel device	MISC	N	electromagnetic trancking system	ETD		6	INT							INT	Y	N/A	30	22.11	0.69
Musahl (2007)	4	N/A	N/A	N/A	N/A	75	9	N/A	N/A	L/P/S	Knee Only	Healthy	N	novel device	MISC	N	electromagnetic trancking system	ETD		6	INT							INT	Y	N/A	60	35.29	0.63
Musahl (2007)	4	N/A	N/A	N/A	N/A	75	9	N/A	N/A	L/P/S	Knee Only	Healthy	N	novel device	MISC	N	electromagnetic trancking system	ETD		6	INT							INT	Y	N/A	90	27.29	0.52
Musahl (2007)	4	N/A	N/A	N/A	N/A	75	9	N/A	N/A	L/P/S	Knee Only	Healthy	N	novel device	MISC	N	electromagnetic trancking system	ETD		6	EXT							EXT	Y	N/A	0	11.65	0.12
Musahl (2007)	4	N/A	N/A	N/A	N/A	75	9	N/A	N/A	L/P/S	Knee Only	Healthy	N	novel device	MISC	N	electromagnetic trancking system	ETD		6	EXT							EXT	Y	N/A	30	19.38	0.49
Musahl (2007)	4	N/A	N/A	N/A	N/A	75	9	N/A	N/A	L/P/S	Knee Only	Healthy	N	novel device	MISC	N	electromagnetic trancking system	ETD		6	EXT							EXT	Y	N/A	60	18.85	0.34
Musahl (2007)	4	N/A	N/A	N/A	N/A	75	9	N/A	N/A	L/P/S	Knee Only	Healthy	N	novel device	MISC	N	electromagnetic trancking system	ETD		6	EXT							EXT	Y	N/A	90	18.26	0.65
Musahl (2011)	10	N/A	N/A	57	70	N/A	N/A	N/A	N/A	L/I/S	Full lower extrimity	Healthy	N	Tensiometer	MISC	N	Image-guided surgical navigation system	CAS	68		ANT							ANT	Y	N/A	20	3	1.8
Mutnal (2015)	8	3	5	33	76	59	N/A	N/A	N/A	L/P/S	Knee Only	Healthy	N	robotic manipulator (Rotopod R2000; Parallel Robotics System, Hampton, New Hampshire).	RA	Y	MiscroScribe coordiante measureming macine (immersion)	MISC	150		POST							EXT	N	Custom	0	5.2	2.6
Mutnal (2015)	8	3	5	33	76	59	N/A	N/A	N/A	L/P/S	Knee Only	Healthy	N	robotic manipulator (Rotopod R2000; Parallel Robotics System, Hampton, New Hampshire).	RA	Y	MiscroScribe coordiante measureming macine (immersion)	MISC	150		POST							EXT	N	Custom	30	7.6	2.7
Mutnal (2015)	8	3	5	33	76	59	N/A	N/A	N/A	L/P/S	Knee Only	Healthy	N	robotic manipulator (Rotopod R2000; Parallel Robotics System, Hampton, New Hampshire).	RA	Y	MiscroScribe coordiante measureming macine (immersion)	MISC	150		POST							EXT	N	Custom	60	8.4	2.1
Mutnal (2015)	8	3	5	33	76	59	N/A	N/A	N/A	L/P/S	Knee Only	Healthy	N	robotic manipulator (Rotopod R2000; Parallel Robotics System, Hampton, New Hampshire).	RA	Y	MiscroScribe coordiante measureming macine (immersion)	MISC	150		POST							EXT	N	Custom	90	9.1	3.4
Mutnal (2015)	8	3	5	33	76	59	N/A	N/A	N/A	L/P/S	Knee Only	Healthy	N	robotic manipulator (Rotopod R2000; Parallel Robotics System, Hampton, New Hampshire).	RA	Y	MiscroScribe coordiante measureming macine (immersion)	MISC	150		POST							EXT	N	Custom	120	1.4	1.6
Mutnal (2015)	8	3	5	33	76	59	N/A	N/A	N/A	L/P/S	Knee Only	Healthy	N	robotic manipulator (Rotopod R2000; Parallel Robotics System, Hampton, New Hampshire).	RA	Y	MiscroScribe coordiante measureming macine (immersion)	MISC	150		POST							LAT	N	Custom	0	0.2	1.4
Mutnal (2015)	8	3	5	33	76	59	N/A	N/A	N/A	L/P/S	Knee Only	Healthy	N	robotic manipulator (Rotopod R2000; Parallel Robotics System, Hampton, New Hampshire).	RA	Y	MiscroScribe coordiante measureming macine (immersion)	MISC	150		POST							LAT	N	Custom	30	0.6	1.2
Mutnal (2015)	8	3	5	33	76	59	N/A	N/A	N/A	L/P/S	Knee Only	Healthy	N	robotic manipulator (Rotopod R2000; Parallel Robotics System, Hampton, New Hampshire).	RA	Y	MiscroScribe coordiante measureming macine (immersion)	MISC	150		POST							LAT	N	Custom	60	0.7	1.1
Mutnal (2015)	8	3	5	33	76	59	N/A	N/A	N/A	L/P/S	Knee Only	Healthy	N	robotic manipulator (Rotopod R2000; Parallel Robotics System, Hampton, New Hampshire).	RA	Y	MiscroScribe coordiante measureming macine (immersion)	MISC	150		POST							LAT	N	Custom	90	1.5	1.3
Mutnal (2015)	8	3	5	33	76	59	N/A	N/A	N/A	L/P/S	Knee Only	Healthy	N	robotic manipulator (Rotopod R2000; Parallel Robotics System, Hampton, New Hampshire).	RA	Y	MiscroScribe coordiante measureming macine (immersion)	MISC	150		POST							LAT	N	Custom	120	1.2	2.4
Nakamura (2021)	14	11	3	N/A	N/A	50.3	N/A	N/A	N/A	L/P/S	Knee Only	Healthy	N	robotic testing system Robotic system (CASPAR Staubli RX90; Orto Maquet)	RA	Y	Robotic/UFS system	LA	89		ANT							ANT	Y	Custom	15	6.2	2.1
Nakamura (2021)	14	11	3	N/A	N/A	50.3	N/A	N/A	N/A	L/P/S	Knee Only	Healthy	N	robotic testing system Robotic system (CASPAR Staubli RX90; Orto Maquet)	RA	Y	Robotic/UFS system	LA	89		ANT							ANT	Y	Custom	30	6.8	2.8
Nakamura (2021)	14	11	3	N/A	N/A	50.3	N/A	N/A	N/A	L/P/S	Knee Only	Healthy	N	robotic testing system Robotic system (CASPAR Staubli RX90; Orto Maquet)	RA	Y	Robotic/UFS system	LA	89		ANT							ANT	Y	Custom	60	5.9	3.1
Nakamura (2021)	14	11	3	N/A	N/A	50.3	N/A	N/A	N/A	L/P/S	Knee Only	Healthy	N	robotic testing system Robotic system (CASPAR Staubli RX90; Orto Maquet)	RA	Y	Robotic/UFS system	LA	89		ANT							ANT	Y	Custom	90	10.2	2.1
Nakamura (2021)	14	11	3	N/A	N/A	50.3	N/A	N/A	N/A	L/P/S	Knee Only	Healthy	N	robotic testing system Robotic system (CASPAR Staubli RX90; Orto Maquet)	RA	Y	Robotic/UFS system	LA		5	INT							INT	Y	Custom	15	17.4	4.8
Nakamura (2021)	14	11	3	N/A	N/A	50.3	N/A	N/A	N/A	L/P/S	Knee Only	Healthy	N	robotic testing system Robotic system (CASPAR Staubli RX90; Orto Maquet)	RA	Y	Robotic/UFS system	LA		5	INT							INT	Y	Custom	30	19.8	5.2
Nakamura (2021)	14	11	3	N/A	N/A	50.3	N/A	N/A	N/A	L/P/S	Knee Only	Healthy	N	robotic testing system Robotic system (CASPAR Staubli RX90; Orto Maquet)	RA	Y	Robotic/UFS system	LA		5	EXT							EXT	Y	Custom	15	18.9	5.3
Nakamura (2021)	14	11	3	N/A	N/A	50.3	N/A	N/A	N/A	L/P/S	Knee Only	Healthy	N	robotic testing system Robotic system (CASPAR Staubli RX90; Orto Maquet)	RA	Y	Robotic/UFS system	LA		5	EXT							EXT	Y	Custom	30	19.3	5.2
Nakamura (2021)	14	11	3	N/A	N/A	50.3	N/A	N/A	N/A	L/P/S	Knee Only	Healthy	N	robotic testing system Robotic system (CASPAR Staubli RX90; Orto Maquet)	RA	Y	Robotic/UFS system	LA		10	VALG		5	INT				ANT	N	Custom	15	4.4	2.7
Nakamura (2021)	14	11	3	N/A	N/A	50.3	N/A	N/A	N/A	L/P/S	Knee Only	Healthy	N	robotic testing system Robotic system (CASPAR Staubli RX90; Orto Maquet)	RA	Y	Robotic/UFS system	LA		10	VALG		5	INT				ANT	N	Custom	30	4.8	3.2
Nau (2005)	9	N/A	N/A	48	65	56	6.29	N/A	N/A	L/P	Knee Only	Healthy	N	6-DOF Biomechanical testing rig using force actuators (presssure)	MISC	Y	3D electromagnetic tracking system. (Fastrack, Polhemus Inc., VT, USA)	ETD	100		POST							POST	Y	Custom	30	6.06	2.53
Nau (2005)	9	N/A	N/A	48	65	56	6.29	N/A	N/A	L/P	Knee Only	Healthy	N	6-DOF Biomechanical testing rig using force actuators (presssure)	MISC	Y	3D electromagnetic tracking system. (Fastrack, Polhemus Inc., VT, USA)	ETD	100		POST							POST	Y	Custom	90	4.39	1.23
Nau (2005)	9	N/A	N/A	48	65	56	6.29	N/A	N/A	L/P	Knee Only	Healthy	N	6-DOF Biomechanical testing rig using force actuators (presssure)	MISC	Y	3D electromagnetic tracking system. (Fastrack, Polhemus Inc., VT, USA)	ETD		5	EXT							EXT	Y	Custom	30	11.13	1.42
Nau (2005)	9	N/A	N/A	48	65	56	6.29	N/A	N/A	L/P	Knee Only	Healthy	N	6-DOF Biomechanical testing rig using force actuators (presssure)	MISC	Y	3D electromagnetic tracking system. (Fastrack, Polhemus Inc., VT, USA)	ETD		5	EXT							EXT	Y	Custom	90	11.82	2.11
Ng (2022)	8	5	3	56	88	69	N/A	N/A	N/A	L	Knee Only	Healthy	N	A materials testing machine (Instron Ltd., High Wycombe, Bucks, UK	TM	Y	electromagnetic tracking device (Flock of Birds [FOB], Ascension Technology, VT, USA)	ETD	150		ANT							ANT	Y	N/A	20	6.7	2
Ng (2022)	8	5	3	56	88	69	N/A	N/A	N/A	L	Knee Only	Healthy	N	A materials testing machine (Instron Ltd., High Wycombe, Bucks, UK	TM	Y	electromagnetic tracking device (Flock of Birds [FOB], Ascension Technology, VT, USA)	ETD	150		ANT							ANT	Y	N/A	20	6.7	2.2
Ng (2022)	8	5	3	56	88	69	N/A	N/A	N/A	L	Knee Only	Healthy	N	A materials testing machine (Instron Ltd., High Wycombe, Bucks, UK	TM	Y	electromagnetic tracking device (Flock of Birds [FOB], Ascension Technology, VT, USA)	ETD	150		ANT							ANT	Y	N/A	20	6.2	2.1
Nielsen (2018)	8	4	4	58	94	58-94	N/A	N/A	N/A	L/I/S	Full leg	Healthy	N	Robotic testing system	RA	Y	RSA (imaging)	SR		4	INT							VALG	N	ISB	0	1.8	N/A
Nielsen (2018)	8	4	4	58	94	58-94	N/A	N/A	N/A	L/I/S	Full leg	Healthy	N	Robotic testing system	RA	Y	RSA (imaging)	SR		4	INT							VALG	N	ISB	10	2	N/A
Nielsen (2018)	8	4	4	58	94	58-94	N/A	N/A	N/A	L/I/S	Full leg	Healthy	N	Robotic testing system	RA	Y	RSA (imaging)	SR		4	INT							VALG	N	ISB	20	2.7	N/A
Nielsen (2018)	8	4	4	58	94	58-94	N/A	N/A	N/A	L/I/S	Full leg	Healthy	N	Robotic testing system	RA	Y	RSA (imaging)	SR		4	INT							VALG	N	ISB	30	4.2	N/A
Nielsen (2018)	8	4	4	58	94	58-94	N/A	N/A	N/A	L/I/S	Full leg	Healthy	N	Robotic testing system	RA	Y	RSA (imaging)	SR		4	INT							VALG	N	ISB	40	4.4	N/A
Nielsen (2018)	8	4	4	58	94	58-94	N/A	N/A	N/A	L/I/S	Full leg	Healthy	N	Robotic testing system	RA	Y	RSA (imaging)	SR		4	INT							VALG	N	ISB	50	5	N/A
Nielsen (2018)	8	4	4	58	94	58-94	N/A	N/A	N/A	L/I/S	Full leg	Healthy	N	Robotic testing system	RA	Y	RSA (imaging)	SR		4	INT							VALG	Y	ISB	60	4.8	N/A
Nielsen (2018)	8	4	4	58	94	58-94	N/A	N/A	N/A	L/I/S	Full leg	Healthy	N	Robotic testing system	RA	Y	RSA (imaging)	SR		4	INT							INT	Y	ISB	0	4.8	N/A
Nielsen (2018)	8	4	4	58	94	58-94	N/A	N/A	N/A	L/I/S	Full leg	Healthy	N	Robotic testing system	RA	Y	RSA (imaging)	SR		4	INT							INT	Y	ISB	10	9.8	N/A
Nielsen (2018)	8	4	4	58	94	58-94	N/A	N/A	N/A	L/I/S	Full leg	Healthy	N	Robotic testing system	RA	Y	RSA (imaging)	SR		4	INT							INT	Y	ISB	20	13.2	N/A
Nielsen (2018)	8	4	4	58	94	58-94	N/A	N/A	N/A	L/I/S	Full leg	Healthy	N	Robotic testing system	RA	Y	RSA (imaging)	SR		4	INT							INT	Y	ISB	30	15	N/A
Nielsen (2018)	8	4	4	58	94	58-94	N/A	N/A	N/A	L/I/S	Full leg	Healthy	N	Robotic testing system	RA	Y	RSA (imaging)	SR		4	INT							INT	Y	ISB	40	16	N/A
Nielsen (2018)	8	4	4	58	94	58-94	N/A	N/A	N/A	L/I/S	Full leg	Healthy	N	Robotic testing system	RA	Y	RSA (imaging)	SR		4	INT							INT	Y	ISB	50	19.7	N/A
Nielsen (2018)	8	4	4	58	94	58-94	N/A	N/A	N/A	L/I/S	Full leg	Healthy	N	Robotic testing system	RA	Y	RSA (imaging)	SR		4	INT							INT	Y	ISB	60	20.1	N/A
Nielsen (2018)	8	4	4	58	94	58-94	N/A	N/A	N/A	L/I/S	Full leg	Healthy	N	Robotic testing system	RA	Y	RSA (imaging)	SR		4	INT							Ant-Post	N	ISB	0	-2.2	N/A
Nielsen (2018)	8	4	4	58	94	58-94	N/A	N/A	N/A	L/I/S	Full leg	Healthy	N	Robotic testing system	RA	Y	RSA (imaging)	SR		4	INT							Ant-Post	N	ISB	10	-1.9	N/A
Nielsen (2018)	8	4	4	58	94	58-94	N/A	N/A	N/A	L/I/S	Full leg	Healthy	N	Robotic testing system	RA	Y	RSA (imaging)	SR		4	INT							Ant-Post	N	ISB	20	-1.9	N/A
Nielsen (2018)	8	4	4	58	94	58-94	N/A	N/A	N/A	L/I/S	Full leg	Healthy	N	Robotic testing system	RA	Y	RSA (imaging)	SR		4	INT							Ant-Post	N	ISB	30	-2.1	N/A
Nielsen (2018)	8	4	4	58	94	58-94	N/A	N/A	N/A	L/I/S	Full leg	Healthy	N	Robotic testing system	RA	Y	RSA (imaging)	SR		4	INT							Ant-Post	N	ISB	40	-1.2	N/A
Nielsen (2018)	8	4	4	58	94	58-94	N/A	N/A	N/A	L/I/S	Full leg	Healthy	N	Robotic testing system	RA	Y	RSA (imaging)	SR		4	INT							Ant-Post	N	ISB	50	-0.6	N/A
Nielsen (2018)	8	4	4	58	94	58-94	N/A	N/A	N/A	L/I/S	Full leg	Healthy	N	Robotic testing system	RA	Y	RSA (imaging)	SR		4	INT							Ant-Post	N	ISB	60	0.8	N/A
Nitri (2016)	10	10	0	41	64	49.3	N/A	N/A	N/A	L/I/S	Full leg	Healthy	N	Robotic testing system	RA	Y	robotic system	LA		10	VALG		5	INT				ANT	N	Custom	0	2.0	1.0
Nitri (2016)	10	10	0	41	64	49.3	N/A	N/A	N/A	L/I/S	Full leg	Healthy	N	Robotic testing system	RA	Y	robotic system	LA		10	VALG		5	INT				ANT	N	Custom	15	2.7	1.5
Nitri (2016)	10	10	0	41	64	49.3	N/A	N/A	N/A	L/I/S	Full leg	Healthy	N	Robotic testing system	RA	Y	robotic system	LA		10	VALG		5	INT				ANT	N	Custom	30	2.9	1.6
Nitri (2016)	10	10	0	41	64	49.3	N/A	N/A	N/A	L/I/S	Full leg	Healthy	N	Robotic testing system	RA	Y	robotic system	LA		10	VALG		5	INT				ANT	N	Custom	45	2.7	1.9
Nitri (2016)	10	10	0	41	64	49.3	N/A	N/A	N/A	L/I/S	Full leg	Healthy	N	Robotic testing system	RA	Y	robotic system	LA		10	VALG		5	INT				ANT	N	Custom	60	2.5	1.8
Nitri (2016)	10	10	0	41	64	49.3	N/A	N/A	N/A	L/I/S	Full leg	Healthy	N	Robotic testing system	RA	Y	robotic system	LA		10	VALG		5	INT				INT	N	Custom	0	10.0	3.0
Nitri (2016)	10	10	0	41	64	49.3	N/A	N/A	N/A	L/I/S	Full leg	Healthy	N	Robotic testing system	RA	Y	robotic system	LA		10	VALG		5	INT				INT	N	Custom	15	13.9	4.8
Nitri (2016)	10	10	0	41	64	49.3	N/A	N/A	N/A	L/I/S	Full leg	Healthy	N	Robotic testing system	RA	Y	robotic system	LA		10	VALG		5	INT				INT	N	Custom	30	16.4	5.3
Nitri (2016)	10	10	0	41	64	49.3	N/A	N/A	N/A	L/I/S	Full leg	Healthy	N	Robotic testing system	RA	Y	robotic system	LA		10	VALG		5	INT				INT	N	Custom	45	16.8	5.6
Nitri (2016)	10	10	0	41	64	49.3	N/A	N/A	N/A	L/I/S	Full leg	Healthy	N	Robotic testing system	RA	Y	robotic system	LA		10	VALG		5	INT				INT	N	Custom	60	16.1	5.2
Noyes (2017)	7	N/A	N/A	N/A	N/A	55	N/A	N/A	N/A	L	Knee Only	Healthy	N	novel robotic device	MISC	Y	novel robotic device	LA	100		ANT		7	VALG		5	INT	LAT	N	ISB	25	11.53	1.2
Noyes (2017)	7	N/A	N/A	N/A	N/A	55	N/A	N/A	N/A	L	Knee Only	Healthy	N	novel robotic device	MISC	Y	novel robotic device	LA	100		ANT		7	VALG		1	INT	LAT	N	ISB	25	9.26	1.32
Noyes (2018)	8	N/A	N/A	42	62	51	6	N/A	N/A	L/P/S	Knee Only	Healthy	N	6-degree-of-freedom custom robot	RA	Y	6-degree-of-freedom custom robot	LA		5	INT							INT	Y	ISB	15	14.45	N/A	The study performed ANT and POST Lachmann as well as INT and EXT Rotation Laxity test. However, values are not presented only the mean for INT rotation.
Noyes (2018)	8	N/A	N/A	42	62	51	6	N/A	N/A	L/P/S	Knee Only	Healthy	N	6-degree-of-freedom custom robot	RA	Y	6-degree-of-freedom custom robot	LA		5	INT							INT	Y	ISB	25	16.9	N/A	The study performed ANT and POST Lachmann as well as INT and EXT Rotation Laxity test. However, values are not presented only the mean for INT rotation.
Noyes (2018)	8	N/A	N/A	42	62	51	6	N/A	N/A	L/P/S	Knee Only	Healthy	N	6-degree-of-freedom custom robot	RA	Y	6-degree-of-freedom custom robot	LA		5	INT							INT	Y	ISB	45	17.68	N/A	The study performed ANT and POST Lachmann as well as INT and EXT Rotation Laxity test. However, values are not presented only the mean for INT rotation.
Noyes (2018)	8	N/A	N/A	42	62	51	6	N/A	N/A	L/P/S	Knee Only	Healthy	N	6-degree-of-freedom custom robot	RA	Y	6-degree-of-freedom custom robot	LA		5	INT							INT	Y	ISB	60	17.81	N/A	The study performed ANT and POST Lachmann as well as INT and EXT Rotation Laxity test. However, values are not presented only the mean for INT rotation.
Noyes (2018)	8	N/A	N/A	42	62	51	6	N/A	N/A	L/P/S	Knee Only	Healthy	N	6-degree-of-freedom custom robot	RA	Y	6-degree-of-freedom custom robot	LA		5	INT							INT	Y	ISB	75	17.81	N/A	The study performed ANT and POST Lachmann as well as INT and EXT Rotation Laxity test. However, values are not presented only the mean for INT rotation.
Noyes (2018)	8	N/A	N/A	42	62	51	6	N/A	N/A	L/P/S	Knee Only	Healthy	N	6-degree-of-freedom custom robot	RA	Y	6-degree-of-freedom custom robot	LA		5	INT							INT	Y	ISB	90	18.06	N/A	The study performed ANT and POST Lachmann as well as INT and EXT Rotation Laxity test. However, values are not presented only the mean for INT rotation.
Noyes (2019)	7	N/A	N/A	28	53	43	9	N/A	N/A	L/P/S	Knee Only	Healthy	N	based on previous study (6 DoF robot) [100]	RA	Y	Robotic technology	LA	100		ANT							ANT	Y	ISB	25	5.5	2.4	the measurment was taken at 80 N and not 100 N
Noyes (2021)	15	N/A	N/A	N/A	N/A	50	12	N/A	N/A	L/P/S	Knee Only	Healthy	N	Robot with a universal force sensor (UFS)	RA	Y	6-df robotic system20	LA	100		ANT							ANT	Y	ISB	25	N/A	N/A
Noyes (2021)	15	15	0	N/A	N/A	50	12	N/A	N/A	L/P/S	Knee Only	Healthy	N	Robot with a universal force sensor (UFS)	RA	Y	6-df robotic system22	LA	100		ANT		5	INT				ANT	Y	ISB	25	7.86	N/A
Noyes (2021)	15	15	0	N/A	N/A	50	12	N/A	N/A	L/P/S	Knee Only	Healthy	N	Robot with a universal force sensor (UFS)	RA	Y	6-df robotic system24	LA	100		ANT		1	INT				ANT	Y	ISB	25	5.6	N/A
Park (2004)	6	5	1	52	76	N/A	N/A	N/A	N/A	L/I/S	Knee Only	Healthy	N	6-axis robot	RA	Y	6-axis robot	LA	130		POST							POST	Y	ISB	0	3.16	1.76
Park (2004)	6	5	1	52	76	N/A	N/A	N/A	N/A	L/I/S	Knee Only	Healthy	N	6-axis robot	RA	Y	6-axis robot	LA	130		POST							POST	Y	ISB	30	8.21	2.53
Park (2004)	6	5	1	52	76	N/A	N/A	N/A	N/A	L/I/S	Knee Only	Healthy	N	6-axis robot	RA	Y	6-axis robot	LA	130		POST							POST	Y	ISB	60	12.26	2.99
Park (2004)	6	5	1	52	76	N/A	N/A	N/A	N/A	L/I/S	Knee Only	Healthy	N	6-axis robot	RA	Y	6-axis robot	LA	130		POST							POST	Y	ISB	90	14.46	3.36
Park (2004)	6	5	1	52	76	N/A	N/A	N/A	N/A	L/I/S	Knee Only	Healthy	N	6-axis robot	RA	Y	6-axis robot	LA	130		POST							POST	Y	ISB	120	11.35	4
Parsons (2015)	12	N/A	N/A	35	92	76.3	N/A	N/A	N/A	L/P/S	Knee Only	Healthy	N	Robotic testing system with 6-DOF	RA	N/A	sptaial digitizer	MISC	134		ANT							ANT	Y	Custom	0	5.4	2.0
Parsons (2015)	12	N/A	N/A	35	92	76.3	N/A	N/A	N/A	L/P/S	Knee Only	Healthy	N	Robotic testing system with 6-DOF	RA	N/A	sptaial digitizer	MISC	134		ANT							ANT	Y	Custom	15	7.8	2.5
Parsons (2015)	12	N/A	N/A	35	92	76.3	N/A	N/A	N/A	L/P/S	Knee Only	Healthy	N	Robotic testing system with 6-DOF	RA	N/A	sptaial digitizer	MISC	134		ANT							ANT	Y	Custom	25	8.3	2.5
Parsons (2015)	12	N/A	N/A	35	92	76.3	N/A	N/A	N/A	L/P/S	Knee Only	Healthy	N	Robotic testing system with 6-DOF	RA	N/A	sptaial digitizer	MISC	134		ANT							ANT	Y	Custom	35	8.5	2.5
Parsons (2015)	12	N/A	N/A	35	92	76.3	N/A	N/A	N/A	L/P/S	Knee Only	Healthy	N	Robotic testing system with 6-DOF	RA	N/A	sptaial digitizer	MISC	134		ANT							ANT	Y	Custom	45	8.1	2.5
Parsons (2015)	12	N/A	N/A	35	92	76.3	N/A	N/A	N/A	L/P/S	Knee Only	Healthy	N	Robotic testing system with 6-DOF	RA	N/A	sptaial digitizer	MISC	134		ANT							ANT	Y	Custom	60	7.6	2.6
Parsons (2015)	12	N/A	N/A	35	92	76.3	N/A	N/A	N/A	L/P/S	Knee Only	Healthy	N	Robotic testing system with 6-DOF	RA	N/A	sptaial digitizer	MISC	134		ANT							ANT	Y	Custom	75	7.1	2.4
Parsons (2015)	12	N/A	N/A	35	92	76.3	N/A	N/A	N/A	L/P/S	Knee Only	Healthy	N	Robotic testing system with 6-DOF	RA	N/A	sptaial digitizer	MISC	134		ANT							ANT	Y	Custom	90	6.1	2.5
Parsons (2015)	12	N/A	N/A	35	92	76.3	N/A	N/A	N/A	L/P/S	Knee Only	Healthy	N	Robotic testing system with 6-DOF	RA	N/A	sptaial digitizer	MISC		5	INT							INT	Y	Custom	0	11.5	2.5
Parsons (2015)	12	N/A	N/A	35	92	76.3	N/A	N/A	N/A	L/P/S	Knee Only	Healthy	N	Robotic testing system with 6-DOF	RA	N/A	sptaial digitizer	MISC		5	INT							INT	Y	Custom	15	17.9	4.5
Parsons (2015)	12	N/A	N/A	35	92	76.3	N/A	N/A	N/A	L/P/S	Knee Only	Healthy	N	Robotic testing system with 6-DOF	RA	N/A	sptaial digitizer	MISC		5	INT							INT	Y	Custom	25	20.0	5.3
Parsons (2015)	12	N/A	N/A	35	92	76.3	N/A	N/A	N/A	L/P/S	Knee Only	Healthy	N	Robotic testing system with 6-DOF	RA	N/A	sptaial digitizer	MISC		5	INT							INT	Y	Custom	35	21.9	6.0
Parsons (2015)	12	N/A	N/A	35	92	76.3	N/A	N/A	N/A	L/P/S	Knee Only	Healthy	N	Robotic testing system with 6-DOF	RA	N/A	sptaial digitizer	MISC		5	INT							INT	Y	Custom	45	22.6	6.1
Parsons (2015)	12	N/A	N/A	35	92	76.3	N/A	N/A	N/A	L/P/S	Knee Only	Healthy	N	Robotic testing system with 6-DOF	RA	N/A	sptaial digitizer	MISC		5	INT							INT	Y	Custom	60	22.5	6.1
Parsons (2015)	12	N/A	N/A	35	92	76.3	N/A	N/A	N/A	L/P/S	Knee Only	Healthy	N	Robotic testing system with 6-DOF	RA	N/A	sptaial digitizer	MISC		5	INT							INT	Y	Custom	75	22.1	5.6
Parsons (2015)	12	N/A	N/A	35	92	76.3	N/A	N/A	N/A	L/P/S	Knee Only	Healthy	N	Robotic testing system with 6-DOF	RA	N/A	sptaial digitizer	MISC		5	INT							INT	Y	Custom	90	22.0	5.9
Pascual-Leone (2024)	8	4	4	N/A	N/A	32	6	N/A	N/A	L/P/S	Knee Only	Healthy	N	Robot (Kawasaki Robotics) with a universal force sensor (Theta)	RA	N/A	6-axis robot	LA		5	INT							INT	Y	ISB	0	11.57	1.55
Pascual-Leone (2024)	8	4	4	N/A	N/A	32	6	N/A	N/A	L/P/S	Knee Only	Healthy	N	Robot (Kawasaki Robotics) with a universal force sensor (Theta)	RA	N	6-axis robot	LA		5	EXT							EXT	Y	ISB	0	11.25	2.6
Pearsall (1996)	7	N/A	N/A	35	76	70.6	N/A	N/A	N/A	L/P/S	Knee Only	Healthy	N	manual, quantification with a load cell (Interface Inc., Scottsdale, AZ)	MISC	Y	linear variable differential transformer (Schaevitz, Camden, NJ	MISC	100		POST							POST	Y	N/A	0	5.4	2.0
Pearsall (1996)	7	N/A	N/A	35	76	70.6	N/A	N/A	N/A	L/P/S	Knee Only	Healthy	N	manual, quantification with a load cell (Interface Inc., Scottsdale, AZ)	MISC	Y	linear variable differential transformer (Schaevitz, Camden, NJ	MISC	100		POST							POST	Y	N/A	15	4.5	0.4
Pearsall (1996)	7	N/A	N/A	35	76	70.6	N/A	N/A	N/A	L/P/S	Knee Only	Healthy	N	manual, quantification with a load cell (Interface Inc., Scottsdale, AZ)	MISC	Y	linear variable differential transformer (Schaevitz, Camden, NJ	MISC	100		POST							POST	Y	N/A	30	4.3	0.7
Pearsall (1996)	7	N/A	N/A	35	76	70.6	N/A	N/A	N/A	L/P/S	Knee Only	Healthy	N	manual, quantification with a load cell (Interface Inc., Scottsdale, AZ)	MISC	Y	linear variable differential transformer (Schaevitz, Camden, NJ	MISC	100		POST							POST	Y	N/A	45	4	0.6
Pearsall (1996)	7	N/A	N/A	35	76	70.6	N/A	N/A	N/A	L/P/S	Knee Only	Healthy	N	manual, quantification with a load cell (Interface Inc., Scottsdale, AZ)	MISC	Y	linear variable differential transformer (Schaevitz, Camden, NJ	MISC	100		POST							POST	Y	N/A	60	3.5	0.6
Pearsall (1996)	7	N/A	N/A	35	76	70.6	N/A	N/A	N/A	L/P/S	Knee Only	Healthy	N	manual, quantification with a load cell (Interface Inc., Scottsdale, AZ)	MISC	Y	linear variable differential transformer (Schaevitz, Camden, NJ	MISC	100		POST							POST	Y	N/A	75	3.2	0.6
Pearsall (1996)	7	N/A	N/A	35	76	70.6	N/A	N/A	N/A	L/P/S	Knee Only	Healthy	N	manual, quantification with a load cell (Interface Inc., Scottsdale, AZ)	MISC	Y	linear variable differential transformer (Schaevitz, Camden, NJ	MISC	100		POST							POST	Y	N/A	90	3.1	0.6
Pedersen (2019)	4	1	3	N/A	N/A	75	14	N/A	27.5802	L/P/S	Knee Only	Healthy	N	novel deivce - arthrometer	MISC	N	biplanar x-ray system	SR	134		POST							EXT	N	ISB	30	12.7196	4.52391
Pedersen (2019)	4	1	3	N/A	N/A	75	14	N/A	27.5802	L/P/S	Knee Only	Healthy	N	novel deivce - arthrometer	MISC	N	biplanar x-ray system	SR	67		POST							EXT	N	ISB	30	9.50166	4.69652
Pedersen (2019)	4	1	3	N/A	N/A	75	14	N/A	27.5802	L/P/S	Knee Only	Healthy	N	novel deivce - arthrometer	MISC	N	biplanar x-ray system	SR	134		ANT							INT	N	ISB	30	2.48888	1.38304
Pedersen (2019)	4	1	3	N/A	N/A	75	14	N/A	27.5802	L/P/S	Knee Only	Healthy	N	novel deivce - arthrometer	MISC	N	biplanar x-ray system	SR	67		ANT							INT	N	ISB	30	8.36172	1.19609
Pedersen (2019)	4	1	3	N/A	N/A	75	14	N/A	27.5802	L/P/S	Knee Only	Healthy	N	novel deivce - arthrometer	MISC	N	biplanar x-ray system	SR	134		POST							LAT	N	ISB	30	1.40385	1.24205
Pedersen (2019)	4	1	3	N/A	N/A	75	14	N/A	27.5802	L/P/S	Knee Only	Healthy	N	novel deivce - arthrometer	MISC	N	biplanar x-ray system	SR	67		POST							LAT	N	ISB	30	0.895603	1.17322
Pedersen (2019)	4	1	3	N/A	N/A	75	14	N/A	27.5802	L/P/S	Knee Only	Healthy	N	novel deivce - arthrometer	MISC	N	biplanar x-ray system	SR	134		ANT							LAT	N	ISB	30	0.890112	1.1931
Pedersen (2019)	4	1	3	N/A	N/A	75	14	N/A	27.5802	L/P/S	Knee Only	Healthy	N	novel deivce - arthrometer	MISC	N	biplanar x-ray system	SR	67		ANT							LAT	N	ISB	30	2.70055	1.39528
Pedersen (2019)	4	1	3	N/A	N/A	75	14	N/A	27.5802	L/P/S	Knee Only	Healthy	N	novel deivce - arthrometer	MISC	N	biplanar x-ray system	SR	134		POST							VALG	N	ISB	30	0.51099	1.02889
Pedersen (2019)	4	1	3	N/A	N/A	75	14	N/A	27.5802	L/P/S	Knee Only	Healthy	N	novel deivce - arthrometer	MISC	N	biplanar x-ray system	SR	67		POST							VALG	N	ISB	30	0.0659348	0.880266
Pedersen (2019)	4	1	3	N/A	N/A	75	14	N/A	27.5802	L/P/S	Knee Only	Healthy	N	novel deivce - arthrometer	MISC	N	biplanar x-ray system	SR	134		ANT							VAR	N	ISB	30	0.112637	0.804096
Pedersen (2019)	4	1	3	N/A	N/A	75	14	N/A	27.5802	L/P/S	Knee Only	Healthy	N	novel deivce - arthrometer	MISC	N	biplanar x-ray system	SR	67		ANT							VALG	N	ISB	30	0.0302203	0.686345
Pedersen (2019)	4	1	3	N/A	N/A	75	14	N/A	27.5802	L/P/S	Knee Only	Healthy	N	novel deivce - arthrometer	MISC	N	biplanar x-ray system	SR	134		POST							DIST	N	ISB	30	1.58667	0.828888
Pedersen (2019)	4	1	3	N/A	N/A	75	14	N/A	27.5802	L/P/S	Knee Only	Healthy	N	novel deivce - arthrometer	MISC	N	biplanar x-ray system	SR	67		POST							DIST	N	ISB	30	0.962598	0.926155
Pedersen (2019)	4	1	3	N/A	N/A	75	14	N/A	27.5802	L/P/S	Knee Only	Healthy	N	novel deivce - arthrometer	MISC	N	biplanar x-ray system	SR	134		ANT							DIST	N	ISB	30	1.22769	1.30554
Pedersen (2019)	4	1	3	N/A	N/A	75	14	N/A	27.5802	L/P/S	Knee Only	Healthy	N	novel deivce - arthrometer	MISC	N	biplanar x-ray system	SR	67		ANT							DIST	N	ISB	30	1.38697	0.928249
Pedersen (2019)	4	1	3	N/A	N/A	75	14	N/A	27.5802	L/P/S	Knee Only	Healthy	N	novel deivce - arthrometer	MISC	N	biplanar x-ray system	SR		3	EXT							ANT	N	ISB	30	3.17415	1.34068
Pedersen (2019)	4	1	3	N/A	N/A	75	14	N/A	27.5802	L/P/S	Knee Only	Healthy	N	novel deivce - arthrometer	MISC	N	biplanar x-ray system	SR		3	INT							ANT	N	ISB	30	1.58445	0.791471
Pedersen (2019)	4	1	3	N/A	N/A	75	14	N/A	27.5802	L/P/S	Knee Only	Healthy	N	novel deivce - arthrometer	MISC	N	biplanar x-ray system	SR		6	INT							ANT	N	ISB	30	2.76919	0.478093
Pedersen (2019)	4	1	3	N/A	N/A	75	14	N/A	27.5802	L/P/S	Knee Only	Healthy	N	novel deivce - arthrometer	MISC	N	biplanar x-ray system	SR		3	EXT							LAT	N	ISB	30	2.49072	0.985808
Pedersen (2019)	4	1	3	N/A	N/A	75	14	N/A	27.5802	L/P/S	Knee Only	Healthy	N	novel deivce - arthrometer	MISC	N	biplanar x-ray system	SR		3	INT							LAT	N	ISB	30	0.541462	2.0182
Pedersen (2019)	4	1	3	N/A	N/A	75	14	N/A	27.5802	L/P/S	Knee Only	Healthy	N	novel deivce - arthrometer	MISC	N	biplanar x-ray system	SR		6	INT							LAT	N	ISB	30	0.762796	1.59007
Pedersen (2019)	4	1	3	N/A	N/A	75	14	N/A	27.5802	L/P/S	Knee Only	Healthy	N	novel deivce - arthrometer	MISC	N	biplanar x-ray system	SR		3	EXT							VAR	N	ISB	30	0.427788	0.818001
Pedersen (2019)	4	1	3	N/A	N/A	75	14	N/A	27.5802	L/P/S	Knee Only	Healthy	N	novel deivce - arthrometer	MISC	N	biplanar x-ray system	SR		3	INT							VALG	N	ISB	30	0.348263	0.432531
Pedersen (2019)	4	1	3	N/A	N/A	75	14	N/A	27.5802	L/P/S	Knee Only	Healthy	N	novel deivce - arthrometer	MISC	N	biplanar x-ray system	SR		6	INT							VALG	N	ISB	30	0.334551	0.675486
Pedersen (2019)	4	1	3	N/A	N/A	75	14	N/A	27.5802	L/P/S	Knee Only	Healthy	N	novel deivce - arthrometer	MISC	N	biplanar x-ray system	SR		3	EXT							DIST	N	ISB	30	0.6092	1.24286
Pedersen (2019)	4	1	3	N/A	N/A	75	14	N/A	27.5802	L/P/S	Knee Only	Healthy	N	novel deivce - arthrometer	MISC	N	biplanar x-ray system	SR		3	INT							DIST	N	ISB	30	0.538201	0.660792
Pedersen (2019)	4	1	3	N/A	N/A	75	14	N/A	27.5802	L/P/S	Knee Only	Healthy	N	novel deivce - arthrometer	MISC	N	biplanar x-ray system	SR		6	INT							DIST	N	ISB	30	1.1194	0.489858
Pedersen (2019)	4	1	3	N/A	N/A	75	14	N/A	27.5802	L/P/S	Knee Only	Healthy	N	novel deivce - arthrometer	MISC	N	biplanar x-ray system	SR	10		LAT							EXT	N	ISB	30	5.93073	2.52801
Pedersen (2019)	4	1	3	N/A	N/A	75	14	N/A	27.5802	L/P/S	Knee Only	Healthy	N	novel deivce - arthrometer	MISC	N	biplanar x-ray system	SR	5		LAT							EXT	N	ISB	30	5.95284	4.09499
Pedersen (2019)	4	1	3	N/A	N/A	75	14	N/A	27.5802	L/P/S	Knee Only	Healthy	N	novel deivce - arthrometer	MISC	N	biplanar x-ray system	SR	5		MED							EXT	N	ISB	30	4.72796	3.48371
Pedersen (2019)	4	1	3	N/A	N/A	75	14	N/A	27.5802	L/P/S	Knee Only	Healthy	N	novel deivce - arthrometer	MISC	N	biplanar x-ray system	SR	10		MED							EXT	N	ISB	30	3.95463	3.61314
Pedersen (2019)	4	1	3	N/A	N/A	75	14	N/A	27.5802	L/P/S	Knee Only	Healthy	N	novel deivce - arthrometer	MISC	N	biplanar x-ray system	SR	10		LAT							POST	N	ISB	30	0.375642	1.42037
Pedersen (2019)	4	1	3	N/A	N/A	75	14	N/A	27.5802	L/P/S	Knee Only	Healthy	N	novel deivce - arthrometer	MISC	N	biplanar x-ray system	SR	5		LAT							ANT	N	ISB	30	0.169334	1.42824
Pedersen (2019)	4	1	3	N/A	N/A	75	14	N/A	27.5802	L/P/S	Knee Only	Healthy	N	novel deivce - arthrometer	MISC	N	biplanar x-ray system	SR	5		MED							POST	N	ISB	30	0.0591646	0.469886
Pedersen (2019)	4	1	3	N/A	N/A	75	14	N/A	27.5802	L/P/S	Knee Only	Healthy	N	novel deivce - arthrometer	MISC	N	biplanar x-ray system	SR	10		MED							POST	N	ISB	30	0.0318105	0.515092
Pedersen (2019)	4	1	3	N/A	N/A	75	14	N/A	27.5802	L/P/S	Knee Only	Healthy	N	novel deivce - arthrometer	MISC	N	biplanar x-ray system	SR	10		LAT							VALG	N	ISB	30	0.587553	1.35235
Pedersen (2019)	4	1	3	N/A	N/A	75	14	N/A	27.5802	L/P/S	Knee Only	Healthy	N	novel deivce - arthrometer	MISC	N	biplanar x-ray system	SR	5		LAT							VALG	N	ISB	30	0.244865	1.0453
Pedersen (2019)	4	1	3	N/A	N/A	75	14	N/A	27.5802	L/P/S	Knee Only	Healthy	N	novel deivce - arthrometer	MISC	N	biplanar x-ray system	SR	5		MED							VAR	N	ISB	30	0.210835	1.0173
Pedersen (2019)	4	1	3	N/A	N/A	75	14	N/A	27.5802	L/P/S	Knee Only	Healthy	N	novel deivce - arthrometer	MISC	N	biplanar x-ray system	SR	10		MED							VAR	N	ISB	30	0.273632	0.604009
Pedersen (2019)	4	1	3	N/A	N/A	75	14	N/A	27.5802	L/P/S	Knee Only	Healthy	N	novel deivce - arthrometer	MISC	N	biplanar x-ray system	SR	10		LAT							DIST	N	ISB	30	0.549723	0.548505
Pedersen (2019)	4	1	3	N/A	N/A	75	14	N/A	27.5802	L/P/S	Knee Only	Healthy	N	novel deivce - arthrometer	MISC	N	biplanar x-ray system	SR	5		LAT							DIST	N	ISB	30	0.873262	0.722458
Pedersen (2019)	4	1	3	N/A	N/A	75	14	N/A	27.5802	L/P/S	Knee Only	Healthy	N	novel deivce - arthrometer	MISC	N	biplanar x-ray system	SR	5		MED							COMP	N	ISB	30	0.164108	0.865068
Pedersen (2019)	4	1	3	N/A	N/A	75	14	N/A	27.5802	L/P/S	Knee Only	Healthy	N	novel deivce - arthrometer	MISC	N	biplanar x-ray system	SR	10		MED							COMP	N	ISB	30	0.364024	0.808241
Pedersen (2019)	4	1	3	N/A	N/A	75	14	N/A	27.5802	L/P/S	Knee Only	Healthy	N	novel deivce - arthrometer	MISC	N	biplanar x-ray system	SR	67		ANT							ANT	Y	ISB	30	5.04	1.41
Pedersen (2019)	4	1	3	N/A	N/A	75	14	N/A	27.5802	L/P/S	Knee Only	Healthy	N	novel deivce - arthrometer	MISC	N	biplanar x-ray system	SR	134		ANT							ANT	Y	ISB	30	5.95	0.43
Pedersen (2019)	4	1	3	N/A	N/A	75	14	N/A	27.5802	L/P/S	Knee Only	Healthy	N	novel deivce - arthrometer	MISC	N	biplanar x-ray system	SR	67		POST							POST	Y	ISB	30	4.12	0.84
Pedersen (2019)	4	1	3	N/A	N/A	75	14	N/A	27.5802	L/P/S	Knee Only	Healthy	N	novel deivce - arthrometer	MISC	N	biplanar x-ray system	SR	134		POST							POST	Y	ISB	30	5.24	0.51
Pedersen (2019)	4	1	3	N/A	N/A	75	14	N/A	27.5802	L/P/S	Knee Only	Healthy	N	novel deivce - arthrometer	MISC	N	biplanar x-ray system	SR	14		MED							MED	Y	ISB	30	1	0.65
Pedersen (2019)	4	1	3	N/A	N/A	75	14	N/A	27.5802	L/P/S	Knee Only	Healthy	N	novel deivce - arthrometer	MISC	N	biplanar x-ray system	SR	28		MED							MED	Y	ISB	30	2.43	0.62
Pedersen (2019)	4	1	3	N/A	N/A	75	14	N/A	27.5802	L/P/S	Knee Only	Healthy	N	novel deivce - arthrometer	MISC	N	biplanar x-ray system	SR	14		LAT							LAT	Y	ISB	30	3.68	1.2
Pedersen (2019)	4	1	3	N/A	N/A	75	14	N/A	27.5802	L/P/S	Knee Only	Healthy	N	novel deivce - arthrometer	MISC	N	biplanar x-ray system	SR	28		LAT							LAT	Y	ISB	30	4.93	0.51
Pedersen (2019)	4	1	3	N/A	N/A	75	14	N/A	27.5802	L/P/S	Knee Only	Healthy	N	novel deivce - arthrometer	MISC	N	biplanar x-ray system	SR		3	INT							INT	Y	ISB	30	10.22	4.79
Pedersen (2019)	4	1	3	N/A	N/A	75	14	N/A	27.5802	L/P/S	Knee Only	Healthy	N	novel deivce - arthrometer	MISC	N	biplanar x-ray system	SR		6	INT							INT	Y	ISB	30	15.26	1.34
Pedersen (2019)	4	1	3	N/A	N/A	75	14	N/A	27.5802	L/P/S	Knee Only	Healthy	N	novel deivce - arthrometer	MISC	N	biplanar x-ray system	SR		3	EXT							EXT	Y	ISB	30	20.32	5.22
Pedersen (2019)	4	1	3	N/A	N/A	75	14	N/A	27.5802	L/P/S	Knee Only	Healthy	N	novel deivce - arthrometer	MISC	N	biplanar x-ray system	SR	134		ANT		6	INT				ANT	N	ISB	30	5.6	1.8
Pedersen (2019)	4	1	3	N/A	N/A	75	14	N/A	27.5802	L/P/S	Knee Only	Healthy	N	novel deivce - arthrometer	MISC	N	biplanar x-ray system	SR	134		ANT		6	INT				INT	N	ISB	30	18.01	4.14
Pedersen (2019)	4	1	3	N/A	N/A	75	14	N/A	27.5802	L/P/S	Knee Only	Healthy	N	novel deivce - arthrometer	MISC	N	biplanar x-ray system	SR	134		POST		6	INT				POST	N	ISB	30	1.53	0.76
Pedersen (2019)	4	1	3	N/A	N/A	75	14	N/A	27.5802	L/P/S	Knee Only	Healthy	N	novel deivce - arthrometer	MISC	N	biplanar x-ray system	SR	134		POST		6	INT				INT	N	ISB	30	11.99	3.74
Pedersen (2019)	4	1	3	N/A	N/A	75	14	N/A	27.5802	L/P/S	Knee Only	Healthy	N	novel deivce - arthrometer	MISC	N	biplanar x-ray system	SR	134		ANT		3	EXT				ANT	N	ISB	30	7.27	2.14
Pedersen (2019)	4	1	3	N/A	N/A	75	14	N/A	27.5802	L/P/S	Knee Only	Healthy	N	novel deivce - arthrometer	MISC	N	biplanar x-ray system	SR	134		ANT		3	EXT				EXT	N	ISB	30	20.3	5.22
Pedersen (2019)	4	1	3	N/A	N/A	75	14	N/A	27.5802	L/P/S	Knee Only	Healthy	N	novel deivce - arthrometer	MISC	N	biplanar x-ray system	SR	134		POST		3	EXT				POST	N	ISB	30	3.08	2.85
Pedersen (2019)	4	1	3	N/A	N/A	75	14	N/A	27.5802	L/P/S	Knee Only	Healthy	N	novel deivce - arthrometer	MISC	N	biplanar x-ray system	SR	134		POST		3	EXT				EXT	N	ISB	30	20.31	5.14
Pedersen (2019)	4	1	3	N/A	N/A	75	14	N/A	27.5802	L/P/S	Knee Only	Healthy	N	novel deivce - arthrometer	MISC	N	biplanar x-ray system	SR	67		ANT							ANT	Y	ISB	30	5.04	1.41
Pedersen (2019)	4	1	3	N/A	N/A	75	14	N/A	27.5802	L/P/S	Knee Only	Healthy	N	novel deivce - arthrometer	MISC	N	biplanar x-ray system	SR	134		ANT							ANT	Y	ISB	30	5.95	0.43
Pedersen (2019)	4	1	3	N/A	N/A	75	14	N/A	27.5802	L/P/S	Knee Only	Healthy	N	novel deivce - arthrometer	MISC	N	biplanar x-ray system	SR	67		POST							POST	Y	ISB	30	4.12	0.84
Pedersen (2019)	4	1	3	N/A	N/A	75	14	N/A	27.5802	L/P/S	Knee Only	Healthy	N	novel deivce - arthrometer	MISC	N	biplanar x-ray system	SR	134		POST							POST	Y	ISB	30	5.24	0.51
Pedersen (2019)	4	1	3	N/A	N/A	75	14	N/A	27.5802	L/P/S	Knee Only	Healthy	N	novel deivce - arthrometer	MISC	N	biplanar x-ray system	SR	14		MED							MED	Y	ISB	30	1	0.65
Pedersen (2019)	4	1	3	N/A	N/A	75	14	N/A	27.5802	L/P/S	Knee Only	Healthy	N	novel deivce - arthrometer	MISC	N	biplanar x-ray system	SR	28		MED							MED	Y	ISB	30	2.43	0.62
Pedersen (2019)	4	1	3	N/A	N/A	75	14	N/A	27.5802	L/P/S	Knee Only	Healthy	N	novel deivce - arthrometer	MISC	N	biplanar x-ray system	SR	14		LAT							LAT	Y	ISB	30	3.68	1.2
Pedersen (2019)	4	1	3	N/A	N/A	75	14	N/A	27.5802	L/P/S	Knee Only	Healthy	N	novel deivce - arthrometer	MISC	N	biplanar x-ray system	SR	28		LAT							LAT	Y	ISB	30	4.93	0.51
Pedersen (2019)	4	1	3	N/A	N/A	75	14	N/A	27.5802	L/P/S	Knee Only	Healthy	N	novel deivce - arthrometer	MISC	N	biplanar x-ray system	SR		3	INT							INT	Y	ISB	30	10.22	4.79
Pedersen (2019)	4	1	3	N/A	N/A	75	14	N/A	27.5802	L/P/S	Knee Only	Healthy	N	novel deivce - arthrometer	MISC	N	biplanar x-ray system	SR		6	INT							INT	Y	ISB	30	15.26	1.34
Pedersen (2019)	4	1	3	N/A	N/A	75	14	N/A	27.5802	L/P/S	Knee Only	Healthy	N	novel deivce - arthrometer	MISC	N	biplanar x-ray system	SR		3	EXT							EXT	Y	ISB	30	20.32	5.22
Pedersen (2019)	4	1	3	N/A	N/A	75	14	N/A	27.5802	L/P/S	Knee Only	Healthy	N	novel deivce - arthrometer	MISC	N	biplanar x-ray system	SR	134		ANT		6	INT				ANT	N	ISB	30	5.6	1.8
Pedersen (2019)	4	1	3	N/A	N/A	75	14	N/A	27.5802	L/P/S	Knee Only	Healthy	N	novel deivce - arthrometer	MISC	N	biplanar x-ray system	SR	134		ANT		6	INT				INT	N	ISB	30	18.01	4.14
Pedersen (2019)	4	1	3	N/A	N/A	75	14	N/A	27.5802	L/P/S	Knee Only	Healthy	N	novel deivce - arthrometer	MISC	N	biplanar x-ray system	SR	134		POST		6	INT				POST	N	ISB	30	1.53	0.76
Pedersen (2019)	4	1	3	N/A	N/A	75	14	N/A	27.5802	L/P/S	Knee Only	Healthy	N	novel deivce - arthrometer	MISC	N	biplanar x-ray system	SR	134		POST		6	INT				INT	N	ISB	30	11.99	3.74
Pedersen (2019)	4	1	3	N/A	N/A	75	14	N/A	27.5802	L/P/S	Knee Only	Healthy	N	novel deivce - arthrometer	MISC	N	biplanar x-ray system	SR	134		ANT		3	EXT				ANT	N	ISB	30	7.27	2.14
Pedersen (2019)	4	1	3	N/A	N/A	75	14	N/A	27.5802	L/P/S	Knee Only	Healthy	N	novel deivce - arthrometer	MISC	N	biplanar x-ray system	SR	134		ANT		3	EXT				EXT	N	ISB	30	20.3	5.22
Pedersen (2019)	4	1	3	N/A	N/A	75	14	N/A	27.5802	L/P/S	Knee Only	Healthy	N	novel deivce - arthrometer	MISC	N	biplanar x-ray system	SR	134		POST		3	EXT				POST	N	ISB	30	3.08	2.85
Pedersen (2019)	4	1	3	N/A	N/A	75	14	N/A	27.5802	L/P/S	Knee Only	Healthy	N	novel deivce - arthrometer	MISC	N	biplanar x-ray system	SR	134		POST		3	EXT				EXT	N	ISB	30	20.31	5.14
Petersen (2007)	10	N/A	N/A	54	74	N/A	N/A	N/A	N/A	L/P/S	Knee Only	Healthy	N	KUKA robot (6-DOF robotic manipulator) with cusotm clamp and UFS	RA	Y	UFS (FTI Theta 1500-240; Schunk, Lauffen, Germany)	LA	134		ANT							ANT	Y	N/A	0	3.77	1.5
Petersen (2007)	10	N/A	N/A	54	74	N/A	N/A	N/A	N/A	L/P/S	Knee Only	Healthy	N	KUKA robot (6-DOF robotic manipulator) with cusotm clamp and UFS	RA	Y	UFS (FTI Theta 1500-240; Schunk, Lauffen, Germany)	LA	134		ANT							ANT	Y	N/A	30	8.01	1.1
Petersen (2007)	10	N/A	N/A	54	74	N/A	N/A	N/A	N/A	L/P/S	Knee Only	Healthy	N	KUKA robot (6-DOF robotic manipulator) with cusotm clamp and UFS	RA	Y	UFS (FTI Theta 1500-240; Schunk, Lauffen, Germany)	LA	134		ANT							ANT	Y	N/A	60	7.5	0.9
Petersen (2007)	10	N/A	N/A	54	74	N/A	N/A	N/A	N/A	L/P/S	Knee Only	Healthy	N	KUKA robot (6-DOF robotic manipulator) with cusotm clamp and UFS	RA	Y	UFS (FTI Theta 1500-240; Schunk, Lauffen, Germany)	LA	134		ANT							ANT	Y	N/A	90	6.88	1.1
Petersen (2007)	10	N/A	N/A	54	74	N/A	N/A	N/A	N/A	L/P/S	Knee Only	Healthy	N	KUKA robot (6-DOF robotic manipulator) with cusotm clamp and UFS	RA	Y	UFS (FTI Theta 1500-240; Schunk, Lauffen, Germany)	LA		5	INT		10	VALG				ANT	N	N/A	0	4.7	1.9
Petersen (2007)	10	N/A	N/A	54	74	N/A	N/A	N/A	N/A	L/P/S	Knee Only	Healthy	N	KUKA robot (6-DOF robotic manipulator) with cusotm clamp and UFS	RA	Y	UFS (FTI Theta 1500-240; Schunk, Lauffen, Germany)	LA		5	INT		10	VALG				ANT	N	N/A	30	6.8	2.3
Petersen (2008)	10	6	4	61	73	N/A	N/A	N/A	N/A	L/P/S	Knee Only	Healthy	N	degrees of freedom robotic manipulator(KR 125; KUKA Robots, Augsburg, Germany)	RA	Y	UFS (FTI Theta 1500-240; Schunk, Lauffen, Germany)	LA	134		POST							POST	Y	N/A	0	3.15	1.56
Petersen (2008)	10	6	4	61	73	N/A	N/A	N/A	N/A	L/P/S	Knee Only	Healthy	N	degrees of freedom robotic manipulator(KR 125; KUKA Robots, Augsburg, Germany)	RA	Y	UFS (FTI Theta 1500-240; Schunk, Lauffen, Germany)	LA	134		POST							POST	Y	N/A	30	3.1	2.2
Petersen (2008)	10	6	4	61	73	N/A	N/A	N/A	N/A	L/P/S	Knee Only	Healthy	N	degrees of freedom robotic manipulator(KR 125; KUKA Robots, Augsburg, Germany)	RA	Y	UFS (FTI Theta 1500-240; Schunk, Lauffen, Germany)	LA	134		POST							POST	Y	N/A	60	4.3	2.4
Petersen (2008)	10	6	4	61	73	N/A	N/A	N/A	N/A	L/P/S	Knee Only	Healthy	N	degrees of freedom robotic manipulator(KR 125; KUKA Robots, Augsburg, Germany)	RA	Y	UFS (FTI Theta 1500-240; Schunk, Lauffen, Germany)	LA	134		POST							POST	Y	N/A	90	4.97	2.33
Petersen (2008)	10	6	4	61	73	N/A	N/A	N/A	N/A	L/P/S	Knee Only	Healthy	N	degrees of freedom robotic manipulator(KR 125; KUKA Robots, Augsburg, Germany)	RA	Y	UFS (FTI Theta 1500-240; Schunk, Lauffen, Germany)	LA		10	VALG							POST	N	N/A	0	1.65	0.34
Petersen (2008)	10	6	4	61	73	N/A	N/A	N/A	N/A	L/P/S	Knee Only	Healthy	N	degrees of freedom robotic manipulator(KR 125; KUKA Robots, Augsburg, Germany)	RA	Y	UFS (FTI Theta 1500-240; Schunk, Lauffen, Germany)	LA		10	VALG							POST	N	N/A	30	2.4	1.2
Petersen (2008)	10	6	4	61	73	N/A	N/A	N/A	N/A	L/P/S	Knee Only	Healthy	N	degrees of freedom robotic manipulator(KR 125; KUKA Robots, Augsburg, Germany)	RA	Y	UFS (FTI Theta 1500-240; Schunk, Lauffen, Germany)	LA		10	VALG							POST	N	N/A	60	2.47	1.3
Petersen (2008)	10	6	4	61	73	N/A	N/A	N/A	N/A	L/P/S	Knee Only	Healthy	N	degrees of freedom robotic manipulator(KR 125; KUKA Robots, Augsburg, Germany)	RA	Y	UFS (FTI Theta 1500-240; Schunk, Lauffen, Germany)	LA		10	VALG							POST	N	N/A	90	3.43	1.43
Petersen (2008)	10	6	4	61	73	N/A	N/A	N/A	N/A	L/P/S	Knee Only	Healthy	N	degrees of freedom robotic manipulator(KR 125; KUKA Robots, Augsburg, Germany)	RA	Y	UFS (FTI Theta 1500-240; Schunk, Lauffen, Germany)	LA		5	INT							POST	N	N/A	0	2.89	1..3
Petersen (2008)	10	6	4	61	73	N/A	N/A	N/A	N/A	L/P/S	Knee Only	Healthy	N	degrees of freedom robotic manipulator(KR 125; KUKA Robots, Augsburg, Germany)	RA	Y	UFS (FTI Theta 1500-240; Schunk, Lauffen, Germany)	LA		5	INT							POST	N	N/A	30	2.54	1.3
Petersen (2008)	10	6	4	61	73	N/A	N/A	N/A	N/A	L/P/S	Knee Only	Healthy	N	degrees of freedom robotic manipulator(KR 125; KUKA Robots, Augsburg, Germany)	RA	Y	UFS (FTI Theta 1500-240; Schunk, Lauffen, Germany)	LA		5	INT							POST	N	N/A	60	2.23	1
Petersen (2008)	10	6	4	61	73	N/A	N/A	N/A	N/A	L/P/S	Knee Only	Healthy	N	degrees of freedom robotic manipulator(KR 125; KUKA Robots, Augsburg, Germany)	RA	Y	UFS (FTI Theta 1500-240; Schunk, Lauffen, Germany)	LA		5	INT							POST	N	N/A	90	4.5	1.8
Race and Amis (1998)	8	N/A	N/A	43	81	60	N/A	N/A	N/A	L/I/S	Knee Only	Healthy	N	Instron materials testing machine	TM	Y	Instron materials testing machine	LA	100		POST							POST	Y	ISB	0	3.49	1.99
Race and Amis (1998)	8	N/A	N/A	43	81	60	N/A	N/A	N/A	L/I/S	Knee Only	Healthy	N	Instron materials testing machine	TM	Y	Instron materials testing machine	LA	100		POST							POST	Y	ISB	30	4.85	0.99
Race and Amis (1998)	8	N/A	N/A	43	81	60	N/A	N/A	N/A	L/I/S	Knee Only	Healthy	N	Instron materials testing machine	TM	Y	Instron materials testing machine	LA	100		POST							POST	Y	ISB	60	4.56	0.94
Race and Amis (1998)	8	N/A	N/A	43	81	60	N/A	N/A	N/A	L/I/S	Knee Only	Healthy	N	Instron materials testing machine	TM	Y	Instron materials testing machine	LA	100		POST							POST	Y	ISB	90	4.64	1.3
Race and Amis (1998)	8	N/A	N/A	43	81	60	N/A	N/A	N/A	L/I/S	Knee Only	Healthy	N	Instron materials testing machine	TM	Y	Instron materials testing machine	LA	100		POST							POST	Y	ISB	130	5.94	1.32
Race and Amis (1998)	8	N/A	N/A	43	81	60	N/A	N/A	N/A	L/I/S	Knee Only	Healthy	N	Instron materials testing machine	TM	Y	Instron materials testing machine	LA	100		POST							ANT	N	ISB	0	2.5	1.08
Race and Amis (1998)	8	N/A	N/A	43	81	60	N/A	N/A	N/A	L/I/S	Knee Only	Healthy	N	Instron materials testing machine	TM	Y	Instron materials testing machine	LA	100		POST							ANT	N	ISB	30	5.2	1.01
Race and Amis (1998)	8	N/A	N/A	43	81	60	N/A	N/A	N/A	L/I/S	Knee Only	Healthy	N	Instron materials testing machine	TM	Y	Instron materials testing machine	LA	100		POST							ANT	N	ISB	60	4.29	1.26
Race and Amis (1998)	8	N/A	N/A	43	81	60	N/A	N/A	N/A	L/I/S	Knee Only	Healthy	N	Instron materials testing machine	TM	Y	Instron materials testing machine	LA	100		POST							ANT	N	ISB	90	3.61	1.14
Race and Amis (1998)	8	N/A	N/A	43	81	60	N/A	N/A	N/A	L/I/S	Knee Only	Healthy	N	Instron materials testing machine	TM	Y	Instron materials testing machine	LA	100		POST							ANT	N	ISB	130	4.58	1.34
Rasmussen (2016)	10	10	0	41	64	49.3	N/A	N/A	N/A	L/I/S	Knee Only	Healthy	N	Robot with a universal force sensor (UFS) (Delta F/T Transducer, ATI Industrial Automation)	RA	Y	6-df robotic system (KUKA KR 60-3, KUKA Robotics)	LA		10	VALG		5	INT				DIST	N	ISB	0	2	1
Rasmussen (2016)	10	10	0	41	64	49.3	N/A	N/A	N/A	L/I/S	Knee Only	Healthy	N	Robot with a universal force sensor (UFS) (Delta F/T Transducer, ATI Industrial Automation)	RA	Y	6-df robotic system (KUKA KR 60-3, KUKA Robotics)	LA		10	VALG		5	INT				DIST	N	ISB	15	2.7	1.5
Rasmussen (2016)	10	10	0	41	64	49.3	N/A	N/A	N/A	L/I/S	Knee Only	Healthy	N	Robot with a universal force sensor (UFS) (Delta F/T Transducer, ATI Industrial Automation)	RA	Y	6-df robotic system (KUKA KR 60-3, KUKA Robotics)	LA		10	VALG		5	INT				DIST	N	ISB	30	2.9	1.6
Rasmussen (2016)	10	10	0	41	64	49.3	N/A	N/A	N/A	L/I/S	Knee Only	Healthy	N	Robot with a universal force sensor (UFS) (Delta F/T Transducer, ATI Industrial Automation)	RA	Y	6-df robotic system (KUKA KR 60-3, KUKA Robotics)	LA		10	VALG		5	INT				DIST	N	ISB	45	2.7	1.9
Rasmussen (2016)	10	10	0	41	64	49.3	N/A	N/A	N/A	L/I/S	Knee Only	Healthy	N	Robot with a universal force sensor (UFS) (Delta F/T Transducer, ATI Industrial Automation)	RA	Y	6-df robotic system (KUKA KR 60-3, KUKA Robotics)	LA		10	VALG		5	INT				DIST	N	ISB	60	2.5	1.8
Rasmussen (2016)	10	10	0	41	64	49.3	N/A	N/A	N/A	L/I/S	Knee Only	Healthy	N	Robot with a universal force sensor (UFS) (Delta F/T Transducer, ATI Industrial Automation)	RA	Y	6-df robotic system (KUKA KR 60-3, KUKA Robotics)	LA		10	VALG		5	INT				INT	N	ISB	0	10	3
Rasmussen (2016)	10	10	0	41	64	49.3	N/A	N/A	N/A	L/I/S	Knee Only	Healthy	N	Robot with a universal force sensor (UFS) (Delta F/T Transducer, ATI Industrial Automation)	RA	Y	6-df robotic system (KUKA KR 60-3, KUKA Robotics)	LA		10	VALG		5	INT				INT	N	ISB	15	13.9	4.8
Rasmussen (2016)	10	10	0	41	64	49.3	N/A	N/A	N/A	L/I/S	Knee Only	Healthy	N	Robot with a universal force sensor (UFS) (Delta F/T Transducer, ATI Industrial Automation)	RA	Y	6-df robotic system (KUKA KR 60-3, KUKA Robotics)	LA		10	VALG		5	INT				INT	N	ISB	30	16.4	5.3
Rasmussen (2016)	10	10	0	41	64	49.3	N/A	N/A	N/A	L/I/S	Knee Only	Healthy	N	Robot with a universal force sensor (UFS) (Delta F/T Transducer, ATI Industrial Automation)	RA	Y	6-df robotic system (KUKA KR 60-3, KUKA Robotics)	LA		10	VALG		5	INT				INT	N	ISB	45	16.8	5.6
Rasmussen (2016)	10	10	0	41	64	49.3	N/A	N/A	N/A	L/I/S	Knee Only	Healthy	N	Robot with a universal force sensor (UFS) (Delta F/T Transducer, ATI Industrial Automation)	RA	Y	6-df robotic system (KUKA KR 60-3, KUKA Robotics)	LA		10	VALG		5	INT				INT	N	ISB	60	16.1	5.2
Rasmussen (2016)	10	10	0	41	64	49.3	N/A	N/A	N/A	L/I/S	Knee Only	Healthy	N	Robot with a universal force sensor (UFS) (Delta F/T Transducer, ATI Industrial Automation)	RA	Y	6-df robotic system (KUKA KR 60-3, KUKA Robotics)	LA	88		ANT		5	INT				ANT	N	ISB	0	3.2	0.8
Rasmussen (2016)	10	10	0	41	64	49.3	N/A	N/A	N/A	L/I/S	Knee Only	Healthy	N	Robot with a universal force sensor (UFS) (Delta F/T Transducer, ATI Industrial Automation)	RA	Y	6-df robotic system (KUKA KR 60-3, KUKA Robotics)	LA	88		ANT		5	INT				ANT	N	ISB	15	3.5	1.1
Rasmussen (2016)	10	10	0	41	64	49.3	N/A	N/A	N/A	L/I/S	Knee Only	Healthy	N	Robot with a universal force sensor (UFS) (Delta F/T Transducer, ATI Industrial Automation)	RA	Y	6-df robotic system (KUKA KR 60-3, KUKA Robotics)	LA	88		ANT		5	INT				ANT	N	ISB	30	3.3	0.8
Rasmussen (2016)	10	10	0	41	64	49.3	N/A	N/A	N/A	L/I/S	Knee Only	Healthy	N	Robot with a universal force sensor (UFS) (Delta F/T Transducer, ATI Industrial Automation)	RA	Y	6-df robotic system (KUKA KR 60-3, KUKA Robotics)	LA	88		ANT		5	INT				ANT	N	ISB	45	3.2	1
Rasmussen (2016)	10	10	0	41	64	49.3	N/A	N/A	N/A	L/I/S	Knee Only	Healthy	N	Robot with a universal force sensor (UFS) (Delta F/T Transducer, ATI Industrial Automation)	RA	Y	6-df robotic system (KUKA KR 60-3, KUKA Robotics)	LA	88		ANT		5	INT				ANT	N	ISB	60	3	1.2
Rasmussen (2016)	10	10	0	41	64	49.3	N/A	N/A	N/A	L/I/S	Knee Only	Healthy	N	Robot with a universal force sensor (UFS) (Delta F/T Transducer, ATI Industrial Automation)	RA	Y	6-df robotic system (KUKA KR 60-3, KUKA Robotics)	LA	88		ANT		5	INT				ANT	N	ISB	75	2.7	1.1
Rasmussen (2016)	10	10	0	41	64	49.3	N/A	N/A	N/A	L/I/S	Knee Only	Healthy	N	Robot with a universal force sensor (UFS) (Delta F/T Transducer, ATI Industrial Automation)	RA	Y	6-df robotic system (KUKA KR 60-3, KUKA Robotics)	LA	88		ANT		5	INT				ANT	N	ISB	90	2.5	1
Rasmussen (2016)	10	10	0	41	64	49.3	N/A	N/A	N/A	L/I/S	Knee Only	Healthy	N	Robot with a universal force sensor (UFS) (Delta F/T Transducer, ATI Industrial Automation)	RA	Y	6-df robotic system (KUKA KR 60-3, KUKA Robotics)	LA	88		ANT		5	INT				ANT	N	ISB	105	2.4	0.9
Rasmussen (2016)	10	10	0	41	64	49.3	N/A	N/A	N/A	L/I/S	Knee Only	Healthy	N	Robot with a universal force sensor (UFS) (Delta F/T Transducer, ATI Industrial Automation)	RA	Y	6-df robotic system (KUKA KR 60-3, KUKA Robotics)	LA	88		ANT		5	INT				ANT	N	ISB	120	2.5	1
Rasmussen (2016)	10	10	0	41	64	49.3	N/A	N/A	N/A	L/I/S	Knee Only	Healthy	N	Robot with a universal force sensor (UFS) (Delta F/T Transducer, ATI Industrial Automation)	RA	Y	6-df robotic system (KUKA KR 60-3, KUKA Robotics)	LA	88		ANT		5	INT				INT	N	ISB	0	9.8	2.8
Rasmussen (2016)	10	10	0	41	64	49.3	N/A	N/A	N/A	L/I/S	Knee Only	Healthy	N	Robot with a universal force sensor (UFS) (Delta F/T Transducer, ATI Industrial Automation)	RA	Y	6-df robotic system (KUKA KR 60-3, KUKA Robotics)	LA	88		ANT		5	INT				INT	N	ISB	15	13.4	4.5
Rasmussen (2016)	10	10	0	41	64	49.3	N/A	N/A	N/A	L/I/S	Knee Only	Healthy	N	Robot with a universal force sensor (UFS) (Delta F/T Transducer, ATI Industrial Automation)	RA	Y	6-df robotic system (KUKA KR 60-3, KUKA Robotics)	LA	88		ANT		5	INT				INT	N	ISB	30	15.7	5.1
Rasmussen (2016)	10	10	0	41	64	49.3	N/A	N/A	N/A	L/I/S	Knee Only	Healthy	N	Robot with a universal force sensor (UFS) (Delta F/T Transducer, ATI Industrial Automation)	RA	Y	6-df robotic system (KUKA KR 60-3, KUKA Robotics)	LA	88		ANT		5	INT				INT	N	ISB	45	16	5.4
Rasmussen (2016)	10	10	0	41	64	49.3	N/A	N/A	N/A	L/I/S	Knee Only	Healthy	N	Robot with a universal force sensor (UFS) (Delta F/T Transducer, ATI Industrial Automation)	RA	Y	6-df robotic system (KUKA KR 60-3, KUKA Robotics)	LA	88		ANT		5	INT				INT	N	ISB	60	15.4	4.9
Rasmussen (2016)	10	10	0	41	64	49.3	N/A	N/A	N/A	L/I/S	Knee Only	Healthy	N	Robot with a universal force sensor (UFS) (Delta F/T Transducer, ATI Industrial Automation)	RA	Y	6-df robotic system (KUKA KR 60-3, KUKA Robotics)	LA	88		ANT		5	INT				INT	N	ISB	75	14.2	4.5
Rasmussen (2016)	10	10	0	41	64	49.3	N/A	N/A	N/A	L/I/S	Knee Only	Healthy	N	Robot with a universal force sensor (UFS) (Delta F/T Transducer, ATI Industrial Automation)	RA	Y	6-df robotic system (KUKA KR 60-3, KUKA Robotics)	LA	88		ANT		5	INT				INT	N	ISB	90	14	4.4
Rasmussen (2016)	10	10	0	41	64	49.3	N/A	N/A	N/A	L/I/S	Knee Only	Healthy	N	Robot with a universal force sensor (UFS) (Delta F/T Transducer, ATI Industrial Automation)	RA	Y	6-df robotic system (KUKA KR 60-3, KUKA Robotics)	LA	88		ANT		5	INT				INT	N	ISB	105	14.5	4.9
Rasmussen (2016)	10	10	0	41	64	49.3	N/A	N/A	N/A	L/I/S	Knee Only	Healthy	N	Robot with a universal force sensor (UFS) (Delta F/T Transducer, ATI Industrial Automation)	RA	Y	6-df robotic system (KUKA KR 60-3, KUKA Robotics)	LA	88		ANT		5	INT				INT	N	ISB	120	15.2	5.8
Razu (2023)	2	N/A	N/A	25	42	N/A	N/A	N/A	N/A	L/I/S	8 cm lon arthrotomy	Healthy	N	6 DOF robotic manipulator (Kawasaki robotics)	RA	Y	from robotic setup	LA	30		ANT		8	VALG				ANT	N	ISB	30	4.75	N/A
Razu (2023)	2	N/A	N/A	25	42	N/A	N/A	N/A	N/A	L/I/S	8 cm lon arthrotomy	Healthy	N	6 DOF robotic manipulator (Kawasaki robotics)	RA	Y	from robotic setup	LA	30		ANT		8	VALG		2	INT	INT	N	ISB	30	28.05	N/A
Razu (2023)	2	N/A	N/A	25	42	N/A	N/A	N/A	N/A	L/I/S	8 cm lon arthrotomy	Healthy	N	6 DOF robotic manipulator (Kawasaki robotics)	RA	Y	from robotic setup	LA	30		ANT		8	VALG		2	INT	VALG	N	ISB	30	2.7	N/A
Reynolds (2017)	5	3	2	19	59	N/A	N/A	N/A	24.44	L/P	Knee Only	Healthy	N	novel robotic device	MISC	Y	string potentiometers	MISC	100		ANT					2	INT	ANT	Y	N/A	15	6.14	N/A
Reynolds (2017)	5	3	2	19	59	N/A	N/A	N/A	24.44	L/P	Knee Only	Healthy	N	novel robotic device	MISC	Y	string potentiometers	MISC	100		ANT	250		COMP				ANT	Y	N/A	15	5.22	N/A
Reynolds (2017)	5	3	2	19	59	N/A	N/A	N/A	24.44	L/P	Knee Only	Healthy	N	novel robotic device	MISC	Y	string potentiometers	MISC	100		ANT	500		COMP				ANT	Y	N/A	15	4.79	N/A
Reynolds (2017)	5	3	2	19	59	N/A	N/A	N/A	24.44	L/P	Knee Only	Healthy	N	novel robotic device	MISC	Y	string potentiometers	MISC	100		ANT	750		COMP				ANT	Y	N/A	15	3.56	N/A
Reynolds (2017)	5	3	2	19	59	N/A	N/A	N/A	24.44	L/P	Knee Only	Healthy	N	novel robotic device	MISC	Y	string potentiometers	MISC	100		POST							POST	Y	N/A	15	4.86	N/A
Reynolds (2017)	5	3	2	19	59	N/A	N/A	N/A	24.44	L/P	Knee Only	Healthy	N	novel robotic device	MISC	Y	string potentiometers	MISC	100		POST	250		COMP				POST	Y	N/A	15	1.14	N/A
Reynolds (2017)	5	3	2	19	59	N/A	N/A	N/A	24.44	L/P	Knee Only	Healthy	N	novel robotic device	MISC	Y	string potentiometers	MISC	100		POST	500		COMP				POST	Y	N/A	15	0.1	N/A
Reynolds (2017)	5	3	2	19	59	N/A	N/A	N/A	24.44	L/P	Knee Only	Healthy	N	novel robotic device	MISC	Y	string potentiometers	MISC	100		POST	750		COMP				POST	Y	N/A	15	0	N/A
Robinson (2006)	18	N/A	N/A	N/A	N/A	78	6	N/A	N/A	L	Only Knee	Healthy	N	Instron (Canton, Mass)	TM	N	crosshead movement for translations, rotations were measured using protractors fixed on the test rig axes	MISC	150		ANT							ANT	Y	Custom	0	4.6	1.7	4 degrees of freedom of secondary coupled move- ments were free
Robinson (2006)	18	N/A	N/A	N/A	N/A	78	6	N/A	N/A	L	Only Knee	Healthy	N	Instron (Canton, Mass)	TM	N	crosshead movement for translations, rotations were measured using protractors fixed on the test rig axes	MISC	150		ANT							ANT	Y	Custom	15	6.5	1.8	4 degrees of freedom of secondary coupled move- ments were free
Robinson (2006)	18	N/A	N/A	N/A	N/A	78	6	N/A	N/A	L	Only Knee	Healthy	N	Instron (Canton, Mass)	TM	N	crosshead movement for translations, rotations were measured using protractors fixed on the test rig axes	MISC	150		ANT							ANT	Y	Custom	30	6.6	2	4 degrees of freedom of secondary coupled move- ments were free
Robinson (2006)	18	N/A	N/A	N/A	N/A	78	6	N/A	N/A	L	Only Knee	Healthy	N	Instron (Canton, Mass)	TM	N	crosshead movement for translations, rotations were measured using protractors fixed on the test rig axes	MISC	150		ANT							ANT	Y	Custom	60	6.1	1.8	4 degrees of freedom of secondary coupled move- ments were free
Robinson (2006)	18	N/A	N/A	N/A	N/A	78	6	N/A	N/A	L	Only Knee	Healthy	N	Instron (Canton, Mass)	TM	N	crosshead movement for translations, rotations were measured using protractors fixed on the test rig axes	MISC	150		ANT							ANT	Y	Custom	90	5.8	1.9	4 degrees of freedom of secondary coupled move- ments were free
Robinson (2006)	18	N/A	N/A	N/A	N/A	78	6	N/A	N/A	L	Only Knee	Healthy	N	Instron (Canton, Mass)	TM	N	crosshead movement for translations, rotations were measured using protractors fixed on the test rig axes	MISC	150		POST							POST	Y	Custom	0	5.2	2	4 degrees of freedom of secondary coupled move- ments were free
Robinson (2006)	18	N/A	N/A	N/A	N/A	78	6	N/A	N/A	L	Only Knee	Healthy	N	Instron (Canton, Mass)	TM	N	crosshead movement for translations, rotations were measured using protractors fixed on the test rig axes	MISC	150		POST							POST	Y	Custom	15	6.5	1.8	4 degrees of freedom of secondary coupled move- ments were free
Robinson (2006)	18	N/A	N/A	N/A	N/A	78	6	N/A	N/A	L	Only Knee	Healthy	N	Instron (Canton, Mass)	TM	N	crosshead movement for translations, rotations were measured using protractors fixed on the test rig axes	MISC	150		POST							POST	Y	Custom	30	6.6	2.1	4 degrees of freedom of secondary coupled move- ments were free
Robinson (2006)	18	N/A	N/A	N/A	N/A	78	6	N/A	N/A	L	Only Knee	Healthy	N	Instron (Canton, Mass)	TM	N	crosshead movement for translations, rotations were measured using protractors fixed on the test rig axes	MISC	150		POST							POST	Y	Custom	60	6.4	2.2	4 degrees of freedom of secondary coupled move- ments were free
Robinson (2006)	18	N/A	N/A	N/A	N/A	78	6	N/A	N/A	L	Only Knee	Healthy	N	Instron (Canton, Mass)	TM	N	crosshead movement for translations, rotations were measured using protractors fixed on the test rig axes	MISC	150		POST							POST	Y	Custom	90	6.6	2	4 degrees of freedom of secondary coupled move- ments were free
Robinson (2006)	14	N/A	N/A	N/A	N/A	78	6	N/A	N/A	L	Only Knee	Healthy	N	Instron (Canton, Mass)	TM	Y	crosshead movement for translations, rotations were measured using protractors fixed on the test rig axes	MISC		5	INT							INT	Y	Custom	0	13	4
Robinson (2006)	14	N/A	N/A	N/A	N/A	78	6	N/A	N/A	L	Only Knee	Healthy	N	Instron (Canton, Mass)	TM	Y	crosshead movement for translations, rotations were measured using protractors fixed on the test rig axes	MISC		5	INT							INT	Y	Custom	15	17.8	6.5
Robinson (2006)	14	N/A	N/A	N/A	N/A	78	6	N/A	N/A	L	Only Knee	Healthy	N	Instron (Canton, Mass)	TM	Y	crosshead movement for translations, rotations were measured using protractors fixed on the test rig axes	MISC		5	INT							INT	Y	Custom	30	19.3	5.7
Robinson (2006)	14	N/A	N/A	N/A	N/A	78	6	N/A	N/A	L	Only Knee	Healthy	N	Instron (Canton, Mass)	TM	Y	crosshead movement for translations, rotations were measured using protractors fixed on the test rig axes	MISC		5	INT							INT	Y	Custom	60	21.4	7.2
Robinson (2006)	14	N/A	N/A	N/A	N/A	78	6	N/A	N/A	L	Only Knee	Healthy	N	Instron (Canton, Mass)	TM	Y	crosshead movement for translations, rotations were measured using protractors fixed on the test rig axes	MISC		5	INT							INT	Y	Custom	90	21	6
Robinson (2006)	14	N/A	N/A	N/A	N/A	78	6	N/A	N/A	L	Only Knee	Healthy	N	Instron (Canton, Mass)	TM	Y	crosshead movement for translations, rotations were measured using protractors fixed on the test rig axes	MISC		5	EXT							EXT	Y	Custom	0	15	5
Robinson (2006)	14	N/A	N/A	N/A	N/A	78	6	N/A	N/A	L	Only Knee	Healthy	N	Instron (Canton, Mass)	TM	Y	crosshead movement for translations, rotations were measured using protractors fixed on the test rig axes	MISC		5	EXT							EXT	Y	Custom	15	22.2	3.7
Robinson (2006)	14	N/A	N/A	N/A	N/A	78	6	N/A	N/A	L	Only Knee	Healthy	N	Instron (Canton, Mass)	TM	Y	crosshead movement for translations, rotations were measured using protractors fixed on the test rig axes	MISC		5	EXT							EXT	Y	Custom	30	24	5
Robinson (2006)	14	N/A	N/A	N/A	N/A	78	6	N/A	N/A	L	Only Knee	Healthy	N	Instron (Canton, Mass)	TM	Y	crosshead movement for translations, rotations were measured using protractors fixed on the test rig axes	MISC		5	EXT							EXT	Y	Custom	60	22.4	16.8
Robinson (2006)	14	N/A	N/A	N/A	N/A	78	6	N/A	N/A	L	Only Knee	Healthy	N	Instron (Canton, Mass)	TM	Y	crosshead movement for translations, rotations were measured using protractors fixed on the test rig axes	MISC		5	EXT							EXT	Y	Custom	90	21	4
Robinson (2006)	14	N/A	N/A	N/A	N/A	78	6	N/A	N/A	L	Only Knee	Healthy	N	Instron (Canton, Mass)	TM	Y	crosshead movement for translations, rotations were measured using protractors fixed on the test rig axes	MISC		5	VALG							VALG	Y	Custom	0	2.2	1
Robinson (2006)	14	N/A	N/A	N/A	N/A	78	6	N/A	N/A	L	Only Knee	Healthy	N	Instron (Canton, Mass)	TM	Y	crosshead movement for translations, rotations were measured using protractors fixed on the test rig axes	MISC		5	VALG							VALG	Y	Custom	15	3.1	0.9
Robinson (2006)	14	N/A	N/A	N/A	N/A	78	6	N/A	N/A	L	Only Knee	Healthy	N	Instron (Canton, Mass)	TM	Y	crosshead movement for translations, rotations were measured using protractors fixed on the test rig axes	MISC		5	VALG							VALG	Y	Custom	30	2.8	1
Robinson (2006)	14	N/A	N/A	N/A	N/A	78	6	N/A	N/A	L	Only Knee	Healthy	N	Instron (Canton, Mass)	TM	Y	crosshead movement for translations, rotations were measured using protractors fixed on the test rig axes	MISC		5	VALG							VALG	Y	Custom	60	3.1	1.2
Robinson (2006)	14	N/A	N/A	N/A	N/A	78	6	N/A	N/A	L	Only Knee	Healthy	N	Instron (Canton, Mass)	TM	Y	crosshead movement for translations, rotations were measured using protractors fixed on the test rig axes	MISC		5	VALG							VALG	Y	Custom	90	3.7	1.5
Robinson (2006)	14	N/A	N/A	N/A	N/A	78	6	N/A	N/A	L	Only Knee	Healthy	N	Instron (Canton, Mass)	TM	Y	crosshead movement for translations, rotations were measured using protractors fixed on the test rig axes	MISC		5	VALG							VALG	Y	Custom	0	1.9	0.7
Robinson (2006)	14	N/A	N/A	N/A	N/A	78	6	N/A	N/A	L	Only Knee	Healthy	N	Instron (Canton, Mass)	TM	Y	crosshead movement for translations, rotations were measured using protractors fixed on the test rig axes	MISC		5	VALG							VALG	Y	Custom	15	4	2.1
Robinson (2006)	14	N/A	N/A	N/A	N/A	78	6	N/A	N/A	L	Only Knee	Healthy	N	Instron (Canton, Mass)	TM	Y	crosshead movement for translations, rotations were measured using protractors fixed on the test rig axes	MISC		5	VALG							VALG	Y	Custom	30	3.8	1.9
Robinson (2006)	14	N/A	N/A	N/A	N/A	78	6	N/A	N/A	L	Only Knee	Healthy	N	Instron (Canton, Mass)	TM	Y	crosshead movement for translations, rotations were measured using protractors fixed on the test rig axes	MISC		5	VALG							VALG	Y	Custom	60	3.4	1.4
Robinson (2006)	14	N/A	N/A	N/A	N/A	78	6	N/A	N/A	L	Only Knee	Healthy	N	Instron (Canton, Mass)	TM	Y	crosshead movement for translations, rotations were measured using protractors fixed on the test rig axes	MISC		5	VALG							VALG	Y	Custom	90	3.3	0.8
Roth (2015)	10	6	4	52	93	69	N/A	N/A	20.86	L/I/S	Knee Only	Healthy	Y	Custom device	MISC	Y	Linear and rotary variable differential transformers	LA		5	VAR	45		DIST				VAR	Y	N/A	0	3.22	0.62
Roth (2015)	10	6	4	52	93	69	N/A	N/A	20.86	L/I/S	Knee Only	Healthy	Y	Custom device	MISC	Y	Linear and rotary variable differential transformers	LA		5	VAR	45		DIST				VAR	Y	N/A	0	0.4	0.2
Roth (2015)	10	6	4	52	93	69	N/A	N/A	20.86	L/I/S	Knee Only	Healthy	Y	Custom device	MISC	Y	Linear and rotary variable differential transformers	LA		5	VAR	45		DIST				INT	N	N/A	0	4.6	1.4
Roth (2015)	10	6	4	52	93	69	N/A	N/A	20.86	L/I/S	Knee Only	Healthy	Y	Custom device	MISC	Y	Linear and rotary variable differential transformers	LA		5	VAR	45		DIST				EXT	N	N/A	0	4.4	1.7
Roth (2015)	10	6	4	52	93	69	N/A	N/A	20.86	L/I/S	Knee Only	Healthy	Y	Custom device	MISC	Y	Linear and rotary variable differential transformers	LA	100	3	COMP	45						COMP	Y	N/A	0	0.6	0.1
Roth (2015)	10	6	4	52	93	69	N/A	N/A	20.86	L/I/S	Knee Only	Healthy	Y	Custom device	MISC	Y	Linear and rotary variable differential transformers	LA	45	3	ANT	45		DIST				ANT	Y	N/A	0	2.1	0.5
Roth (2015)	10	6	4	52	93	69	N/A	N/A	20.86	L/I/S	Knee Only	Healthy	Y	Custom device	MISC	Y	Linear and rotary variable differential transformers	LA	45		POST	45		DIST				POST	Y	N/A	0	2.4	1.2
Roth (2015)	10	6	4	52	93	69	N/A	N/A	20.86	L/I/S	Knee Only	Healthy	Y	Custom device	MISC	Y	Linear and rotary variable differential transformers	LA		5	VAR	45		DIST				VAR	Y	N/A	45	2.4	0.8
Roth (2015)	10	6	4	52	93	69	N/A	N/A	20.86	L/I/S	Knee Only	Healthy	Y	Custom device	MISC	Y	Linear and rotary variable differential transformers	LA		5	VALG	45		DIST				VALG	Y	N/A	45	1.4	0.5
Roth (2015)	10	6	4	52	93	69	N/A	N/A	20.86	L/I/S	Knee Only	Healthy	Y	Custom device	MISC	Y	Linear and rotary variable differential transformers	LA		5	VALG	45		DIST				INT	N	N/A	45	14.8	3
Roth (2015)	10	6	4	52	93	69	N/A	N/A	20.86	L/I/S	Knee Only	Healthy	Y	Custom device	MISC	Y	Linear and rotary variable differential transformers	LA		3	EXT	45		DIST				EXT	Y	N/A	45	14.4	2.7
Roth (2015)	10	6	4	52	93	69	N/A	N/A	20.86	L/I/S	Knee Only	Healthy	Y	Custom device	MISC	Y	Linear and rotary variable differential transformers	LA	100		COMP							COMP	Y	N/A	45	2.4	1
Roth (2015)	10	6	4	52	93	69	N/A	N/A	20.86	L/I/S	Knee Only	Healthy	Y	Custom device	MISC	Y	Linear and rotary variable differential transformers	LA	45		ANT	45		DIST				ANT	Y	N/A	45	5.4	1.6
Roth (2015)	10	6	4	52	93	69	N/A	N/A	20.86	L/I/S	Knee Only	Healthy	Y	Custom device	MISC	Y	Linear and rotary variable differential transformers	LA	45		POST	45		DIST				POST	Y	N/A	45	2.8	1.7
Roth (2015)	10	6	4	52	93	69	N/A	N/A	20.86	L/I/S	Knee Only	Healthy	Y	Custom device	MISC	Y	Linear and rotary variable differential transformers	LA		5	VAR	45		DIST				VAR	Y	N/A	90	3.2	1
Roth (2015)	10	6	4	52	93	69	N/A	N/A	20.86	L/I/S	Knee Only	Healthy	Y	Custom device	MISC	Y	Linear and rotary variable differential transformers	LA		5	VALG	45		DIST				VALG	Y	N/A	90	1.4	0.6
Roth (2015)	10	6	4	52	93	69	N/A	N/A	20.86	L/I/S	Knee Only	Healthy	Y	Custom device	MISC	Y	Linear and rotary variable differential transformers	LA		3	INT	45		DIST				INT	Y	N/A	90	14.6	5.5
Roth (2015)	10	6	4	52	93	69	N/A	N/A	20.86	L/I/S	Knee Only	Healthy	Y	Custom device	MISC	Y	Linear and rotary variable differential transformers	LA		3	EXT	45		DIST				EXT	Y	N/A	90	14.5	3.8
Roth (2015)	10	6	4	52	93	69	N/A	N/A	20.86	L/I/S	Knee Only	Healthy	Y	Custom device	MISC	Y	Linear and rotary variable differential transformers	LA	100		COMP							COMP	Y	N/A	90	2.4	0.8
Roth (2015)	10	6	4	52	93	69	N/A	N/A	20.86	L/I/S	Knee Only	Healthy	Y	Custom device	MISC	Y	Linear and rotary variable differential transformers	LA	45		ANT	45		DIST				ANT	Y	N/A	90	3.6	1.3
Roth (2015)	10	6	4	52	93	69	N/A	N/A	20.86	L/I/S	Knee Only	Healthy	Y	Custom device	MISC	Y	Linear and rotary variable differential transformers	LA	45		POST	45		DIST				POST	Y	N/A	90	2.4	1.3
Rudy (2000)	10	N/A	N/A	63	86	N/A	N/A	N/A	N/A	L/I/S	Knee Only	Healthy	N	A robotic/UFS (Puma Model 762, unimate, Inc)	RA	Y	A robotic/UFS (Puma Model 762, unimate, Inc)	LA	100		ANT							ANT	Y	ISB	0	6.7	3	100 N Ant - Lateral Point
Rudy (2000)	10	N/A	N/A	63	86	N/A	N/A	N/A	N/A	L/I/S	Knee Only	Healthy	N	A robotic/UFS (Puma Model 762, unimate, Inc)	RA	Y	A robotic/UFS (Puma Model 762, unimate, Inc)	LA	100		ANT							ANT	Y	ISB	0	5.7	2.1	100 N Ant - Clinical Point
Rudy (2000)	10	N/A	N/A	63	86	N/A	N/A	N/A	N/A	L/I/S	Knee Only	Healthy	N	A robotic/UFS (Puma Model 762, unimate, Inc)	RA	Y	A robotic/UFS (Puma Model 762, unimate, Inc)	LA	100		ANT							ANT	Y	ISB	0	5.4	1.9	100 N Ant - Geometric Point
Rudy (2000)	10	N/A	N/A	63	86	N/A	N/A	N/A	N/A	L/I/S	Knee Only	Healthy	N	A robotic/UFS (Puma Model 762, unimate, Inc)	RA	Y	A robotic/UFS (Puma Model 762, unimate, Inc)	LA	100		ANT							ANT	Y	ISB	0	5.9	2.4	100 N Ant - Medial Point
Rudy (2000)	10	N/A	N/A	63	86	N/A	N/A	N/A	N/A	L/I/S	Knee Only	Healthy	N	A robotic/UFS (Puma Model 762, unimate, Inc)	RA	Y	A robotic/UFS (Puma Model 762, unimate, Inc)	LA	100		ANT							ANT	Y	ISB	30	9.2	4.1	100 N Ant - Lateral Point
Rudy (2000)	10	N/A	N/A	63	86	N/A	N/A	N/A	N/A	L/I/S	Knee Only	Healthy	N	A robotic/UFS (Puma Model 762, unimate, Inc)	RA	Y	A robotic/UFS (Puma Model 762, unimate, Inc)	LA	100		ANT							ANT	Y	ISB	30	7.8	2.9	100 N Ant - Clinical Point
Rudy (2000)	10	N/A	N/A	63	86	N/A	N/A	N/A	N/A	L/I/S	Knee Only	Healthy	N	A robotic/UFS (Puma Model 762, unimate, Inc)	RA	Y	A robotic/UFS (Puma Model 762, unimate, Inc)	LA	100		ANT							ANT	Y	ISB	30	8.4	2.7	100 N Ant - Geometric Point
Rudy (2000)	10	N/A	N/A	63	86	N/A	N/A	N/A	N/A	L/I/S	Knee Only	Healthy	N	A robotic/UFS (Puma Model 762, unimate, Inc)	RA	Y	A robotic/UFS (Puma Model 762, unimate, Inc)	LA	100		ANT							ANT	Y	ISB	30	7.3	2.8	100 N Ant - Medial Point
Rudy (2000)	10	N/A	N/A	63	86	N/A	N/A	N/A	N/A	L/I/S	Knee Only	Healthy	N	A robotic/UFS (Puma Model 762, unimate, Inc)	RA	Y	A robotic/UFS (Puma Model 762, unimate, Inc)	LA	100		ANT							ANT	Y	ISB	60	9.3	4.2	100 N Ant - Lateral Point
Rudy (2000)	10	N/A	N/A	63	86	N/A	N/A	N/A	N/A	L/I/S	Knee Only	Healthy	N	A robotic/UFS (Puma Model 762, unimate, Inc)	RA	Y	A robotic/UFS (Puma Model 762, unimate, Inc)	LA	100		ANT							ANT	Y	ISB	60	8.1	3.7	100 N Ant - Clinical Point
Rudy (2000)	10	N/A	N/A	63	86	N/A	N/A	N/A	N/A	L/I/S	Knee Only	Healthy	N	A robotic/UFS (Puma Model 762, unimate, Inc)	RA	Y	A robotic/UFS (Puma Model 762, unimate, Inc)	LA	100		ANT							ANT	Y	ISB	60	7.9	4.2	100 N Ant - Geometric Point
Rudy (2000)	10	N/A	N/A	63	86	N/A	N/A	N/A	N/A	L/I/S	Knee Only	Healthy	N	A robotic/UFS (Puma Model 762, unimate, Inc)	RA	Y	A robotic/UFS (Puma Model 762, unimate, Inc)	LA	100		ANT							ANT	Y	ISB	60	7.5	3.9	100 N Ant - Medial Point
Rudy (2000)	10	N/A	N/A	63	86	N/A	N/A	N/A	N/A	L/I/S	Knee Only	Healthy	N	A robotic/UFS (Puma Model 762, unimate, Inc)	RA	Y	A robotic/UFS (Puma Model 762, unimate, Inc)	LA	100		ANT							ANT	Y	ISB	90	7.8	3.9	100 N Ant - Lateral Point
Rudy (2000)	10	N/A	N/A	63	86	N/A	N/A	N/A	N/A	L/I/S	Knee Only	Healthy	N	A robotic/UFS (Puma Model 762, unimate, Inc)	RA	Y	A robotic/UFS (Puma Model 762, unimate, Inc)	LA	100		ANT							ANT	Y	ISB	90	6.8	3.1	100 N Ant - Clinical Point
Rudy (2000)	10	N/A	N/A	63	86	N/A	N/A	N/A	N/A	L/I/S	Knee Only	Healthy	N	A robotic/UFS (Puma Model 762, unimate, Inc)	RA	Y	A robotic/UFS (Puma Model 762, unimate, Inc)	LA	100		ANT							ANT	Y	ISB	90	6.9	3.4	100 N Ant - Geometric Point
Rudy (2000)	10	N/A	N/A	63	86	N/A	N/A	N/A	N/A	L/I/S	Knee Only	Healthy	N	A robotic/UFS (Puma Model 762, unimate, Inc)	RA	Y	A robotic/UFS (Puma Model 762, unimate, Inc)	LA	100		ANT							ANT	Y	ISB	90	6	3.4	100 N Ant - Medial Point
Rudy (2000)	10	N/A	N/A	63	86	N/A	N/A	N/A	N/A	L/I/S	Knee Only	Healthy	N	A robotic/UFS (Puma Model 762, unimate, Inc)	RA	Y	A robotic/UFS (Puma Model 762, unimate, Inc)	LA	100		ANT							ANT	Y	ISB	120	8.1	3.8	100 N Ant - Lateral Point
Rudy (2000)	10	N/A	N/A	63	86	N/A	N/A	N/A	N/A	L/I/S	Knee Only	Healthy	N	A robotic/UFS (Puma Model 762, unimate, Inc)	RA	Y	A robotic/UFS (Puma Model 762, unimate, Inc)	LA	100		ANT							ANT	Y	ISB	120	7.4	3.6	100 N Ant - Clinical Point
Rudy (2000)	10	N/A	N/A	63	86	N/A	N/A	N/A	N/A	L/I/S	Knee Only	Healthy	N	A robotic/UFS (Puma Model 762, unimate, Inc)	RA	Y	A robotic/UFS (Puma Model 762, unimate, Inc)	LA	100		ANT							ANT	Y	ISB	120	7.3	3.8	100 N Ant - Geometric Point
Rudy (2000)	10	N/A	N/A	63	86	N/A	N/A	N/A	N/A	L/I/S	Knee Only	Healthy	N	A robotic/UFS (Puma Model 762, unimate, Inc)	RA	Y	A robotic/UFS (Puma Model 762, unimate, Inc)	LA	100		ANT							ANT	Y	ISB	120	6.5	3.6	100 N Ant - Medial Point
Rudy (2000)	10	N/A	N/A	63	86	N/A	N/A	N/A	N/A	L/I/S	Knee Only	Healthy	N	A robotic/UFS (Puma Model 762, unimate, Inc)	RA	Y	A robotic/UFS (Puma Model 762, unimate, Inc)	LA	100		ANT							INT	N	ISB	0	5.7	4.3305	100 N Ant - Lateral Point
Rudy (2000)	10	N/A	N/A	63	86	N/A	N/A	N/A	N/A	L/I/S	Knee Only	Healthy	N	A robotic/UFS (Puma Model 762, unimate, Inc)	RA	Y	A robotic/UFS (Puma Model 762, unimate, Inc)	LA	100		ANT							INT	N	ISB	0	1.96754	3.42948	100 N Ant - Clinical Point
Rudy (2000)	10	N/A	N/A	63	86	N/A	N/A	N/A	N/A	L/I/S	Knee Only	Healthy	N	A robotic/UFS (Puma Model 762, unimate, Inc)	RA	Y	A robotic/UFS (Puma Model 762, unimate, Inc)	LA	100		ANT							INT	N	ISB	0	0.726996	-2.35809	100 N Ant - Geometric Point
Rudy (2000)	10	N/A	N/A	63	86	N/A	N/A	N/A	N/A	L/I/S	Knee Only	Healthy	N	A robotic/UFS (Puma Model 762, unimate, Inc)	RA	Y	A robotic/UFS (Puma Model 762, unimate, Inc)	LA	100		ANT							INT	N	ISB	0	-2.95985	-3.42961	100 N Ant - Medial Point
Rudy (2000)	10	N/A	N/A	63	86	N/A	N/A	N/A	N/A	L/I/S	Knee Only	Healthy	N	A robotic/UFS (Puma Model 762, unimate, Inc)	RA	Y	A robotic/UFS (Puma Model 762, unimate, Inc)	LA	100		ANT							INT	N	ISB	15	10.7	8.7424	100 N Ant - Medial Point
Rudy (2000)	10	N/A	N/A	63	86	N/A	N/A	N/A	N/A	L/I/S	Knee Only	Healthy	N	A robotic/UFS (Puma Model 762, unimate, Inc)	RA	Y	A robotic/UFS (Puma Model 762, unimate, Inc)	LA	100		ANT							INT	N	ISB	15	5.7637	7.1595	100 N Ant - Medial Point
Rudy (2000)	10	N/A	N/A	63	86	N/A	N/A	N/A	N/A	L/I/S	Knee Only	Healthy	N	A robotic/UFS (Puma Model 762, unimate, Inc)	RA	Y	A robotic/UFS (Puma Model 762, unimate, Inc)	LA	100		ANT							INT	N	ISB	15	-1.82489	-7.88829	100 N Ant - Medial Point
Rudy (2000)	10	N/A	N/A	63	86	N/A	N/A	N/A	N/A	L/I/S	Knee Only	Healthy	N	A robotic/UFS (Puma Model 762, unimate, Inc)	RA	Y	A robotic/UFS (Puma Model 762, unimate, Inc)	LA	100		ANT							INT	N	ISB	15	-7.22414	-4.93026	100 N Ant - Medial Point
Rudy (2000)	10	N/A	N/A	63	86	N/A	N/A	N/A	N/A	L/I/S	Knee Only	Healthy	N	A robotic/UFS (Puma Model 762, unimate, Inc)	RA	Y	A robotic/UFS (Puma Model 762, unimate, Inc)	LA	100		ANT							INT	N	ISB	30	12.7	9.3812	100 N Ant - Lateral Point
Rudy (2000)	10	N/A	N/A	63	86	N/A	N/A	N/A	N/A	L/I/S	Knee Only	Healthy	N	A robotic/UFS (Puma Model 762, unimate, Inc)	RA	Y	A robotic/UFS (Puma Model 762, unimate, Inc)	LA	100		ANT							INT	N	ISB	30	8.01621	9.13159	100 N Ant - Clinical Point
Rudy (2000)	10	N/A	N/A	63	86	N/A	N/A	N/A	N/A	L/I/S	Knee Only	Healthy	N	A robotic/UFS (Puma Model 762, unimate, Inc)	RA	Y	A robotic/UFS (Puma Model 762, unimate, Inc)	LA	100		ANT							INT	N	ISB	30	-0.51557	-8.91735	100 N Ant - Geometric Point
Rudy (2000)	10	N/A	N/A	63	86	N/A	N/A	N/A	N/A	L/I/S	Knee Only	Healthy	N	A robotic/UFS (Puma Model 762, unimate, Inc)	RA	Y	A robotic/UFS (Puma Model 762, unimate, Inc)	LA	100		ANT							INT	N	ISB	30	-7.80091	-5.78809	100 N Ant - Medial Point
Rudy (2000)	10	N/A	N/A	63	86	N/A	N/A	N/A	N/A	L/I/S	Knee Only	Healthy	N	A robotic/UFS (Puma Model 762, unimate, Inc)	RA	Y	A robotic/UFS (Puma Model 762, unimate, Inc)	LA	100		ANT							INT	N	ISB	60	10.4	8.812	100 N Ant - Lateral Point
Rudy (2000)	10	N/A	N/A	63	86	N/A	N/A	N/A	N/A	L/I/S	Knee Only	Healthy	N	A robotic/UFS (Puma Model 762, unimate, Inc)	RA	Y	A robotic/UFS (Puma Model 762, unimate, Inc)	LA	100		ANT							INT	N	ISB	60	5.91894	8.10266	100 N Ant - Clinical Point
Rudy (2000)	10	N/A	N/A	63	86	N/A	N/A	N/A	N/A	L/I/S	Knee Only	Healthy	N	A robotic/UFS (Puma Model 762, unimate, Inc)	RA	Y	A robotic/UFS (Puma Model 762, unimate, Inc)	LA	100		ANT							INT	N	ISB	60	-1.36914	-8.14593	100 N Ant - Geometric Point
Rudy (2000)	10	N/A	N/A	63	86	N/A	N/A	N/A	N/A	L/I/S	Knee Only	Healthy	N	A robotic/UFS (Puma Model 762, unimate, Inc)	RA	Y	A robotic/UFS (Puma Model 762, unimate, Inc)	LA	100		ANT							INT	N	ISB	60	-5.654	-5.4447	100 N Ant - Medial Point
Rudy (2000)	10	N/A	N/A	63	86	N/A	N/A	N/A	N/A	L/I/S	Knee Only	Healthy	N	A robotic/UFS (Puma Model 762, unimate, Inc)	RA	Y	A robotic/UFS (Puma Model 762, unimate, Inc)	LA	100		ANT							INT	N	ISB	90	9.9	9.2724	100 N Ant - Lateral Point
Rudy (2000)	10	N/A	N/A	63	86	N/A	N/A	N/A	N/A	L/I/S	Knee Only	Healthy	N	A robotic/UFS (Puma Model 762, unimate, Inc)	RA	Y	A robotic/UFS (Puma Model 762, unimate, Inc)	LA	100		ANT							INT	N	ISB	90	4.67788	9.34622	100 N Ant - Clinical Point
Rudy (2000)	10	N/A	N/A	63	86	N/A	N/A	N/A	N/A	L/I/S	Knee Only	Healthy	N	A robotic/UFS (Puma Model 762, unimate, Inc)	RA	Y	A robotic/UFS (Puma Model 762, unimate, Inc)	LA	100		ANT							INT	N	ISB	90	-0.636727	-7.71666	100 N Ant - Geometric Point
Rudy (2000)	10	N/A	N/A	63	86	N/A	N/A	N/A	N/A	L/I/S	Knee Only	Healthy	N	A robotic/UFS (Puma Model 762, unimate, Inc)	RA	Y	A robotic/UFS (Puma Model 762, unimate, Inc)	LA	100		ANT							INT	N	ISB	90	-6.55099	-4.41551	100 N Ant - Medial Point
Rudy (2000)	10	N/A	N/A	63	86	N/A	N/A	N/A	N/A	L/I/S	Knee Only	Healthy	N	A robotic/UFS (Puma Model 762, unimate, Inc)	RA	Y	A robotic/UFS (Puma Model 762, unimate, Inc)	LA	100		ANT							INT	N	ISB	120	9.8	10.0639	100 N Ant - Lateral Point
Rudy (2000)	10	N/A	N/A	63	86	N/A	N/A	N/A	N/A	L/I/S	Knee Only	Healthy	N	A robotic/UFS (Puma Model 762, unimate, Inc)	RA	Y	A robotic/UFS (Puma Model 762, unimate, Inc)	LA	100		ANT							INT	N	ISB	120	6.48401	10.9	100 N Ant - Clinical Point
Rudy (2000)	10	N/A	N/A	63	86	N/A	N/A	N/A	N/A	L/I/S	Knee Only	Healthy	N	A robotic/UFS (Puma Model 762, unimate, Inc)	RA	Y	A robotic/UFS (Puma Model 762, unimate, Inc)	LA	100		ANT							INT	N	ISB	120	-0.118261	-6.94511	100 N Ant - Geometric Point
Rudy (2000)	10	N/A	N/A	63	86	N/A	N/A	N/A	N/A	L/I/S	Knee Only	Healthy	N	A robotic/UFS (Puma Model 762, unimate, Inc)	RA	Y	A robotic/UFS (Puma Model 762, unimate, Inc)	LA	100		ANT							INT	N	ISB	120	-3.88866	-5.2305	100 N Ant - Medial Point
Ruiz (2016)	12	4	8	59	92	76.4	12.1	N/A	N/A	L/P/S	Knee Only	Healthy	N	Rotam laxity device	CD	Y	Rotam laxity device	CD		5	INT							INT	Y	N/A	30	22.1	10.6
Ruiz (2016)	12	7	5	47	93	76	13.6	N/A	N/A	L/P/S	Knee Only	Healthy	N	Rotam laxity device	CD	Y	Rotam laxity device	CD		5	INT							INT	Y	N/A	30	22.5	8.9
Russell (2014)	12	7	5	65	91	80.5	N/A	N/A	N/A	L/I/S	Knee Only	Healthy	N	Force Transducer	MISC	Y	Optical Bone pin motion capture	CAS		15	VAR							VAR	Y	N/A	0	1.8	N/A	No SD is available
Russell (2014)	12	7	5	65	91	80.5	N/A	N/A	N/A	L/I/S	Knee Only	Healthy	N	Force Transducer	MISC	Y	Optical Bone pin motion capture	CAS		15	VALG							VALG	Y	N/A	0	1.5	N/A	No SD is available
Sakamoto (2020)	10	6	4	57	97	74.1	15.8	N/A	N/A	L	Knee Only	Healthy	N	material testing machine (Instron 4465; Instron, Canton, MA, USA	TM	Y	Instron machine	LA	100		ANT							ANT	Y	Custom	30	8.12	2.13
Sakamoto (2020)	10	6	4	57	97	74.1	15.8	N/A	N/A	L	Knee Only	Healthy	N	material testing machine (Instron 4465; Instron, Canton, MA, USA	TM	Y	Instron machine	LA	100		ANT							ANT	Y	Custom	60	7.06	1.79
Sakamoto (2020)	10	6	4	57	97	74.1	15.8	N/A	N/A	L	Knee Only	Healthy	N	material testing machine (Instron 4465; Instron, Canton, MA, USA	TM	Y	Instron machine	LA	100		ANT							ANT	Y	Custom	90	5.19	1.39
Sakane (1999)	10	N/A	N/A	71	80	N/A	N/A	N/A	N/A	L/P/S	Knee Only	Healthy	N	Robotic arm	RA	Y	Robotic/UFS system	LA	110		ANT							ANT	Y	Custom	0	3.2	1
Sakane (1999)	10	N/A	N/A	71	80	N/A	N/A	N/A	N/A	L/P/S	Knee Only	Healthy	N	Robotic arm	RA	Y	Robotic/UFS system	LA	110		ANT							ANT	Y	Custom	15	4.4	2.2
Sakane (1999)	10	N/A	N/A	71	80	N/A	N/A	N/A	N/A	L/P/S	Knee Only	Healthy	N	Robotic arm	RA	Y	Robotic/UFS system	LA	110		ANT							ANT	Y	Custom	30	5.8	3.5
Sakane (1999)	10	N/A	N/A	71	80	N/A	N/A	N/A	N/A	L/P/S	Knee Only	Healthy	N	Robotic arm	RA	Y	Robotic/UFS system	LA	110		ANT							ANT	Y	Custom	60	7.0	2.8
Sakane (1999)	10	N/A	N/A	71	80	N/A	N/A	N/A	N/A	L/P/S	Knee Only	Healthy	N	Robotic arm	RA	Y	Robotic/UFS system	LA	110		ANT							ANT	Y	Custom	90	6.1	1.8
Sakane (1999)	10	N/A	N/A	71	80	N/A	N/A	N/A	N/A	L/P/S	Knee Only	Healthy	N	Robotic arm	RA	Y	Robotic/UFS system	LA	110		POST							POST	Y	Custom	0	6.8	2.6
Sakane (1999)	10	N/A	N/A	71	80	N/A	N/A	N/A	N/A	L/P/S	Knee Only	Healthy	N	Robotic arm	RA	Y	Robotic/UFS system	LA	110		POST							POST	Y	Custom	15	9.4	3.0
Sakane (1999)	10	N/A	N/A	71	80	N/A	N/A	N/A	N/A	L/P/S	Knee Only	Healthy	N	Robotic arm	RA	Y	Robotic/UFS system	LA	110		POST							POST	Y	Custom	30	8.5	3.2
Sakane (1999)	10	N/A	N/A	71	80	N/A	N/A	N/A	N/A	L/P/S	Knee Only	Healthy	N	Robotic arm	RA	Y	Robotic/UFS system	LA	110		POST							POST	Y	Custom	60	5.9	3.4
Sakane (1999)	10	N/A	N/A	71	80	N/A	N/A	N/A	N/A	L/P/S	Knee Only	Healthy	N	Robotic arm	RA	Y	Robotic/UFS system	LA	110		POST							POST	Y	Custom	90	4.2	2.0
Sandriesser (2022)	6	N/A	N/A	N/A	N/A	54	11	N/A	N/A	L/P/S	Knee Only	Healthy	N	Testing Machine (Zwick Z010, Zwick GmbH & Co. KG, Ulm, Germany)	TM	Y	Testing Machine	LA	89		ANT							ANT	Y	N/A	0	5.8	1.81212
Sandriesser (2022)	6	N/A	N/A	N/A	N/A	54	11	N/A	N/A	L/P/S	Knee Only	Healthy	N	Testing Machine (Zwick Z010, Zwick GmbH & Co. KG, Ulm, Germany)	TM	Y	Testing Machine	LA	89		ANT							ANT	Y	N/A	45	5.2	2.56197
Sandriesser (2022)	6	N/A	N/A	N/A	N/A	54	11	N/A	N/A	L/P/S	Knee Only	Healthy	N	Testing Machine (Zwick Z010, Zwick GmbH & Co. KG, Ulm, Germany)	TM	Y	Testing Machine	LA	89		ANT							ANT	Y	N/A	90	3.2	1.62466
Sasaki (2007)	20	20	0	44	63	N/A	N/A	N/A	N/A	L/P/S	Knee Only	Healthy	N	Kratos 5002 Test Machine	TM	Y	Kratos 5002 Test Machine	LA	100		POST							POST	Y	N/A	90	9.63	N/A
Sasaki (2014)	10	N/A	N/A	54	64	57.4	4.2	N/A	N/A	L/I/S	Only Knee	Healthy	N	Robotic/UFS system	RA	N	Robotic/UFS system	LA	134		ANT							ANT	Y	Custom	0	6.8	1.2	CS based off neutral position
Sasaki (2014)	10	N/A	N/A	54	64	57.4	4.2	N/A	N/A	L/I/S	Only Knee	Healthy	N	Robotic/UFS system	RA	N	Robotic/UFS system	LA	134		ANT							ANT	Y	Custom	15	9.3	2	CS based off neutral position
Sasaki (2014)	10	N/A	N/A	54	64	57.4	4.2	N/A	N/A	L/I/S	Only Knee	Healthy	N	Robotic/UFS system	RA	N	Robotic/UFS system	LA	134		ANT							ANT	Y	Custom	30	11.1	2.6	CS based off neutral position
Sasaki (2014)	10	N/A	N/A	54	64	57.4	4.2	N/A	N/A	L/I/S	Only Knee	Healthy	N	Robotic/UFS system	RA	N	Robotic/UFS system	LA	134		ANT							ANT	Y	Custom	60	9.8	2.7	CS based off neutral position
Sasaki (2014)	10	N/A	N/A	54	64	57.4	4.2	N/A	N/A	L/I/S	Only Knee	Healthy	N	Robotic/UFS system	RA	N	Robotic/UFS system	LA	134		ANT	200		COMP				ANT	Y	Custom	90	8	2.8	CS based off neutral position
Sasaki (2014)	10	N/A	N/A	54	64	57.4	4.2	N/A	N/A	L/I/S	Only Knee	Healthy	N	Robotic/UFS system	RA	N	Robotic/UFS system	LA	134		ANT	200		COMP				ANT	Y	Custom	0	5.7	1.1	CS based off neutral position
Sasaki (2014)	10	N/A	N/A	54	64	57.4	4.2	N/A	N/A	L/I/S	Only Knee	Healthy	N	Robotic/UFS system	RA	N	Robotic/UFS system	LA	134		ANT	200		COMP				ANT	Y	Custom	15	7.5	1.8	CS based off neutral position
Sasaki (2014)	10	N/A	N/A	54	64	57.4	4.2	N/A	N/A	L/I/S	Only Knee	Healthy	N	Robotic/UFS system	RA	N	Robotic/UFS system	LA	134		ANT	200		COMP				ANT	Y	Custom	30	10.2	1.9	CS based off neutral position
Sasaki (2014)	10	N/A	N/A	54	64	57.4	4.2	N/A	N/A	L/I/S	Only Knee	Healthy	N	Robotic/UFS system	RA	N	Robotic/UFS system	LA	134		ANT	200		COMP				ANT	Y	Custom	60	10.8	1.7	CS based off neutral position
Sasaki (2014)	10	N/A	N/A	54	64	57.4	4.2	N/A	N/A	L/I/S	Only Knee	Healthy	N	Robotic/UFS system	RA	N	Robotic/UFS system	LA	134		ANT	200		COMP				ANT	Y	Custom	90	9.1	2.2	CS based off neutral position
Sasaki (2014)	10	N/A	N/A	54	64	57.4	4.2	N/A	N/A	L/I/S	Only Knee	Healthy	N	Robotic/UFS system	RA	N	Robotic/UFS system	LA		10	VALG		5	INT				INT	N	Custom	15	15.4	8.7	CS based off neutral position
Sasaki (2014)	10	N/A	N/A	54	64	57.4	4.2	N/A	N/A	L/I/S	Only Knee	Healthy	N	Robotic/UFS system	RA	N	Robotic/UFS system	LA		10	VALG		5	INT				INT	N	Custom	30	21.5	9.7	CS based off neutral position
Sasaki (2014)	10	N/A	N/A	54	64	57.4	4.2	N/A	N/A	L/I/S	Only Knee	Healthy	N	Robotic/UFS system	RA	N	Robotic/UFS system	LA		10	VALG		5	INT				ANT	N	Custom	15	1.3	2.7	CS based off neutral position
Sasaki (2014)	10	N/A	N/A	54	64	57.4	4.2	N/A	N/A	L/I/S	Only Knee	Healthy	N	Robotic/UFS system	RA	N	Robotic/UFS system	LA		10	VALG		5	INT				ANT	N	Custom	30	1.6	4.8	CS based off neutral position
Sasaki (2016)	12	N/A	N/A	46	65	56.5	6.6	N/A	N/A	L/I/S	soft tissue 10 cm from joint line was preserved	Healthy	Y	Robotic/UFS system	RA	N	Robotic/UFS system	LA	89		ANT							ANT	Y	Custom	0	4	0.4
Sasaki (2016)	13	N/A	N/A	46	65	56.6	6.7	N/A	N/A	L/I/S	soft tissue 10 cm from joint line was preserved	Healthy	Y	Robotic/UFS system	RA	N	Robotic/UFS system	LA	89		ANT							ANT	Y	Custom	15	6.2	0.8
Sasaki (2016)	14	N/A	N/A	46	65	56.7	6.8	N/A	N/A	L/I/S	soft tissue 10 cm from joint line was preserved	Healthy	Y	Robotic/UFS system	RA	N	Robotic/UFS system	LA	89		ANT							ANT	Y	Custom	30	6.8	1.2
Sasaki (2016)	14	N/A	N/A	46	65	56.7	6.8	N/A	N/A	L/I/S	soft tissue 10 cm from joint line was preserved	Healthy	Y	Robotic/UFS system	RA	N	Robotic/UFS system	LA	89		ANT							ANT	Y	Custom	45	6	1.8
Sasaki (2016)	14	N/A	N/A	46	65	56.7	6.8	N/A	N/A	L/I/S	soft tissue 10 cm from joint line was preserved	Healthy	Y	Robotic/UFS system	RA	N	Robotic/UFS system	LA	89		ANT							ANT	Y	Custom	60	5.3	1.7
Sasaki (2016)	14	N/A	N/A	46	65	56.7	6.8	N/A	N/A	L/I/S	soft tissue 10 cm from joint line was preserved	Healthy	Y	Robotic/UFS system	RA	N	Robotic/UFS system	LA	89		ANT							ANT	Y	Custom	90	5	1.3
Sasaki (2016)	14	N/A	N/A	46	65	56.7	6.8	N/A	N/A	L/I/S	soft tissue 10 cm from joint line was preserved	Healthy	Y	Robotic/UFS system	RA	N	Robotic/UFS system	LA	89	7	VALG		5	INT				ANT	N	Custom	0	2.4	1.3
Sasaki (2016)	14	N/A	N/A	46	65	56.7	6.8	N/A	N/A	L/I/S	soft tissue 10 cm from joint line was preserved	Healthy	Y	Robotic/UFS system	RA	N	Robotic/UFS system	LA		7	VALG		5	INT				ANT	N	Custom	15	4.2	2.2
Sasaki (2016)	14	N/A	N/A	46	65	56.7	6.8	N/A	N/A	L/I/S	soft tissue 10 cm from joint line was preserved	Healthy	Y	Robotic/UFS system	RA	N	Robotic/UFS system	LA		7	VALG		5	INT				ANT	N	Custom	30	5.2	2.9
Schliemann (2017)	8	N/A	N/A	61	81	78	N/A	N/A	N/A	L/P/S	Knee Only	Healthy	N	KUKA	RA	N/A	KUKA	LA	134		ANT							ANT	Y	Custom	0	6.4	2.6	CS based off neutral position
Schliemann (2017)	8	N/A	N/A	61	81	78	N/A	N/A	N/A	L/P/S	Knee Only	Healthy	N	KUKA	RA	N/A	KUKA	LA	134		ANT							ANT	Y	Custom	15	11.8	3.7
Schliemann (2017)	8	N/A	N/A	61	81	78	N/A	N/A	N/A	L/P/S	Knee Only	Healthy	N	KUKA	RA	N/A	KUKA	LA	134		ANT							ANT	Y	Custom	30	13.5	5	CS based off neutral position
Schliemann (2017)	8	N/A	N/A	61	81	78	N/A	N/A	N/A	L/P/S	Knee Only	Healthy	N	KUKA	RA	N/A	KUKA	LA	134		ANT							ANT	Y	Custom	60	12.2	4.8	CS based off neutral position
Schliemann (2017)	8	N/A	N/A	61	81	78	N/A	N/A	N/A	L/P/S	Knee Only	Healthy	N	KUKA	RA	N/A	KUKA	LA	134		ANT							ANT	Y	Custom	90	10	4.6	CS based off neutral position
Schliemann (2017)	8	N/A	N/A	61	81	78	N/A	N/A	N/A	L/P/S	Knee Only	Healthy	N	KUKA	RA	N/A	KUKA	LA		10	VALG		4	INT				ANT	N	Custom	0	4.2	3.5	CS based off neutral position
Schliemann (2017)	8	N/A	N/A	61	81	78	N/A	N/A	N/A	L/P/S	Knee Only	Healthy	N	KUKA	RA	N/A	KUKA	LA		10	VALG		4	INT				ANT	N	Custom	15	10.1	4.5	CS based off neutral position
Schliemann (2017)	8	N/A	N/A	61	81	78	N/A	N/A	N/A	L/P/S	Knee Only	Healthy	N	KUKA	RA	N/A	KUKA	LA		10	VALG		4	INT				ANT	N	Custom	30	13.5	6.8	CS based off neutral position
Schliemann (2017)	8	N/A	N/A	61	81	78	N/A	N/A	N/A	L/P/S	Knee Only	Healthy	N	KUKA	RA	N/A	KUKA	LA		10	VALG		4	INT				ANT	N	Custom	60	16.7	9.8	CS based off neutral position
Schliemann (2017)	8	N/A	N/A	61	81	78	N/A	N/A	N/A	L/P/S	Knee Only	Healthy	N	KUKA	RA	N/A	KUKA	LA		10	VALG		4	INT				ANT	N	Custom	90	18.8	14.4	CS based off neutral position
Sekiya (2005)	10	N/A	N/A	38	71	N/A	N/A	N/A	N/A	L/P/S	Knee Only	Healthy	N	Robotic Manipulator (PUMA model 762)	RA	N	UFS (Universal force moment sensor)	LA	134		POST							EXT	N	N/A	0	0.8	1.1
Sekiya (2005)	10	N/A	N/A	38	71	N/A	N/A	N/A	N/A	L/P/S	Knee Only	Healthy	N	Robotic Manipulator (PUMA model 762)	RA	N	UFS (Universal force moment sensor)	LA	134		POST							EXT	N	N/A	30	1.7	5.1
Sekiya (2005)	10	N/A	N/A	38	71	N/A	N/A	N/A	N/A	L/P/S	Knee Only	Healthy	N	Robotic Manipulator (PUMA model 762)	RA	N	UFS (Universal force moment sensor)	LA	134		POST							EXT	N	N/A	60	4.2	7.3
Sekiya (2005)	10	N/A	N/A	38	71	N/A	N/A	N/A	N/A	L/P/S	Knee Only	Healthy	N	Robotic Manipulator (PUMA model 762)	RA	N	UFS (Universal force moment sensor)	LA	134		POST							EXT	N	N/A	90	8.1	9.3
Sekiya (2005)	10	N/A	N/A	38	71	N/A	N/A	N/A	N/A	L/P/S	Knee Only	Healthy	N	Robotic Manipulator (PUMA model 762)	RA	N	UFS (Universal force moment sensor)	LA	134		POST							POST	Y	N/A	0	5.9	2.5
Sekiya (2005)	10	N/A	N/A	38	71	N/A	N/A	N/A	N/A	L/P/S	Knee Only	Healthy	N	Robotic Manipulator (PUMA model 762)	RA	N	UFS (Universal force moment sensor)	LA	134		POST							POST	Y	N/A	30	5.7	2.2
Sekiya (2005)	10	N/A	N/A	38	71	N/A	N/A	N/A	N/A	L/P/S	Knee Only	Healthy	N	Robotic Manipulator (PUMA model 762)	RA	N	UFS (Universal force moment sensor)	LA	134		POST							POST	Y	N/A	60	3.9	1.7
Sekiya (2005)	10	N/A	N/A	38	71	N/A	N/A	N/A	N/A	L/P/S	Knee Only	Healthy	N	Robotic Manipulator (PUMA model 762)	RA	N	UFS (Universal force moment sensor)	LA	134		POST							POST	Y	N/A	90	4.3	1.6
Sekiya (2005)	10	N/A	N/A	38	71	N/A	N/A	N/A	N/A	L/P/S	Knee Only	Healthy	N	Robotic Manipulator (PUMA model 762)	RA	N	UFS (Universal force moment sensor)	LA		5	EXT							POST	N	N/A	0	0.1	0.8
Sekiya (2005)	10	N/A	N/A	38	71	N/A	N/A	N/A	N/A	L/P/S	Knee Only	Healthy	N	Robotic Manipulator (PUMA model 762)	RA	N	UFS (Universal force moment sensor)	LA		5	EXT							POST	N	N/A	30	-1.5	1.5
Sekiya (2005)	10	N/A	N/A	38	71	N/A	N/A	N/A	N/A	L/P/S	Knee Only	Healthy	N	Robotic Manipulator (PUMA model 762)	RA	N	UFS (Universal force moment sensor)	LA		5	EXT							POST	N	N/A	90	2.4	1.5
Sena (2013)	6	2	4	N/A	N/A	54	N/A	N/A	N/A	L/P/S	20 cm from joint line	Healthy	N	Custom setuo	MISC	N	Navigation system with infrared strobing makers closters	OPT		2.5	INT		5.5	VALG				ANT	N	N/A	60	4.9	1.3
Sena (2013)	6	2	4	N/A	N/A	54	N/A	N/A	N/A	L/P/S	20 cm from joint line	Healthy	N	Custom setuo	MISC	N	Navigation system with infrared strobing makers closters	OPT		2.5	INT		5.5	VALG				INT	N	N/A	60	17.2	2.1
Senioris (2017)	14	N/A	N/A	N/A	N/A	68	14	N/A	N/A	L/I/S	full lower limb	Healthy	N	Rotab System (Advandved GNRB)	CD	N	Rotab	CD	134		ANT							ANT	Y	N/A	30	5.7	3.3
Senioris (2017)	14	N/A	N/A	N/A	N/A	68	14	N/A	N/A	L/I/S	full lower limb	Healthy	N	Rotab System (Advandved GNRB)	CD	N	Rotab	CD	250		ANT							ANT	Y	N/A	30	9.8	3.6
Senioris (2017)	14	N/A	N/A	N/A	N/A	68	14	N/A	N/A	L/I/S	full lower limb	Healthy	N	Rotab System (Advandved GNRB)	CD	N	RSA	SR	134		ANT							ANT	Y	N/A	30	5.6	3.1
Senioris (2017)	14	N/A	N/A	N/A	N/A	68	14	N/A	N/A	L/I/S	full lower limb	Healthy	N	Rotab System (Advandved GNRB)	CD	N	RSA	SR	250		ANT							ANT	Y	N/A	30	9.4	3.7
Seon (2010)	10	6	4	47	60	N/A	N/A	N/A	N/A	L/P/S	Knee Only	Healthy	N	Robotic testing system	RA	N	Robotic testing system	LA	134		ANT							ANT	Y	N/A	0	4.8	1.6
Seon (2010)	10	6	4	47	60	N/A	N/A	N/A	N/A	L/P/S	Knee Only	Healthy	N	Robotic testing system	RA	N	Robotic testing system	LA	134		ANT							ANT	Y	N/A	15	6.5	1.8
Seon (2010)	10	6	4	47	60	N/A	N/A	N/A	N/A	L/P/S	Knee Only	Healthy	N	Robotic testing system	RA	N	Robotic testing system	LA	134		ANT							ANT	Y	N/A	30	7.1	1.7
Seon (2010)	10	6	4	47	60	N/A	N/A	N/A	N/A	L/P/S	Knee Only	Healthy	N	Robotic testing system	RA	N	Robotic testing system	LA	134		ANT							ANT	Y	N/A	60	6.8	1.5
Seon (2010)	10	6	4	47	60	N/A	N/A	N/A	N/A	L/P/S	Knee Only	Healthy	N	Robotic testing system	RA	N	Robotic testing system	LA	134		ANT							ANT	Y	N/A	90	6.6	1.9
Seon (2010)	10	6	4	47	60	N/A	N/A	N/A	N/A	L/P/S	Knee Only	Healthy	N	Robotic testing system	RA	N	Robotic testing system	LA		10	VALG		5	INT				ANT	N	N/A	0	-0.1	2.4
Seon (2010)	10	6	4	47	60	N/A	N/A	N/A	N/A	L/P/S	Knee Only	Healthy	N	Robotic testing system	RA	N	Robotic testing system	LA		10	VALG		5	INT				ANT	N	N/A	30	0.8	3.5
Seon (2010)	10	6	4	47	60	N/A	N/A	N/A	N/A	L/P/S	Knee Only	Healthy	N	Robotic testing system	RA	N	Robotic testing system	LA		10	VALG		5	INT				INT	N	N/A	0	11.1	4
Seon (2010)	10	6	4	47	60	N/A	N/A	N/A	N/A	L/P/S	Knee Only	Healthy	N	Robotic testing system	RA	N	Robotic testing system	LA		10	VALG		5	INT				INT	N	N/A	30	19.2	6.1
Serbino (2015)	10	10	0	34	70	53.8	N/A	N/A	N/A	L/P	Only Knee	Healthy	N	Load applied with weights	MISC	Y	Rotations with respect to the device. A digital camera was used to measure the puley angle with respect to a fixed point	OPT		2	EXT							EXT	Y	Custom	0	8.4	1.8
Serbino (2015)	10	10	0	34	70	53.8	N/A	N/A	N/A	L/P	Only Knee	Healthy	N	Load applied with weights	MISC	Y	Rotations with respect to the device. A digital camera was used to measure the puley angle with respect to a fixed point	OPT		5	EXT							EXT	Y	Custom	0	11.8	2.7
Serbino (2015)	10	10	0	34	70	53.8	N/A	N/A	N/A	L/P	Only Knee	Healthy	N	Load applied with weights	MISC	Y	Rotations with respect to the device. A digital camera was used to measure the puley angle with respect to a fixed point	OPT		2	EXT							EXT	Y	Custom	30	9.5	3.2
Serbino (2015)	10	10	0	34	70	53.8	N/A	N/A	N/A	L/P	Only Knee	Healthy	N	Load applied with weights	MISC	Y	Rotations with respect to the device. A digital camera was used to measure the puley angle with respect to a fixed point	OPT		5	EXT							EXT	Y	Custom	30	13	4
Serbino (2015)	10	10	0	34	70	53.8	N/A	N/A	N/A	L/P	Only Knee	Healthy	N	Load applied with weights	MISC	Y	Rotations with respect to the device. A digital camera was used to measure the puley angle with respect to a fixed point	OPT		2	EXT							EXT	Y	Custom	60	9.9	2.6
Serbino (2015)	10	10	0	34	70	53.8	N/A	N/A	N/A	L/P	Only Knee	Healthy	N	Load applied with weights	MISC	Y	Rotations with respect to the device. A digital camera was used to measure the puley angle with respect to a fixed point	OPT		5	EXT							EXT	Y	Custom	60	13.5	3
Serbino (2015)	10	10	0	34	70	53.8	N/A	N/A	N/A	L/P	Only Knee	Healthy	N	Load applied with weights	MISC	Y	Rotations with respect to the device. A digital camera was used to measure the puley angle with respect to a fixed point	OPT		2	EXT							EXT	Y	Custom	90	11.7	3.9
Serbino (2015)	10	10	0	34	70	53.8	N/A	N/A	N/A	L/P	Only Knee	Healthy	N	Load applied with weights	MISC	Y	Rotations with respect to the device. A digital camera was used to measure the puley angle with respect to a fixed point	OPT		5	EXT							EXT	Y	Custom	90	15.5	4.6
Serbino (2015)	10	10	0	34	70	53.8	N/A	N/A	N/A	L/P	Only Knee	Healthy	N	Load applied with weights	MISC	Y	Rotations with respect to the device. A digital camera was used to measure the puley angle with respect to a fixed point	OPT		2	VAR							VAR	Y	Custom	0	2.8	1.9
Serbino (2015)	10	10	0	34	70	53.8	N/A	N/A	N/A	L/P	Only Knee	Healthy	N	Load applied with weights	MISC	Y	Rotations with respect to the device. A digital camera was used to measure the puley angle with respect to a fixed point	OPT		5	VAR							VAR	Y	Custom	0	4.7	2.2
Serbino (2015)	10	10	0	34	70	53.8	N/A	N/A	N/A	L/P	Only Knee	Healthy	N	Load applied with weights	MISC	Y	Rotations with respect to the device. A digital camera was used to measure the puley angle with respect to a fixed point	OPT		2	VAR							VAR	Y	Custom	30	4	2
Serbino (2015)	10	10	0	34	70	53.8	N/A	N/A	N/A	L/P	Only Knee	Healthy	N	Load applied with weights	MISC	Y	Rotations with respect to the device. A digital camera was used to measure the puley angle with respect to a fixed point	OPT		5	VAR							VAR	Y	Custom	30	6	2.2
Serbino (2015)	10	10	0	34	70	53.8	N/A	N/A	N/A	L/P	Only Knee	Healthy	N	Load applied with weights	MISC	Y	Rotations with respect to the device. A digital camera was used to measure the puley angle with respect to a fixed point	OPT		2	VAR							VAR	Y	Custom	60	3.8	1.5
Serbino (2015)	10	10	0	34	70	53.8	N/A	N/A	N/A	L/P	Only Knee	Healthy	N	Load applied with weights	MISC	Y	Rotations with respect to the device. A digital camera was used to measure the puley angle with respect to a fixed point	OPT		5	VAR							VAR	Y	Custom	60	6	2
Serbino (2015)	10	10	0	34	70	53.8	N/A	N/A	N/A	L/P	Only Knee	Healthy	N	Load applied with weights	MISC	Y	Rotations with respect to the device. A digital camera was used to measure the puley angle with respect to a fixed point	OPT		2	VAR							VAR	Y	Custom	90	3.2	1.9
Serbino (2015)	10	10	0	34	70	53.8	N/A	N/A	N/A	L/P	Only Knee	Healthy	N	Load applied with weights	MISC	Y	Rotations with respect to the device. A digital camera was used to measure the puley angle with respect to a fixed point	OPT		5	VAR							VAR	Y	Custom	90	5.3	2.4
Shino (1987)	3	3	N/A	N/A	N/A	N/A	N/A	N/A	N/A	L/P	Knee Only	Healthy	N	novel decive - manual	MISC	N	Displayment transducers	MISC	200		POST							POST	Y	N/A	20	6.7	5.8
Shino (1987)	3	3	N/A	N/A	N/A	N/A	N/A	N/A	N/A	L/P	Knee Only	Healthy	N	novel decive - manual	MISC	N	Displayment transducers	MISC	200		ANT							ANT	Y	N/A	20	15.2	5.7
Sim (2011)	8	N/A	N/A	46	77	56.4	N/A	N/A	N/A	L	Only Knee	Healthy	Y	kawasaki	RA	N	kawasaki	LA		10	VALG		5	INT				ANT	N	Custom	0	0.3	0.7
Sim (2011)	8	N/A	N/A	46	77	56.4	N/A	N/A	N/A	L	Only Knee	Healthy	Y	kawasaki	RA	N	kawasaki	LA		10	VALG		5	INT				ANT	N	Custom	30	3	2.2
Sim (2011)	8	N/A	N/A	46	77	56.4	N/A	N/A	N/A	L	Only Knee	Healthy	Y	kawasaki	RA	N	kawasaki	LA	134		ANT							ANT	Y	Custom	0	3.9	0.9
Sim (2011)	8	N/A	N/A	46	77	56.4	N/A	N/A	N/A	L	Only Knee	Healthy	Y	kawasaki	RA	N	kawasaki	LA	134		ANT							ANT	Y	Custom	30	7.1	2.7
Sim (2011)	8	N/A	N/A	46	77	56.4	N/A	N/A	N/A	L	Only Knee	Healthy	Y	kawasaki	RA	N	kawasaki	LA	134		ANT							ANT	Y	Custom	60	6.1	2.1
Sim (2011)	8	N/A	N/A	46	77	56.4	N/A	N/A	N/A	L	Only Knee	Healthy	Y	kawasaki	RA	N	kawasaki	LA	134		ANT							ANT	Y	Custom	90	5.3	1.8
Stephen (2016)	9	5	4	23	64	48	N/A	N/A	N/A	L/I/S	Knee Only	Healthy	N	Robotic testing system	RA	Y	Optical Tracker system	OPT	90		ANT							ANT	Y	N/A	0	2.72	0.65
[truncated: 611 more rows]

## Sheet: Terminology
Y/N Logic		Direction Code	Direction	Load Applicator Class	Load Applicator	Capturing System Class	Capturing	Anatomy Class	Anatomy	Anatomy length Class
[truncated: 11 more rows]

[truncated: 3 more sheets: Load Applicator Examples, Capturing System Examples, Coordinate System]
