# Supplementary material for: A scoping review and guide for in vitro healthy human knee joint laxity
Source: Front Bioeng Biotechnol. 2026 Mar 18;14:1741003. doi: 10.3389/fbioe.2026.1741003 (PMC13038627; doi:10.3389/fbioe.2026.1741003)
Supplement: Supplementary file 3 [file Table4.xlsx]

## Sheet: Anterior 88-100 N
Baseline					Constrained - No						Constrained - Yes						Constrained - NaN
Flexion angle	Weighted mean	STD	Number samples		Flexion angle	Weighted mean	STD	Number samples	Difference from baseline		Flexion angle	Weighted mean	STD	Number samples	Difference from baseline		Flexion angle	Weighted mean	STD	Number samples	Difference from baseline
0	4.05	2.27	489		0	4.08	2.38	193	-0.03		0	4.25	2.24	256	-0.2		0	2.61	1.12	40	1.44
15	6.71	2.66	190		15	6.88	2.58	78	-0.17		15	6.67	2.8	102	0.04		15	5.68	1.5	10	1.03
30	6.06	3.08	528		30	5.79	3.39	213	0.27		30	6.24	2.82	251	-0.18		30	4.73	2.42	64	1.33
45	4.92	2.93	119		45	4.97	2.34	22	-0.05		45	4.72	3.12	87	0.2		45	6.57	1.86	10	-1.65
60	5.61	3.27	513		60	5.29	3.07	230	0.32		60	6.26	3.43	243	-0.65		60	3.44	2.04	40	2.17
90	5.13	4.03	527		90	4.35	3.04	179	0.78		90	6.02	4.67	284	-0.89		90	3.41	1.84	64	1.72
120	4.66	4.91	88		120	0.7	1.44	28	3.96		120	6.5	4.86	60	-1.84		120	N/A	N/A	N/A	N/A
					CS - ISB						CS - Custom						CS - NaN
					Flexion angle	Weighted mean	STD	Number samples	Difference from baseline		Flexion angle	Weighted mean	STD	Number samples	Difference from baseline		Flexion angle	Weighted mean	STD	Number samples	Difference from baseline
					0	3.81	2.19	132	0.24		0	3.12	1.87	187	0.93		0	5.25	2.2	170	-1.2
					15	6.5	1.6	11	0.21		15	6.02	2.6	94	0.69		15	7.49	2.64	85	-0.78
					30	6.07	3.16	105	-0.01		30	5.29	3.13	237	0.77		30	7.02	2.68	186	-0.96
					45	3.9	2.5	35	1.02		45	4.91	3.43	52	0.01		45	6.05	1.99	32	-1.13
					60	6.61	3.65	124	-1		60	4.15	2.97	213	1.46		60	6.66	2.62	176	-1.05
					90	5.62	4.77	140	-0.49		90	5.06	3.28	237	0.07		90	6.37	3.93	150	-1.24
					120	7.32	3.6	40	-2.66		120	2.44	4.77	48	2.22		120	N/A	N/A	N/A	N/A

## Sheet: Anterior 130-134N
Baseline					Constrained - No						Constrained - Yes						Constrained - NaN
Flexion angle	Weighted mean	STD	Number samples		Flexion angle	Weighted mean	STD	Number samples	Difference from baseline		Flexion angle	Weighted mean	STD	Number samples	Difference from baseline		Flexion angle	Weighted mean	STD	Number samples	Difference from baseline
0	4.75	2.51	397		0	4.8	1.54	95	-0.05		0	4.4	2.53	243	0.35		0	5.9	3.26	59	-1.15
15	7.59	2.86	247		15	7.57	2.04	49	0.02		15	7.1	2.33	139	0.49		15	8.7	4.06	59	-1.11
30	8.14	3.3	477		30	8.13	3.08	147	0.01		30	7.8	2.97	283	0.34		30	9.8	5	47	-1.66
45	8.97	3.82	38		45	N/A	N/A	N/A	N/A		45	7.9	2.2	14	1.07		45	9.6	4.43	24	-0.63
60	7.78	3.13	310		60	8.2	3.19	111	-0.42		60	7.6	2.65	140	0.18		60	7.3	3.91	59	0.48
90	6.79	2.89	397		90	7.2	3.12	102	-0.41		90	6.7	2.63	236	0.09		90	6.3	3.35	59	0.49
120	6.85	3.34	37		120	N/A	N/A	N/A	N/A		120	6.8	3.34	37	0.05		120	N/A	N/A	N/A	N/A
					CS - ISB						CS - Custom						CS - NaN
					Flexion angle	Weighted mean	STD	Number samples	Difference from baseline		Flexion angle	Weighted mean	STD	Number samples	Difference from baseline		Flexion angle	Weighted mean	STD	Number samples	Difference from baseline
					0	6.19	3.65	67	-1.44		0	4.5	2.36	226	0.25		0	4.34	1.36	104	0.41
					15	8.43	3.78	47	-0.84		15	7.66	2.66	154	-0.07		15	6.53	2.03	46	1.06
					30	8.32	3.71	105	-0.18		30	8.31	3.38	224	-0.17		30	7.75	2.83	148	0.39
					45	9.37	4.28	26	-0.4		45	8.1	2.5	12	0.87		45	N/A	N/A	N/A	N/A
					60	7.48	3.1	67	0.3		60	8.56	3.15	123	-0.78		60	7.1	2.96	120	0.68
					90	6.1	2.88	97	0.69		90	6.99	3.07	196	-0.2		90	7.05	2.42	104	-0.26
					120	6.84	4.14	20	0.01		120	6.87	2.17	17	-0.02		120	N/A	N/A	N/A	N/A

## Sheet: Posterior 88-100 N
Baseline					Constrained - No						Constrained - Yes						Constrained - NaN
Flexion angle	Weighted mean	STD	Number samples		Flexion angle	Weighted mean	STD	Number samples	Difference from baseline		Flexion angle	Weighted mean	STD	Number samples	Difference from baseline		Flexion angle	Weighted mean	STD	Number samples	Difference from baseline
0	4.17	3.24	176		0	4.21	3.51	115	-0.04		0	4.09	2.68	256	0.08		0	N/A	N/A	N/A	N/A
15	5.17	2.82	88		15	5.43	1.78	35	-0.26		15	5.01	3.34	102	0.16		15	N/A	N/A	N/A	N/A
30	5.13	2.91	201		30	5.39	2.85	123	-0.26		30	5.19	3.02	251	-0.06		30	N/A	N/A	N/A	N/A
45	4.37	3	65		45	2.65	0.42	12	1.72		45	4.75	3.19	87	-0.38		45	N/A	N/A	N/A	N/A
60	4.29	2.55	192		60	4.26	2.36	123	0.03		60	4.32	2.86	243	-0.03		60	N/A	N/A	N/A	N/A
90	4.13	2.58	201		90	4.29	2.4	123	-0.16		90	3.88	2.84	284	0.25		90	N/A	N/A	N/A	N/A
120	5.07	3.85	56		120	6.45	2.62	36	-1.38		120	2.6	4.49	60	2.47		120	N/A	N/A	N/A	N/A
					CS - ISB						CS - Custom						CS - NaN
					Flexion angle	Weighted mean	STD	Number samples	Difference from baseline		Flexion angle	Weighted mean	STD	Number samples	Difference from baseline		Flexion angle	Weighted mean	STD	Number samples	Difference from baseline
					0	2.84	1.36	20	1.33		0	2.64	2.53	85	1.53		0	6.37	3.12	71	-2.2
					15	3.66	0.44	12	1.51		15	4.92	4.01	35	0.25		15	5.84	1.55	41	-0.67
					30	3.87	1.06	20	1.26		30	4.32	2.81	94	0.81		30	6.71	2.73	87	-1.58
					45	2.65	0.42	12	1.72		45	4.01	4.67	20	0.36		45	5.21	1.74	33	-0.84
					60	3.29	1.24	20	1		60	3.11	2.64	85	1.18		60	5.66	1.93	87	-1.37
					90	3.29	1.44	20	0.84		90	3.13	2.58	94	1		90	5.41	2.22	87	-1.28
					120	N/A	N/A	N/A	N/A		120	4.59	3.93	48	0.48		120	7.97	1.16	8	-2.9

## Sheet: Posterior 130-134N
Baseline					Constrained - No						Constrained - Yes						Constrained - NaN
Flexion angle	Weighted mean	STD	Number samples		Flexion angle	Weighted mean	STD	Number samples	Difference from baseline		Flexion angle	Weighted mean	STD	Number samples	Difference from baseline		Flexion angle	Weighted mean	STD	Number samples	Difference from baseline
0	6.44	3.1	256		0	6.7	2.11	30	-0.26		0	6.4	3.21	226	0.04		0	N/A	N/A	N/A	N/A
15	9.46	3.42	82		15	N/A	N/A	N/A	N/A		15	9.46	3.42	82	0		15	N/A	N/A	N/A	N/A
30	6.67	3.13	276		30	6.19	2.16	38	0.48		30	6.75	3.26	238	-0.08		30	N/A	N/A	N/A	N/A
45	7.68	3.02	70		45	N/A	N/A	N/A	N/A		45	7.68	3.02	70	0		45	N/A	N/A	N/A	N/A
60	5.61	2.71	211		60	4.4	2.55	20	1.21		60	5.73	2.72	191	-0.12		60	N/A	N/A	N/A	N/A
90	5.52	2.77	228		90	4.72	2.21	37	0.8		90	5.67	2.86	191	-0.15		90	N/A	N/A	N/A	N/A
120	6.61	2.99	127		120	5.66	3.16	10	0.95		120	6.69	2.98	117	-0.08		120	N/A	N/A	N/A	N/A
					CS - ISB						CS - Custom						CS - NaN
					Flexion angle	Weighted mean	STD	Number samples	Difference from baseline		Flexion angle	Weighted mean	STD	Number samples	Difference from baseline		Flexion angle	Weighted mean	STD	Number samples	Difference from baseline
					0	7.66	3.25	59	-1.22		0	6.15	3.14	138	0.29		0	5.89	2.52	59	0.55
					15	9.12	3.26	55	0.34		15	11.5	3.8	18	-2.04		15	7.5	1.1	9	1.96
					30	7.81	3.07	79	-1.14		30	6.22	3.24	138	0.45		30	6.21	2.57	59	0.46
					45	7.52	2.92	43	0.16		45	8.9	3.5	18	-1.22		45	6	1.2	9	1.68
					60	6.17	3.07	71	-0.56		60	5.76	2.71	91	-0.15		60	4.5	1.68	49	1.11
					90	5.91	3.51	71	-0.39		90	5.68	2.49	98	-0.16		90	4.77	2.01	59	0.75
					120	7.76	3.83	45	-1.15		120	6.03	2.44	63	0.58		120	5.81	2.07	19	0.8

## Sheet: Valgus 10 Nm
Baseline					Constrained - No						Constrained - Yes						Constrained - NaN
Flexion angle	Weighted mean	STD	Number samples		Flexion angle	Weighted mean	STD	Number samples	Difference from baseline		Flexion angle	Weighted mean	STD	Number samples	Difference from baseline		Flexion angle	Weighted mean	STD	Number samples	Difference from baseline
0	2.83	1.71	183		0	2.3	1.22	45	0.53		0	3.01	1.8	138	-0.18		0	N/A	N/A	N/A	N/A
15	5.25	2.99	55		15	N/A	N/A	N/A	N/A		15	5.29	2.99	55	-0.04		15	N/A	N/A	N/A	N/A
30	5.14	2.83	168		30	5.34	2.97	38	-0.2		30	5.08	2.8	130	0.06		30	N/A	N/A	N/A	N/A
45	6.14	3.06	62		45	4.7	1	7	1.44		45	6.33	3.19	55	-0.19		45	N/A	N/A	N/A	N/A
60	7.16	3.91	121		60	9.85	3.77	20	-2.69		60	6.62	3.72	101	0.54		60	N/A	N/A	N/A	N/A
90	7.58	4.03	139		90	7.72	4.33	38	-0.14		90	7.53	3.94	101	0.05		90	N/A	N/A	N/A	N/A
120	9.29	4.05	56		120	N/A	N/A	N/A	N/A		120	9.29	4.05	56	0		120	N/A	N/A	N/A	N/A
					CS - ISB						CS - Custom						CS - NaN
					Flexion angle	Weighted mean	STD	Number samples	Difference from baseline		Flexion angle	Weighted mean	STD	Number samples	Difference from baseline		Flexion angle	Weighted mean	STD	Number samples	Difference from baseline
					0	2.98	0.81	46	-0.15		0	2.42	1.11	101	0.41		0	3.78	3.04	36	-0.95
					15	3.9	1.2	20	1.35		15	4	1.2	18	1.25		15	8.18	3.72	17	-2.93
					30	5.04	1.98	28	0.1		30	4.26	2.26	111	0.88		30	8.62	2.91	29	-3.48
					45	5.2	2.3	20	0.94		45	5.4	2.3	18	0.74		45	7.49	3.68	24	-1.35
					60	6.2	2.51	37	0.96		60	5.85	3.47	46	1.31		60	9.67	4.39	38	-2.51
					90	6.3	2.88	37	1.28		90	6.51	3.84	57	1.07		90	10.01	4.06	45	-2.43
					120	9.6	3.73	29	-0.31		120	8.5	4	18	0.79		120	9.9	5.3	9	-0.61

## Sheet: Varus 10 Nm
Baseline					Constrained - No						Constrained - Yes						Constrained - NaN
Flexion angle	Weighted mean	STD	Number samples		Flexion angle	Weighted mean	STD	Number samples	Difference from baseline		Flexion angle	Weighted mean	STD	Number samples	Difference from baseline		Flexion angle	Weighted mean	STD	Number samples	Difference from baseline
0	2.67	1.66	183		0	2.38	1.47	36	0.29		0	2.74	1.71	147	-0.07		0	N/A	N/A	N/A	N/A
15	4.74	2.09	79		15	N/A	N/A	N/A	N/A		15	4.74	2.09	79	0		15	N/A	N/A	N/A	N/A
30	4.8	1.97	168		30	4.68	1.54	29	0.12		30	4.82	2.05	139	-0.02		30	N/A	N/A	N/A	N/A
45	5.81	2.49	62		45	5.8	1.9	7	0.01		45	5.82	2.57	55	-0.01		45	N/A	N/A	N/A	N/A
60	6.08	2.25	90		60	5	0.6	11	1.08		60	6.23	2.36	79	-0.15		60	N/A	N/A	N/A	N/A
90	7.06	2.366	108		90	5.76	2.02	29	1.3		90	7.16	2.48	79	-0.1		90	N/A	N/A	N/A	N/A
120	7.97	3.23	50		120	N/A	N/A	N/A	N/A		120	7.97	3.23	50	0		120	N/A	N/A	N/A	N/A
					CS - ISB						CS - Custom						CS - NaN
					Flexion angle	Weighted mean	STD	Number samples	Difference from baseline		Flexion angle	Weighted mean	STD	Number samples	Difference from baseline		Flexion angle	Weighted mean	STD	Number samples	Difference from baseline
					0	2.91	0.91	62	-0.24		0	2.1	1.29	86	0.57		0	3.67	2.69	35	-1
					15	4.32	1.42	44	0.42		15	4	1.3	18	0.74		15	6.62	3.05	17	-1.88
					30	5.13	1.56	44	-0.33		30	4.09	1.68	86	0.71		30	6.01	2.33	38	-1.21
					45	5	2	20	0.81		45	5.2	2	18	0.61		45	6.96	2.82	24	-1.15
					60	5.79	1.88	44	0.29		60	5.7	2.4	18	0.38		60	6.78	2.6	28	-0.7
					90	6.73	2.2	44	0.33		90	6.42	2.33	29	0.64		90	7.99	2.36	35	-0.93
					120	7.78	2.99	32	0.19		120	8.3	3.7	18	-0.33		120	N/A	N/A	N/A	N/A

## Sheet: Internal 5 Nm
Baseline					Constrained - No						Constrained - Yes						Constrained - NaN
Flexion angle	Weighted mean	STD	Number samples		Flexion angle	Weighted mean	STD	Number samples	Difference from baseline		Flexion angle	Weighted mean	STD	Number samples	Difference from baseline		Flexion angle	Weighted mean	STD	Number samples	Difference from baseline
0	9.42	4.22	364		0	9.64	5.05	110	-0.22		0	9.51	3.65	202	-0.09		0	8.58	4.33	52	0.84
15	16.96	5.76	201		15	16.31	6.62	40	0.65		15	17.55	5.58	127	-0.59		15	15.51	5.17	34	1.45
30	19.14	7.89	400		30	19.67	5.29	104	-0.53		30	19.3	8.85	264	-0.16		30	16.15	5.64	32	2.99
45	20.24	7.9	112		45	22.3	7.75	26	-2.06		45	20.08	8.34	52	0.16		45	18.91	7.18	34	1.33
60	18.81	7.97	335		60	19.18	5.6	135	-0.37		60	18.81	9.76	156	0		60	17.59	7.12	44	1.22
90	17.82	7.81	353		90	18.48	6.22	135	-0.66		90	17.72	8.78	174	0.1		90	16.18	8	44	1.64
120	17.73	8.59	82		120	13.41	10.49	14	4.32		120	18.62	7.94	68	-0.89		120	N/A	N/A	N/A	N/A
					CS - ISB						CS - Custom						CS - NaN
					Flexion angle	Weighted mean	STD	Number samples	Difference from baseline		Flexion angle	Weighted mean	STD	Number samples	Difference from baseline		Flexion angle	Weighted mean	STD	Number samples	Difference from baseline
					0	9.37	3.49	80	0.05		0	9.49	4.82	204	-0.07		0	9.28	3.1	80	0.14
					15	17.15	5.69	76	-0.19		15	17.37	6.21	99	-0.41		15	14.81	3.44	26	2.15
					30	18.97	6.71	102	0.17		30	19.12	8.19	194	0.02		30	19.34	8.43	104	-0.2
					45	18.68	8.44	46	1.56		45	21.15	7.99	48	-0.91		45	21.8	5.5	18	-1.56
					60	19.09	6.69	112	-0.28		60	18.7	8.3	134	0.11		60	18.59	8.97	89	0.22
					90	17.63	6.76	130	0.19		90	18.08	8.15	134	-0.26		90	17.7	8.74	89	0.12
					120	16.02	8.2	47	1.71		120	19.4	9.4	18	-1.67		120	20.71	8.07	17	-2.98

## Sheet: External 5 Nm
Baseline					Constrained - No						Constrained - Yes						Constrained - NaN
Flexion angle	Weighted mean	STD	Number samples		Flexion angle	Weighted mean	STD	Number samples	Difference from baseline		Flexion angle	Weighted mean	STD	Number samples	Difference from baseline		Flexion angle	Weighted mean	STD	Number samples	Difference from baseline
0	10.85	4.4	317		0	10.61	4.42	127	0.24		0	11.01	4.39	190	-0.16		0	N/A	N/A	N/A	N/A
15	17.25	5.11	156		15	17.75	3.1	29	-0.5		15	17.13	5.47	127	0.12		15	N/A	N/A	N/A	N/A
30	17.03	6.19	374		30	17.28	5.19	125	-0.25		30	16.01	6.65	249	1.02		30	N/A	N/A	N/A	N/A
45	17.09	8.6	70		45	N/A	N/A	N/A	N/A		45	17.09	8.6	70	0		45	N/A	N/A	N/A	N/A
60	17.83	7.56	245		60	17.58	5.96	110	0.25		60	18.03	8.66	135	-0.2		60	N/A	N/A	N/A	N/A
90	18.11	6.77	272		90	17.31	6.45	110	0.8		90	18.66	6.95	162	-0.55		90	N/A	N/A	N/A	N/A
120	20.19	8.05	65		120	20.3	3.1	6	-0.11		120	20.18	8.41	59	0.01		120	N/A	N/A	N/A	N/A
					CS - ISB						CS - Custom							CS - NaN
					Flexion angle	Weighted mean	STD	Number samples	Difference from baseline		Flexion angle	Weighted mean	STD	Number samples	Difference from baseline		Flexion angle	Weighted mean	STD	Number samples	Difference from baseline
					0	11.48	3.55	76	-0.63		0	10.71	4.89	167	0.14		0	10.52	3.98	74	0.33
					15	18.15	4.48	64	-0.9		15	18.01	5.61	84	-0.76		15	18	2.45	8	-0.75
					30	17.69	5.55	98	-0.66		30	17.12	6.93	190	-0.09		30	16.07	4.99	86	0.96
					45	15.54	7.64	34	1.55		45	18.55	9.29	36	-1.46		45	N/A	N/A	N/A	N/A
					60	18.52	6.54	80	-0.69		60	18.81	9.69	82	-0.98		60	16.2	5.66	83	1.63
					90	19.67	6.96	98	-1.56		90	18.55	6.69	91	-0.44		90	15.8	6.03	83	2.31
					120	20.79	7.65	38	-0.6		120	19.2	10.1	18	0.99		120	19.7	5.2	9	0.49
