# Supplementary material for: A scoping review and guide for in vitro healthy human knee joint laxity
Source: Front Bioeng Biotechnol. 2026 Mar 18;14:1741003. doi: 10.3389/fbioe.2026.1741003 (PMC13038627; doi:10.3389/fbioe.2026.1741003)
Supplement: Supplementary file 5 [file Table5.xlsx]

## Sheet: Knee Check IRV
Author (Year)	Knee Intactness Description (Copy From Study Text)	Score - Information	Score - Reproducibility	Score - Validity
Ahn (2011).	All knees were macroscopically intact and showed no evidence of prior surgery, structural abnormalities, or arthritic changes according to a clinical examination.	2	1	1
Albuquerque (2007)	No description only: The cause of death for all of them was some nonconsumptive disease.	0	0	0
Albuquerque (2019)	The specimens were inspected to ensure that there were no scars or evidence of surgery or injury.	1	1	1
Anderson (2010)	Twelve nonpaired, fresh-frozen human cadaveric knees with no evidence of prior injury or degenerative change and a mean age of 50.9 years (range, 29-66 years) were used in this study.	1	1	1
Andreassen (2021)	No description.	0	0	0
Arnout (2022).	The starting point is imaging the seven paired fresh frozen. Planar X-rays are used to screen the specimens for osteoarthritis before inclusion in the study. Only specimens with a Kellgren–Lawrence score below grade two are included in the study.	3	3	3
Athwal (2016)	Following ethics approval, eight fresh-frozen human cadaver (four female and four male) knee specimens of median age 80 (range 59–96) were obtained from a tissue bank (five left-sided and three right-sided). None of the knees exhibited more than superficial articular surface changes, misalignment or fixed flexion.	1	1	1
Athwal (2016b)	Following ethics approval, eight fresh-frozen human cadaver (six male and two female) knee specimens of median age 68 (range 63–72) were obtained from a tissue bank (five right-sided and three left-sided). The knees had no evidence of fixed flexion, misalignment, or significant arthritic deterioration.	1	1	1
Athwal (2021)	Ten left-sided fresh-frozen cadaveric knees (mean age 71±6 years, fve males and fve females) were obtained from a US-based tissue bank with Ethical approval from a local Human Tissue Authority Committee. The exclusion criteria of the specimens were intended to avoid abnormalities which would affect the behaviour of the intact ‘normal’ knee, which would act as the datum for later stages of the exp…	5	5	5
Bae (2008)	We used 14 paired fresh-frozen cadaveric lower extremities with a mean age of 58 years (range, 51 to 72 years) in this study. Any knee with evidence of injury or instability by gross examination and dissection was not used.	2	1	1
Beel (2024)	Sixteen fresh-frozen human cadaveric knee specimens without history of injury, surgery, osteoarthritis, or meniscal pathology were used for this study.	2	2	2
Behrendt (2022).	Eight unpaired, fresh-frozen human cadaveric knees (mean age, 81.8 years; range, 73-90 years) with no history of previous injury and no fixed flexion deformity or joint disease were used in this study. The specimens were dissected and tested by a single senior orthopaedic surgeon investigator (P.B.) and with the necessary permissions from the “Gesetz über das Leichen-, Bestattungs- und Friedhofsw…	3	2	4
Bergfeld (2005)	A total of 4 male and 4 female unpaired fresh-frozen cadaveric knees with a mean age of 48.5 years (range, 37- 63 years) was used in this study. The specimens did not show signs of injury or degenerative joint disease.	1	1	1
Boguszewski (2015)	Forty-seven fresh-frozen human cadaveric knees were included in the study: 22 male (8 left and 14 right with 7 right-left pairs) and 25 female (12 left and 13 right with 10 right-left pairs). The mean age was 34.6 years (range, 19-45 years) for male specimens and 28.4 years (range, 16-42 years) for female specimens. Before testing, knees were thawed to room temperature and then examined manually …	1	1	1
Branch (2017).	Manual clinical knee examination and bilateral arthroscopic knee examinations were conducted on a number of cadavers in order to select specimens where the left and right knees on the cadaver were similar in terms of pre-existing conditions. The ligamentous structures were also judged to be intact prior to testing. If any ligamentous structure was damaged or if the pre-existing conditions were no…	4	5	4
Deichsel (2024)	Eight unpaired fresh-frozen cadaveric knee specimens (mean age, 70.1 6 9.5 years; 5 male, 3 female) without previous knee injury, surgery, or high-grade osteoarthritis were obtained from MedCure.	1	1	1
Delaloye (2023)	Twelve nonpaired fresh-frozen human cadaveric knees were obtained from a tissue bank (Science Care).	0	0	0
DePhillipo (2018)	Twelve matched pairs (n = 24) of fresh-frozen male cadaveric knee specimens (mean age, 61.0 years; range, 54-66 years) with no evidence of prior injury, previous surgery, osteoarthritis, or meniscus or ligament injury were used for this study. Before testing, each specimen underwent a diagnostic arthroscopy to confirm the absence of intraarticular pathology. The posterior horn of the medial menis…	3	3	4
Devitt (2019)	Twelve fresh-frozen human cadaveric knees without evidence of prior injury, abnormalities, or surgery were used in this study (6 female and 6 male; 4 left and 8 right; mean 6 SD age, 55 6 7.5 years; range, 42-64 years). The specimens were procured from a tissue bank after approval from the local research ethics committee.	1	1	1
Diermann (2009)	In this study, seven fresh-frozen human cadaveric knees were used (ages range from 62 to 78 years). Knees with any signs of surgical intervention, bony abnormalities, osteoarthritis or ligamentous injury were excluded from the study.	1	1	1
Feyed (2022)	A gross physical examination of each specimen was conducted to check for malalignment and instability, followed by diagnostic arthroscopic surgery to confirm intact cruciate ligaments, menisci, and articular cartilage.	3	2	4
Fujie (2011)	Five intact human cadaveric knee specimens were used in the present study. The mean age of the specimens was 74 years ranging from 60 to 82 years. Neither ligamentous injury nor significant degenerative joint disease was found.	1	1	1
Fukubayashi (1982)	Two pairs showed minimum fibrillation changes at the femoral and tibial condylar surfaces. In two paired knees, one knee showed a small parrot-beak tear and one, a transverse tear in the lateral meniscus. These pathological findings were considered insignificant with respect to the present test. All other specimens exhibited no obvious pathological conditions.	2	0	0
Gabriel (2004)	Each specimen was screened for bony and ligamentous abnormalities using radiographs and arthroscopy.	2	2	4
Gadikota (2009)	Fluoroscopy and manual stability tests were performed to examine the specimens for osteoarthritis and ACL injuries. If the specimen had either of these conditions, they were eliminated from the study.	2	2	3
Gadikota (2010)	Each specimen was examined for osteoarthritis and ACL injury by using fluoroscopy and manual stability tests. Specimens with either of these conditions were excluded from this study.	2	2	3
Galloway (1996)	All knees were inspected for deformity, significant arthritis, or prior surgery before inclusion in the experiment.	1	1	1
Geeslin (2018)	The cadaveric specimens were obtained from a tissue bank and had been donated for the purpose of medical research. Ten paired (n = 20) male cadaveric knees were utilized for this study (mean age, 56 years; range, 48-62 years). Specimens without evidence of prior injury, surgical history, or gross anatomic abnormality were selected.	1	1	1
Giffin (2007)	Manual and radiographic examinations were performed before testing to exclude any specimens with ligament or bony abnormalities. From the lateral radiograph, the slope of the tibial plateau was measured using a goniometer (Figure 1A). Care was taken to ensure that a true lateral radiograph was obtained before each measurement.	3	3	3
Gladnick (2016)	All anatomic specimens were free of anatomic defect, gross instability, deformity, cartilage defect, osteophytes, malalignment, or previous injury. This was confirmed through review of the cadaver medical history, by performing a computed tomography scan on the specimen at our institution, and upon gross inspection at the time of dissection via medial parapatellar arthrotomy, which was subsequent…	4	4	5
Goldsmith (2013)	Nine matched pairs of fresh-frozen, human cadaveric knees (6 bilateral male knees, 3 bilateral female knees; mean age, 46.7 years; SD, 612.5 years; range, 16-58 years), without evidence of prior injury, hard or soft tissue abnormality, prior surgery, or disease, were used in this study.	1	1	1
Gollehon (1987)	Each specimen was evaluated for damage to the articular cartilage before testing using a roentgenogram and manual manipulation. No specimens were found to have loss of cartialge or crepitation.	1	1	2
Gupte (2003)	No description: Ethical permission for the study was obtained and knees were harvested from donors within 48 hours of death, the femur and tibia being divided approximately 8 cm from the joint line.	0	0	0
Harms (2015)	We used 10 fresh-frozen cadaveric knee specimens, 9 male and 1 female specimens, of which 8 were unpaired. The specimens were inspected to ensure that no abnormalities, disease, or previous injuries were evident that might distort the test results.	1	1	1
Harner (2000)	Each specimen was radiographed for possible bone abnormalities and examined for any ligament deficiencies.	1	2	3
He (2023)	Before inclusion, gross inspection was performed and specimens with any evidence of prior surgery, significant malalignment, or obvious signs of trauma were excluded. Next, arthroscopic inspection was performed to exclude knees with more than Outerbridge grade 2 cartilage changes in any compartment, meniscal injury or (partial) absence, or evidence of any other ligamentous knee injury. After excl…	4	4	5
Henke (2024)	The tibial cartilage was measured and digitised with an Artec Space Spider 3D scanner (Artec 3D, Senningerberg, Luxembourg), as it was not possible to clearly distinguish between tibial cartilage and menisci during the segmentation process using the CT scan of the frozen specimen.	1	1	2
Herbort (2010)	Specimens showing any signs of prior surgery, bony abnormalities osteoarthritic changes or ligamentous injuries were excluded.	1	1	1
Herbort (2013)	No description.	0	0	0
Herbort (2016)	Specimens that showed any signs of prior surgery, bony abnormalities, osteoarthritic changes, or ligamentous injuries were excluded.	1	1	1
Herve (2024)	Specimens were included based primarily on age and availability, and screened and excluded for prior history of knee trauma or any condition that could afect ligament integrity. Knee-en-bloc specimens were delivered with intact soft tissues from the femoral head to the ankle.	1	1	1
Heyse (2015)	Six fresh frozen cadaver legs (mean age 41.5 ± 11.9 years; range 18–50; 2 male, 4 female) disarticulated at the level of the hip without ligamentous deficiencies or bony deformity were prepared via removal of skin and soft tissues after thawing at room temperature for 24 h. All joint structures were preserved. Their preoperative bony anatomy was recorded via computed tomography (CT) using a 64-sl…	2	4	3
Ho (2009)	All knees showed no evidence of previous injury, surgery, or significant arthritis by history and gross examination.	1	1	1
Hsieh (1976)	Some of the specimens showed mild degenerative changes in the patellofemoral joint, and one joint had a 10-degree flexion contracture. In all of the specimens the ligaments and menisci were found to be grossly intact, and the femorotibial joint surfaces showed no generative changes greater than would be expected considering the age of the patients.	2	1	2
Huser (2017)	The specimens were examined (F.R.N.) and exclusion criteria included any existing ligamentous damage.	1	0	0
Imhauser (2013)	Specimens were excluded if any gross joint abnormality, instability, or cartilage degeneration was observed visually through an anterior-medial arthrotomy.	1	2	4
Inderhaug (2017)	No description.	0	0	0
Jenny (2017)	A medial parapatellar arthrotomy was done to confirm that the ACL was intact and that no chondral lesions were present, and then it was immediately re-closed. None of the 10 knees were excluded.	3	3	3
Jette (2019)	Twelve cadaveric knee specimens from donors (mean age 70; six females and six males) were obtained from the tissue bank. No donor had a history of knee injury or prior surgical intervention.	1	1	1
Kanamori (2000)	Ligaments were examined and radiographs were taken of each specimen before testing to exclude any specimens with ligament or bony abnormalities.	2	1	2
Kanamori (2003)	Each specimen was radiographed for signs of bony abnormalities and clinically examined for ligament deficiencies or joint contracture.	2	1	2
Kato (2012)	Computed tomography of the specimens was performed before testing to ensure the absence of osseous abnormalities, deformities, or osteoarthritis.	2	2	3
Kato (2013)	Each specimen was screened by a CT scan and a manual examination, and the existence of an intact ACL was confirmed by arthroscopy. Knees were excluded if evidence of any of the following was present: ligament injuries, previous knee surgery, osteoarthritis and bony abnormalities.	4	3	5
Kennedy (2013)	Twenty matched-paired (6 male and 4 female pairs) freshfrozen, human cadaveric knees (mean age, 55.2 years; range, 51-59 years) without evidence of prior injury, abnormalities, or surgery were used in this study.	1	1	1
Kennedy (2014a)	Only knees without evidence of prior injury, surgery, or abnormality were included in this study.	1	1	1
Kennedy (2014b)	Before inclusion, all knees were inspected for evidence of a prior injury, abnormality, prior surgery, or disease.	1	1	1
Kilger (2005)	Radiographs of the specimens were taken and examined to ensure that there was no evidence of osseous abnormalities, deformities, or osteoarthritis.	2	2	2
Kilger (2006)	Radiographs of the specimens were examined to ensure that there was no evidence of osseous abnormalities, deformities, or osteoarthritis.	2	2	2
Kim (2010)	All of the knees were intact macroscopically and showed no surgical wounds or instabilities on clinical examination.	1	1	1
Kim (2015)	The knee specimens were inspected for ligament injury, arthritis or any previous surgery. A manual stability test and computed tomography (CT) imaging were used to examine the specimens to exclude osteoarthritis and any ligamentous injuries.	3	2	3
Kondo (2010)	No description.	0	0	0
Kondo (2011)	No description.	0	0	0
Kondo (2014)	No description.	0	0	0
Küpper (2022)	The specimens had no reported history of lower limb pathology or injury.	1	1	1
LaPrade (2010)	This study was performed using 11 nonpaired fresh-frozen cadaveric knees that had no evidence of prior injury, arthritis, or other abnormalities; the knees were a mean age of 64 years (range, 43-76 years). The knees were stored at –20°C and thawed overnight before testing.	1	1	1
Lenschow (2006)	No description.	0	0	0
Lertwanich (2011)	Each specimen was previously screened by manual examination and computed tomography scan, and the existence of an intact ACL was confirmed by arthroscopy. Knees were excluded if they presented with ligament injuries, previous knee surgery, osteoarthritis, and bony abnormalities.	3	3	5
Li (1999)	No description but: A cadaveric human knee specimen (male, 65 years old), positioned at full extension, was subjected to a MR image scan (Signa, Horizon; GE, Milwaukee, WI) in the sagittal plane with a fat suppressed gradient echo sequence and 1.5 Tesla magnet. The MR scan was performed with a surface coil and spanned from the medial to the lateral extremes of the knee, enclosing a cubic viewing …	0	0	0
Li (2007)	Specimens with evidence of previous injury to the bones or soft tissues were excluded from the study. Specimens were examined using fluoroscopy (prior to testing) and dissection (after testing).	2	2	3
Liu (2014)	Physical examination and arthroscopic exploration were done to ensure that the range of motion was normal and to verify that there was no ligament injury or arthritis.	2	2	4
Liu (2015)	Physical examinations were performed to ensure a normal range of motion and to verify that there were no ligament injuries or other abnormalities.	1	1	1
Liu (2020)	Physical examination and arthroscopic exploration were performed to ensure the range of motion was normal and to verify there was no injury to the ligaments.	2	2	4
Lo (2011)	No description.	0	0	0
Lorbach (2014)	Knees with ligament deficiencies, meniscus deficiencies or severe degenerative changes were excluded.	1	1	1
Lorbach (2015)	Knees with ligament deficiencies, meniscus deficiencies or severe degenerative changes were excluded.	1	1	1
Lord (2017)	They were screened for prior ACL injury, surgery, and soft tissue or bony disease.	1	1	1
Lording (2017)	Specimens with a body mass index (BMI) over 28 kg/m2, with a history of lower limb trauma, previous knee surgery or medical conditions that may have impacted the health of the knee, or aged over 75 years were excluded. Potential specimens were screened with radiographs and magnetic resonance imaging (MRI), and specimens with evidence of arthritis, meniscal or ligament damage were also excluded.	3	2	4
Lorenz (2016)	The specimens were clinically examined and CT-scans and radiographs were made. Specimens with severe degeneration, deformities, or a damaged capsule and ligament apparatus were excluded.	2	2	3
Ma (2000)	Each knee was radiographed and carefully examined for any sign of joint contracture, previous ligament injury, or deformity.	1	2	2
Ma (2003)	Each specimen was radiographed for possible bony abnormalities and examined for any ligament deficiencies. If any abnormalities were detected, the specimen was not used for this study.	2	2	2
Mae (2001)	Fluoroscopy and manual stability tests were performed to examine the specimens for osteoarthritis and ACL injuries. If the specimen had either of these conditions, they were eliminated from the study.	2	2	3
Margheritini (2004)	Before testing, each specimen was thawed for 18 hours at room temperature, examined, and radiographed. Specimens with significant bony abnormalities, ligament injury, or previous surgery were excluded from the study.	1	1	2
Markolf (1976)	were obtained at autopsy after roentgenograms had verified that they were “normal” and were stored in freezer at -20 degrees centigrade.	1	1	2
Markolf (2008)	No description.	0	0	0
McCarthy (2013)	The average age of the specimens was 55.1 years (range, 45-61 years). A medial arthrotomy was performed before testing to confirm the status of the cartilage and ligaments. Specimens were excluded if any gross joint abnormality, prior surgery, instability, or cartilage degeneration was observed.	2	2	4
Miura (2006)	Each specimen was screened for bony abnormalities and osteoarthritis by using radiographs.	1	2	2
Musahl (2005)	The knees had no preexisting arthritis, ligamentous instabilities, or prior surgeries.	1	1	1
Musahl (2007)	For this study four fresh frozen cadaveric lower extremities (age 75 ± 9 years old) were used. The knees were free of severe arthritis, fractures, malalignment, or ligamentous laxity.	1	1	1
Musahl (2011)	Physical examination and a medial parapatellar arthrotomy of the knee were performed. Specimens were examined for alignment, deformities, ligamentous integrity, as well as meniscal and articular cartilage lesions. Exclusion criteria included gross deformity, evidence of osteoarthritis, or previous ligament damage. The Praxim Surgetics surgical navigation system (PraximMedivision, Grenoble, France…	4	4	4
Mutnal (2015)	Specimens were not used if manual examination or diagnostic arthroscopy showed ligamentous injury or significant osteoarthritis.	2	2	4
Nakamura (2021)	No description.	0	0	0
Nau (2005)	One knee had evidence of previous intra-articular injury and marked articular degeneration and was excluded from data analysis.	1	0	0
Ng (2022)	The specimens were inspected to be free from ligament injury or previous surgery.	1	1	1
Nielsen (2018)	The inclusion criteria were no known or surgically treated knee-associated fractures and no cruciate ligament or ALL lesions, which we assessed from the reported medical history, visual inspection for former surgical incisions, Lachman test, pivot-shift test, and radiographic inspection. Arthroscopic surgery was used during the experimental tests to verify the intactness of cruciate ligaments and…	4	4	5
Nitri (2016)	Ten fresh-frozen human cadaveric knees with no prior injury, surgical history, or gross anatomic abnormality (mean age, 49.3 years; range, 41-64 years; all male) were included in this study.	1	1	1
Noyes (2017)	No description.	0	0	0
Noyes (2018)	All specimens were assessed by the principal physicians (J.W., D.J.) to be free of disease, arthritis, and other abnormalities.	1	1	1
Noyes (2019)	No description.	0	0	0
Noyes (2020)	No description.	0	0	0
Park (2004)	Specimens were excluded if prior surgery, ligament injury, or more than mild arthritic changes were noted.	1	1	1
Parsons (2015)	One knee was subsequently excluded because there was no ALL present. All knees were dissected by the same surgeon (A.O.G.) and were examined for deformities or damage to the ACL.	2	2	3
Pascual-Leone (2024)	Specimens underwent computerized tomography (CT) imaging for subsequent testing and (Siemens Biograph mCT 64- slice scanner; smallest slice thickness is 0.6 ​mm) to ensure they were free of any osseous abnormalities.	2	2	3
Pearsall (1996)	Seven adult knees, free from ligamentous damage and deformities, were obtained fresh at autopsy from 7 donors who ranged in age from 35 to 76 years (mean, 70.6 years).	1	0	0
Pedersen (2019)	Four fresh frozen cadaver specimens were used in this study, three females (C1, C2, C3) and one male (C4) with an average age, mass and height of 75 ± 14 years, 76 ± 7 kg and 1.66 ± 0.14 m, respectively. C1 had a calcification on the origin of the medial collateral ligament. C2 had no visible pathologies in the knee. C3 had grade 1 patellofemoral OA. C4 had grade 1 patellofemoral and tibiofemoral…	3	2	4
Petersen (2007)	No description.	0	0	0
Petersen (2008)	All knees were carefully inspected for scars indicating previous arthroscopic or open surgery. After arthrotomy, the joint was inspected for arthritic changes. Previous surgery or arthritic changes were exclusion criteria.	2	2	4
Race (1998)	No description.	0	0	0
Rasmussen (2016)	Human cadaveric knees with no prior injury, surgical history, or gross anatomic abnormality.	1	1	1
Razu (2023)	Each specimen had no history of ACL trauma, or other knee injury or surgery.	1	1	1
Reynolds (2017)	Cadaveric knee specimens were selected without degenerative disease including joint space narrowing, osteophytes, subchondral sclerosis, or cyst formation. Each knee specimen was prepared by dissecting away the skin, adipose tissue, and muscle (Table 1). The cruciate, collateral, menisci, and meniscotibial ligaments were preserved. Although the condition of the knee had been assessed radiographic…	3	4	3
Robinson (2006)	Six knees were rejected because of arthritic changes.	0	0	0
Roth (2015)	Thirty-seven fresh-frozen cadaveric knees were evaluated Radiographically, and twelve were excluded because they had evidence of degenerative arthritis or chondrocalcinosis.	3	2	2
Rudy (2000)	Each specimen was radiographed for possible bony abnormalities and examined for any ligament deficiencies.	1	1	1
Ruiz (2016)	Inclusion criteria were stable and mobile knees, and exclusion criteria were signs of ligamentous injuries, bone abnormalities, severe osteoarthritis, or previous surgery. Six knees out of 30 initially selected were excluded by the surgeon who performed the dissection. After this process, 10 male and 14 female cadaveric knees, with an average age of 76 years (47 to 92) were tested.	3	1	2
Russell (2014)	No description.	0	0	0
Sakamoto (2020)	We excluded specimens with evidence of prior surgery or abnormal laxity, as well as those with obvious knee OA.	1	1	1
Sakane (1999)	Following thawing at room temperature, specimens were dissected free of all musculature (except the popliteus) leaving the joint capsule intact.	0	0	0
Sandriesser (2021)	Six human knee specimens with intact ligaments and menisci from male donors at a mean age of 54 ± 11 years were used.	0	0	0
Sasaki (2007)	Before the procedures, they were submitted to a preliminary arthroscopic inspection to rule out any previous intra-articular lesions.	1	2	4
Sasaki (2014)	Each specimen was screened for a history of abnormal body mass index, lower limb trauma, and physical activity level. Additionally, upon dissection, any specimens with ligament damage, meniscal tears, or osteoarthritis were excluded.	3	2	4
Sasaki (2016)	Fourteen fresh-frozen human cadaveric knees with no evidence of prior injury and a mean age of 56.7 ± 6.8 years (range, 46–65 years) were used in this study. Computed tomography (CT) scans of the specimens were taken and examined to ensure there was no evidence of osteoarthritis or any bony abnormalities.	2	2	3
Schliemann (2017)	No description.	0	0	0
Sekiya (2005)	Specimens were examined manually and radiographically to exclude those with ligament or bony abnormalities.	1	1	3
Sena (2013)	Legs with major structural bony and ligamentous abnormalities were not considered.	1	0	0
Senioris (2017)	No description.	0	0	0
Seon (2010)	Specimens with history of ligament injury or previous surgery were excluded. Each knee was evaluated using a fluoroscopy and manual laxity test for arthritis and ACL injury. Specimens with either condition were eliminated from the study. We also visually inspected the intraarticular conditions through the medial parapatellar miniarthrotomy when we transected the ACL. Specimens with cartilage inju…	5	4	5
Serbino (2015)	The knees had no evidence of injuries or instability, as observed by manual examination and by dissection immediately before experimentation. The only exception, as described below, was one knee, which presented with a meniscal lesion. This specimen was maintained in the study.	2	1	1
Shino (1987)	No description.	0	0	0
Sim (2011)	Each cadaveric knee was thawed for 24 hours before the testing and was examined for degenerative changes and ACL injury by using fluoroscopy and manual stability tests.	2	2	2
Stephen (2016)	Ten fresh-frozen cadaveric knees were obtained from a tissue bank after local research ethics committee approval was obtained. One knee was later found to have an ACL lesion, leaving 9 knees, which had a mean age of 48 years (range, 23-64 years; 5 male and 4 female).	1	0	0
Suggs (2004)	No description.	0	0	0
Sullivan (1984)	Radiographs of the knees were made to assess the articular architecture before they were tested. Rediographic data served to exclude arthritic knees that were unsuitable for testing.	1	1	2
Suzuki (2019)	One of the authors (M.F.) assessed the specimens and their credentials. Although the donated specimens were old, the highest-quality specimens were carefully selected. The methods of specimen selection and knee joint preparation were based on previous reports.21, 30 First, all knee joints were manually evaluated to exclude those with ligamentous instability or a limited range of motion. Then, the…	4	3	4
Tsai (2010)	The knees had no sign of previous injury, abnormality, previous surgery, or disease.	1	1	1
Tsukada (2012)	We excluded specimens with evidence of prior surgery or abnormal laxity, as well as knees with obvious degeneration.	1	1	1
Vogrin (2000)	All knees were radiographed and examined for any deformities or previous ligament injury; if any were detected, the specimen was excluded from the study.	2	1	1
Vrancken (2016)	Calibrated anteroposterior and lateral knee radiographs were taken to exclude specimens that showed joint space narrowing, osteophytes or chondrocalcinosis.	3	3	3
Walker (2015)	No description.	0	0	0
Wang (2014)	None of the cadaver knees in this study suffered from flexion contractures or could hyperextend, thus enabling the surgeon to identify this position.	0	0	0
Watanabe (2004)	Roentgenograms of all specimens were taken to ensure that there was no evidence of bony abnormalities, deformities, or osteoarthritis.	1	2	3
Weimann (2012)	All knees were inspected carefully for scars indicating previous arthroscopic or open surgery. After arthrotomy, the joint was inspected for arthritic changes. Previous surgery or arthritic changes were exclusion criteria.	3	3	4
Whiteside (1988)	No description.	0	0	0
Wierer (2021)	A modified transpatellar approach [27] was made to access the intercondylar notch to allow sectioning of the ACL and to evaluate the knee for any exclusion critera, including signs of prior surgery, severe osteoarthritic changes, or ligamentous injuries.	3	4	4
Wijdicks (2013a)	without evidence of prior injury, abnormality, prior surgery, or disease, were used in this study based on their medical history and serology.	2	2	3
Wijdicks (2013b)	without evidence of prior injury, abnormality, or surgery, from part 1 of this 2-part series.	1	1	1
Wilhelm (2023)	No description.	0	0	0
Willinger (2023)	They had no evidence of previous surgery, abnormal laxity, ligament or meniscal damage, articular erosions, or malalignment via manual examination and arthroscopic visualization by an orthopaedic surgeon (L.W.).	3	3	4
Wilson (2013)	All knees were free of gross musculoskeletal trauma and pathology.	1	1	1
Winkelmeyer (2021)	Exclusion criteria were signs of previous surgery of the knee, orthopedic implants, and signs suggestive of chronic ACL deficiency as outlined below.	1	1	1
Woo (2002)	Roentgenograms of the specimens were made and examined to ensure that there was no evidence of osseous abnormalities, deformities, or osteoarthritis.	1	1	1
Xu (2011)	Arthroscopic exploration was done to make sure that the ACL was intact and to verify there was no arthritis.	2	2	4
Xu (2022)	Visual inspection showed no history of surgery, injury, or gross anatomic abnormalities. Computed tomography and magnetic resonance imaging were used to exclude any bony or soft-tissue disorders. Knee stability was checked by manual inspection.	4	2	5
Yagi (2002)	Each specimen was screened both radiographically and arthroscopically for bony abnormalities or ligament deficiencies.	2	2	4
Yamamoto (2004)	Each specimen was screened for bony abnormalities and osteoarthritis using radiographs.	1	1	3
Yoo (2005)	No description.	0	0	0
Zamarra (2010)	Each specimen was screened for a history of osteoarthritis, lower limb trauma, and neurologic disease. … Clinical and arthroscopic examination of the knee joint was performed to confirm the presence of an intact and functional ACL, as well as the presence of any bony abnormalities and osteoarthritis.	3	2	4
Zantop (2007a)	To exclude specimens with degenerative changes, deformity, or previous ligament injury, radiographs of all knees were taken and the knees were clinically examined.	1	2	3
Zantop (2007b)	No specimens did show any signs of surgical intervention and the knees were radiographed and clinically examined to exclude specimens with bony abnormalities and osteoarthritis or ligamentous injury.	1	2	3
Zantop (2008)	Knees were clinically tested using an anterior drawer test and Lachman test to detect ligamentous injury to the ACL, and radiographs were taken to exclude bony abnormalities or osteoarthritis. If any signs of surgical intervention, bony abnormalities, osteoarthritis, or ligamentous injury were detected, the specimen was excluded from the study.	3	4	3
Zantop (2010)	None of the specimens showed any signs of surgical intervention, and the knees were radiographed and clinically examined to exclude specimens with bony abnormalities and osteoarthritis or ligamentous injury.	2	2	3
Ozbek (2023)	An intra-articular evaluation of the menisci, cartilage, and cruciate ligaments was performed arthroscopically to rule out any preexisting knee joint injuries. Varus and valgus stress tests were also performed to rule out collateral ligament injuries.	2	3	4
